# Supplementary material for: Transcriptome analysis of the sea cucumber (Apostichopus japonicus) with variation in individual growth
Source: PLoS One. 2017 Jul 17;12(7):e0181471. doi: 10.1371/journal.pone.0181471 (PMC5513535; doi:10.1371/journal.pone.0181471)
Supplement: S1 Table — (XLSX) [file pone.0181471.s004.xlsx]

## Sheet: S4_Table
GO ID (Lev1)	GO Term (Lev1)	GO ID (Lev2)	GO Term (Lev2)	GO ID (Lev3)	GO Term (Lev3)	GO ID (Lev4)	GO Term (Lev4)	Gene Number	Gene List
GO:0005575	Cellular Component	GO:0019012	virion	GO:0044423	virion part	GO:0019028	viral capsid	50	comp50623_c0,comp318195_c0,comp229149_c1,comp307710_c0,comp302808_c0,comp278559_c0,comp299706_c0,comp315488_c0,comp293883_c0,comp308427_c1,comp313315_c1,comp312775_c0,comp293305_c0,comp317427_c0,comp308624_c1,comp301503_c0,comp289788_c0,comp311396_c1,comp296888_c0,comp314765_c0,comp177157_c0,comp271443_c0,comp190917_c0,comp279349_c0,comp3872230_c0,comp292612_c0,comp3011007_c0,comp317768_c0,comp31…
GO:0005575	Cellular Component	GO:0019012	virion	GO:0044423	virion part	GO:0036338	viral membrane	350	comp300512_c0,comp296603_c0,comp313655_c0,comp286609_c0,comp260283_c0,comp309409_c0,comp315986_c0,comp308996_c0,comp313489_c0,comp214990_c1,comp289325_c0,comp311625_c0,comp5152_c0,comp311251_c0,comp303782_c0,comp235392_c0,comp314791_c0,comp302085_c0,comp302517_c0,comp256433_c0,comp295918_c0,comp318186_c0,comp301805_c0,comp309043_c0,comp283150_c0,comp304856_c0,comp313303_c0,comp2746292_c0,comp3079…
GO:0005575	Cellular Component	GO:0044425	membrane part	GO:0044459	plasma membrane part	GO:0031253	cell projection membrane	14	comp3877413_c0,comp4696192_c0,comp3066651_c0,comp4195059_c0,comp317788_c0,comp3901622_c0,comp3980045_c0,comp4396769_c0,comp65060_c0,comp4195069_c0,comp3925469_c0,comp2981127_c0,comp3313515_c0,comp3977873_c0
GO:0005575	Cellular Component	GO:0044425	membrane part	GO:0044459	plasma membrane part	GO:0005891	voltage-gated calcium channel complex	14	comp299117_c0,comp316708_c0,comp230660_c0,comp2630733_c0,comp300856_c0,comp186719_c0,comp307600_c1,comp316119_c0,comp5120832_c0,comp302285_c1,comp307067_c0,comp205324_c0,comp289624_c0,comp310059_c0
GO:0005575	Cellular Component	GO:0044425	membrane part	GO:0044459	plasma membrane part	GO:0031264	death-inducing signaling complex	1	comp4692895_c0
GO:0005575	Cellular Component	GO:0044425	membrane part	GO:0044459	plasma membrane part	GO:0016323	basolateral plasma membrane	3	comp4154330_c0,comp2914807_c0,comp4146751_c0
GO:0005575	Cellular Component	GO:0044425	membrane part	GO:0044459	plasma membrane part	GO:0016011	dystroglycan complex	38	comp318276_c0,comp292314_c0,comp166541_c0,comp270206_c0,comp184716_c0,comp135370_c0,comp286525_c1,comp306913_c0,comp301324_c0,comp307988_c0,comp292237_c0,comp231016_c0,comp282099_c0,comp317657_c0,comp291892_c0,comp277388_c0,comp307611_c0,comp276217_c0,comp312731_c0,comp276049_c0,comp275575_c0,comp299460_c0,comp317013_c1,comp310531_c0,comp316490_c0,comp293527_c0,comp244575_c0,comp316485_c0,comp282…
GO:0005575	Cellular Component	GO:0044425	membrane part	GO:0044459	plasma membrane part	GO:0008328	ionotropic glutamate receptor complex	2	comp4879062_c0,comp3300329_c0
GO:0005575	Cellular Component	GO:0044425	membrane part	GO:0044459	plasma membrane part	GO:0016010	dystrophin-associated glycoprotein complex	38	comp317657_c0,comp282099_c0,comp277388_c0,comp291892_c0,comp276217_c0,comp307611_c0,comp276049_c0,comp312731_c0,comp299460_c0,comp275575_c0,comp317013_c1,comp316490_c0,comp310531_c0,comp318276_c0,comp292314_c0,comp184716_c0,comp270206_c0,comp135370_c0,comp166541_c0,comp286525_c1,comp306913_c0,comp307988_c0,comp301324_c0,comp292237_c0,comp231016_c0,comp3895372_c0,comp317776_c0,comp258868_c0,comp32…
GO:0005575	Cellular Component	GO:0044425	membrane part	GO:0044459	plasma membrane part	GO:0031256	leading edge membrane	6	comp3977873_c0,comp3313515_c0,comp4195059_c0,comp3877413_c0,comp4696192_c0,comp3066651_c0
GO:0005575	Cellular Component	GO:0044425	membrane part	GO:0044459	plasma membrane part	GO:0005901	caveola	1	comp3959906_c0
GO:0005575	Cellular Component	GO:0044425	membrane part	GO:0044459	plasma membrane part	GO:0019897	extrinsic to plasma membrane	43	comp311699_c1,comp310480_c0,comp2914807_c0,comp3579324_c0,comp312814_c0,comp3350952_c0,comp311654_c2,comp309918_c0,comp2613310_c0,comp315256_c0,comp312779_c0,comp291405_c0,comp306998_c0,comp315384_c0,comp317983_c0,comp3313515_c0,comp314348_c0,comp3066651_c0,comp303366_c0,comp2910748_c0,comp258025_c0,comp166419_c0,comp308907_c1,comp316723_c0,comp308694_c1,comp308579_c0,comp303043_c0,comp75543_c0,c…
GO:0005575	Cellular Component	GO:0044425	membrane part	GO:0044459	plasma membrane part	GO:0009898	internal side of plasma membrane	21	comp308579_c0,comp308907_c1,comp308694_c1,comp310480_c0,comp311654_c2,comp31768_c0,comp309918_c0,comp311989_c0,comp315256_c0,comp312779_c0,comp171615_c0,comp3533365_c0,comp315384_c0,comp306998_c0,comp2604658_c0,comp317788_c0,comp305678_c0,comp3531176_c0,comp258025_c0,comp181094_c0,comp251297_c0
GO:0005575	Cellular Component	GO:0044425	membrane part	GO:0044459	plasma membrane part	GO:0031226	intrinsic to plasma membrane	130	comp2914807_c0,comp3279554_c0,comp311078_c0,comp5068152_c0,comp4726979_c0,comp291001_c0,comp318077_c0,comp4024371_c0,comp3412117_c0,comp2602112_c0,comp311654_c2,comp4879062_c0,comp316622_c0,comp4771283_c0,comp308731_c1,comp273786_c0,comp315630_c0,comp313506_c0,comp266056_c0,comp305633_c1,comp311013_c0,comp3414365_c0,comp308261_c0,comp3443093_c0,comp3316568_c0,comp309250_c0,comp231450_c0,comp30521…
GO:0005575	Cellular Component	GO:0044425	membrane part	GO:0044459	plasma membrane part	GO:0042611	MHC protein complex	20	comp283290_c0,comp11899_c0,comp308319_c0,comp313801_c0,comp209829_c0,comp180843_c1,comp307243_c0,comp311754_c0,comp318208_c0,comp64829_c0,comp296410_c0,comp311803_c0,comp308748_c0,comp4325656_c0,comp297614_c0,comp299623_c0,comp316814_c0,comp302681_c0,comp68260_c0,comp303174_c1
GO:0005575	Cellular Component	GO:0044425	membrane part	GO:0030117	membrane coat	GO:0030118	clathrin coat	37	comp314469_c0,comp304207_c0,comp316122_c0,comp103109_c0,comp310329_c1,comp297188_c0,comp314017_c0,comp305228_c0,comp4836284_c0,comp303485_c0,comp300254_c0,comp168650_c0,comp316100_c1,comp301966_c0,comp317582_c0,comp296067_c0,comp274753_c0,comp257193_c0,comp305417_c0,comp241010_c0,comp315579_c0,comp314802_c1,comp275545_c0,comp309285_c1,comp310887_c0,comp308697_c1,comp235173_c0,comp305219_c0,comp31…
GO:0005575	Cellular Component	GO:0044425	membrane part	GO:0030117	membrane coat	GO:0030119	AP-type membrane coat adaptor complex	24	comp304207_c0,comp314469_c0,comp257193_c0,comp305417_c0,comp315579_c0,comp316122_c0,comp315476_c0,comp103109_c0,comp309285_c1,comp310887_c0,comp308697_c1,comp4836284_c0,comp235173_c0,comp303485_c0,comp318155_c0,comp318359_c0,comp168650_c0,comp301966_c0,comp317582_c0,comp296067_c0,comp270566_c0,comp304725_c0,comp294957_c0,comp310626_c0
GO:0005575	Cellular Component	GO:0044425	membrane part	GO:0030117	membrane coat	GO:0030120	vesicle coat	75	comp315218_c0,comp311571_c0,comp296067_c0,comp999674_c0,comp300254_c0,comp316100_c1,comp314017_c0,comp315330_c1,comp166142_c0,comp312891_c0,comp34190_c0,comp256447_c0,comp315885_c0,comp282355_c1,comp300315_c0,comp295896_c0,comp314029_c0,comp301112_c0,comp300985_c0,comp318399_c0,comp4177707_c0,comp280389_c0,comp312282_c1,comp307107_c0,comp316662_c0,comp305219_c0,comp275545_c0,comp289508_c1,comp278…
GO:0005575	Cellular Component	GO:0044425	membrane part	GO:0045121	membrane raft	GO:0005901	caveola	1	comp3959906_c0
GO:0005575	Cellular Component	GO:0044425	membrane part	GO:0016469	proton-transporting two-sector ATPase complex	GO:0033177	proton-transporting two-sector ATPase complex, proton-transporting domain	364	comp316449_c0,comp2368957_c0,comp4397256_c0,comp2768832_c0,comp301451_c1,comp311780_c0,comp204852_c0,comp246162_c0,comp292660_c1,comp302643_c0,comp243194_c0,comp314401_c0,comp293788_c0,comp315201_c0,comp311050_c0,comp290427_c0,comp276073_c0,comp3440552_c0,comp312770_c0,comp291492_c0,comp304294_c0,comp280503_c0,comp247270_c0,comp97164_c0,comp317579_c0,comp298095_c0,comp304758_c1,comp304596_c0,comp…
GO:0005575	Cellular Component	GO:0044425	membrane part	GO:0016469	proton-transporting two-sector ATPase complex	GO:0033176	proton-transporting V-type ATPase complex	156	comp306526_c0,comp315233_c0,comp313126_c0,comp310577_c0,comp298215_c1,comp316744_c0,comp312454_c0,comp12146_c0,comp298498_c0,comp308536_c1,comp174879_c0,comp312338_c0,comp165220_c0,comp288679_c0,comp308384_c0,comp314233_c0,comp317195_c0,comp306289_c0,comp282344_c0,comp306240_c1,comp313686_c0,comp282432_c0,comp229456_c0,comp311511_c0,comp317802_c0,comp3920642_c0,comp316812_c0,comp298948_c0,comp314…
GO:0005575	Cellular Component	GO:0044425	membrane part	GO:0016469	proton-transporting two-sector ATPase complex	GO:0033178	proton-transporting two-sector ATPase complex, catalytic domain	57	comp305360_c0,comp243521_c0,comp297219_c1,comp316812_c0,comp3920642_c0,comp312524_c0,comp289268_c0,comp179699_c0,comp309114_c0,comp316511_c0,comp42178_c0,comp311791_c0,comp258229_c1,comp299025_c0,comp317039_c0,comp307994_c0,comp291044_c0,comp282432_c0,comp306995_c0,comp297614_c0,comp301059_c0,comp316797_c0,comp273756_c0,comp312060_c0,comp318028_c0,comp309507_c0,comp292640_c0,comp315146_c0,comp289…
GO:0005575	Cellular Component	GO:0044425	membrane part	GO:0016469	proton-transporting two-sector ATPase complex	GO:0045259	proton-transporting ATP synthase complex	267	comp299476_c0,comp179892_c0,comp49001_c0,comp312868_c0,comp309401_c0,comp3222872_c0,comp318164_c0,comp1216343_c0,comp317336_c0,comp211500_c1,comp298604_c0,comp305380_c0,comp310475_c0,comp311466_c1,comp26130_c0,comp318268_c0,comp305483_c0,comp306041_c0,comp258229_c1,comp299648_c0,comp309766_c0,comp312543_c0,comp307269_c0,comp300732_c1,comp298913_c1,comp307593_c1,comp2913745_c0,comp2252063_c0,comp3…
GO:0005575	Cellular Component	GO:0044425	membrane part	GO:0034702	ion channel complex	GO:0034703	cation channel complex	42	comp5388043_c0,comp205324_c0,comp310059_c0,comp307614_c0,comp302285_c1,comp300856_c0,comp312859_c1,comp304194_c0,comp313506_c0,comp230660_c0,comp289624_c0,comp311654_c2,comp314304_c0,comp3987904_c0,comp5120832_c0,comp4772706_c0,comp307600_c1,comp2382040_c0,comp276583_c0,comp310388_c1,comp294428_c0,comp310492_c1,comp5102703_c0,comp186719_c0,comp274486_c0,comp59777_c0,comp316708_c0,comp307823_c0,co…
GO:0005575	Cellular Component	GO:0044425	membrane part	GO:0044455	mitochondrial membrane part	GO:0005746	mitochondrial respiratory chain	38	comp317364_c0,comp309311_c0,comp275589_c0,comp318267_c0,comp260189_c0,comp284807_c0,comp306013_c0,comp266432_c0,comp303837_c0,comp271746_c0,comp300370_c1,comp301588_c0,comp318346_c1,comp297217_c0,comp309415_c0,comp235360_c0,comp301778_c0,comp316532_c0,comp253776_c0,comp297690_c0,comp289022_c0,comp2596388_c0,comp32740_c0,comp291643_c0,comp293725_c0,comp2401832_c0,comp2239165_c0,comp5023_c0,comp367…
GO:0005575	Cellular Component	GO:0044425	membrane part	GO:0044455	mitochondrial membrane part	GO:0031304	intrinsic to mitochondrial inner membrane	8	comp316633_c0,comp279921_c0,comp148167_c0,comp300373_c0,comp267509_c0,comp3033938_c0,comp311073_c0,comp312953_c0
GO:0005575	Cellular Component	GO:0044425	membrane part	GO:0044455	mitochondrial membrane part	GO:0032592	integral to mitochondrial membrane	8	comp279921_c0,comp316633_c0,comp148167_c0,comp267509_c0,comp300373_c0,comp312953_c0,comp3033938_c0,comp311073_c0
GO:0005575	Cellular Component	GO:0044425	membrane part	GO:0044455	mitochondrial membrane part	GO:0005753	mitochondrial proton-transporting ATP synthase complex	229	comp317301_c0,comp306877_c0,comp298626_c1,comp264597_c2,comp187985_c0,comp313202_c1,comp300323_c0,comp270115_c0,comp299376_c0,comp296993_c0,comp305289_c0,comp309267_c0,comp295632_c2,comp293527_c0,comp270790_c0,comp304198_c0,comp58454_c0,comp307090_c1,comp317590_c0,comp290865_c1,comp314017_c0,comp277558_c0,comp294892_c0,comp264432_c0,comp315050_c0,comp287417_c1,comp285643_c0,comp315722_c0,comp2737…
GO:0005575	Cellular Component	GO:0044425	membrane part	GO:0042175	nuclear outer membrane-endoplasmic reticulum membrane network	GO:0005789	endoplasmic reticulum membrane	143	comp314376_c0,comp317656_c0,comp34373_c0,comp313147_c1,comp308102_c0,comp305906_c0,comp294899_c0,comp304582_c0,comp298242_c0,comp314590_c0,comp283536_c0,comp306058_c0,comp2977151_c0,comp316199_c0,comp280864_c1,comp318406_c0,comp269575_c0,comp317745_c0,comp213330_c0,comp286136_c0,comp304004_c0,comp71269_c0,comp280798_c0,comp307745_c0,comp305465_c0,comp315462_c0,comp315027_c0,comp187174_c0,comp3017…
GO:0005575	Cellular Component	GO:0044425	membrane part	GO:0033177	proton-transporting two-sector ATPase complex, proton-transporting domain	GO:0045263	proton-transporting ATP synthase complex, coupling factor F(o)	213	comp303249_c3,comp318475_c0,comp316547_c0,comp294599_c1,comp317562_c0,comp315165_c0,comp289330_c0,comp312119_c0,comp139080_c0,comp311651_c0,comp307819_c0,comp299400_c0,comp304596_c0,comp191140_c0,comp316924_c0,comp229720_c0,comp312234_c0,comp312034_c0,comp5020675_c0,comp312602_c0,comp304197_c1,comp298095_c0,comp312596_c0,comp304026_c0,comp212434_c0,comp316604_c0,comp280503_c0,comp306007_c0,comp30…
GO:0005575	Cellular Component	GO:0044425	membrane part	GO:0045281	succinate dehydrogenase complex	GO:0045257	succinate dehydrogenase complex (ubiquinone)	1	comp2239165_c0
GO:0005575	Cellular Component	GO:0044425	membrane part	GO:0030964	NADH dehydrogenase complex	GO:0045271	respiratory chain complex I	12	comp284807_c0,comp301778_c0,comp293725_c0,comp291643_c0,comp5023_c0,comp36745_c0,comp253776_c0,comp316532_c0,comp297217_c0,comp300370_c1,comp306315_c2,comp2401832_c0
GO:0005575	Cellular Component	GO:0044425	membrane part	GO:0033178	proton-transporting two-sector ATPase complex, catalytic domain	GO:0033180	proton-transporting V-type ATPase, V1 domain	24	comp306995_c0,comp282432_c0,comp312060_c0,comp318028_c0,comp301059_c0,comp316797_c0,comp316744_c0,comp307924_c2,comp316964_c0,comp315580_c0,comp298132_c0,comp315146_c0,comp308499_c0,comp297219_c1,comp305360_c0,comp314764_c0,comp3920642_c0,comp316812_c0,comp311791_c0,comp309114_c0,comp316511_c0,comp316488_c0,comp306420_c0,comp317039_c0
GO:0005575	Cellular Component	GO:0044425	membrane part	GO:0033178	proton-transporting two-sector ATPase complex, catalytic domain	GO:0045261	proton-transporting ATP synthase complex, catalytic core F(1)	16	comp264597_c2,comp307994_c0,comp20556_c0,comp5326_c0,comp307074_c0,comp273756_c0,comp3022659_c0,comp309801_c0,comp309507_c0,comp289162_c0,comp4689045_c0,comp314405_c0,comp289268_c0,comp317375_c0,comp258229_c1,comp179699_c0
GO:0005575	Cellular Component	GO:0044425	membrane part	GO:0045273	respiratory chain complex II	GO:0045283	fumarate reductase complex	1	comp2239165_c0
GO:0005575	Cellular Component	GO:0044425	membrane part	GO:0045273	respiratory chain complex II	GO:0045281	succinate dehydrogenase complex	1	comp2239165_c0
GO:0005575	Cellular Component	GO:0044425	membrane part	GO:0031224	intrinsic to membrane	GO:0031300	intrinsic to organelle membrane	146	comp308558_c1,comp297842_c0,comp316385_c0,comp187091_c0,comp318496_c0,comp260283_c0,comp305248_c0,comp4417_c0,comp306167_c0,comp306840_c0,comp291454_c0,comp305283_c1,comp313899_c0,comp303274_c0,comp313925_c0,comp287818_c1,comp317602_c0,comp286352_c0,comp299178_c0,comp318465_c0,comp300373_c0,comp265357_c0,comp187067_c0,comp276893_c0,comp314186_c0,comp312550_c0,comp310136_c1,comp280864_c1,comp29389…
GO:0005575	Cellular Component	GO:0044425	membrane part	GO:0031224	intrinsic to membrane	GO:0016021	integral to membrane	382	comp4933456_c0,comp3295937_c0,comp310472_c0,comp5102703_c0,comp120023_c0,comp311123_c0,comp304329_c0,comp317418_c0,comp289802_c0,comp310621_c0,comp317139_c0,comp308305_c0,comp304883_c0,comp307075_c0,comp308215_c0,comp262113_c0,comp35646_c0,comp304404_c0,comp317376_c0,comp2964723_c0,comp315813_c0,comp311786_c0,comp273786_c0,comp318406_c0,comp292660_c1,comp308731_c1,comp178651_c0,comp293899_c2,comp…
GO:0005575	Cellular Component	GO:0044425	membrane part	GO:0031224	intrinsic to membrane	GO:0031226	intrinsic to plasma membrane	130	comp2914807_c0,comp3279554_c0,comp311078_c0,comp5068152_c0,comp4726979_c0,comp291001_c0,comp318077_c0,comp4024371_c0,comp3412117_c0,comp2602112_c0,comp311654_c2,comp4879062_c0,comp316622_c0,comp4771283_c0,comp308731_c1,comp273786_c0,comp315630_c0,comp313506_c0,comp266056_c0,comp305633_c1,comp311013_c0,comp3414365_c0,comp308261_c0,comp3443093_c0,comp3316568_c0,comp309250_c0,comp231450_c0,comp30521…
GO:0005575	Cellular Component	GO:0044425	membrane part	GO:0070469	respiratory chain	GO:0045273	respiratory chain complex II	1	comp2239165_c0
GO:0005575	Cellular Component	GO:0044425	membrane part	GO:0070469	respiratory chain	GO:0045271	respiratory chain complex I	12	comp284807_c0,comp301778_c0,comp293725_c0,comp291643_c0,comp5023_c0,comp36745_c0,comp253776_c0,comp316532_c0,comp297217_c0,comp300370_c1,comp306315_c2,comp2401832_c0
GO:0005575	Cellular Component	GO:0044425	membrane part	GO:0070469	respiratory chain	GO:0045277	respiratory chain complex IV	10	comp2596388_c0,comp32740_c0,comp289022_c0,comp317364_c0,comp306013_c0,comp298188_c1,comp290814_c0,comp271746_c0,comp266432_c0,comp297690_c0
GO:0005575	Cellular Component	GO:0044425	membrane part	GO:0070469	respiratory chain	GO:0045275	respiratory chain complex III	15	comp309311_c0,comp275589_c0,comp318267_c0,comp260189_c0,comp235360_c0,comp302346_c0,comp309695_c0,comp303837_c0,comp39614_c0,comp301588_c0,comp299796_c0,comp318346_c1,comp297499_c1,comp267525_c0,comp309415_c0
GO:0005575	Cellular Component	GO:0044425	membrane part	GO:0070469	respiratory chain	GO:0005746	mitochondrial respiratory chain	38	comp317364_c0,comp309311_c0,comp275589_c0,comp318267_c0,comp260189_c0,comp284807_c0,comp306013_c0,comp266432_c0,comp303837_c0,comp271746_c0,comp300370_c1,comp301588_c0,comp318346_c1,comp297217_c0,comp309415_c0,comp235360_c0,comp301778_c0,comp316532_c0,comp253776_c0,comp297690_c0,comp289022_c0,comp2596388_c0,comp32740_c0,comp291643_c0,comp293725_c0,comp2401832_c0,comp2239165_c0,comp5023_c0,comp367…
GO:0005575	Cellular Component	GO:0044425	membrane part	GO:0044453	nuclear membrane part	GO:0031229	intrinsic to nuclear inner membrane	18	comp62857_c0,comp318496_c0,comp288440_c0,comp293899_c2,comp296456_c0,comp310850_c1,comp313899_c0,comp318551_c0,comp298411_c1,comp310375_c1,comp276893_c0,comp299372_c0,comp317468_c0,comp314128_c0,comp239285_c0,comp318158_c0,comp299530_c0,comp4417_c0
GO:0005575	Cellular Component	GO:0044425	membrane part	GO:0009521	photosystem	GO:0009522	photosystem I	17	comp3955860_c0,comp77006_c0,comp1277428_c0,comp318471_c0,comp2022461_c0,comp202855_c0,comp3361425_c0,comp238154_c0,comp304933_c1,comp273576_c1,comp2596855_c0,comp317155_c0,comp298628_c0,comp167257_c0,comp2364081_c0,comp166541_c0,comp1262_c0
GO:0005575	Cellular Component	GO:0044425	membrane part	GO:0009521	photosystem	GO:0009523	photosystem II	123	comp297388_c0,comp292626_c0,comp316743_c0,comp308761_c0,comp22656_c0,comp312655_c1,comp299748_c0,comp314337_c0,comp260389_c0,comp275596_c0,comp72647_c0,comp260549_c0,comp287429_c0,comp609_c0,comp281333_c0,comp4033901_c0,comp239148_c0,comp318349_c0,comp304838_c0,comp315167_c0,comp2331057_c0,comp280297_c0,comp174302_c0,comp309709_c1,comp312344_c0,comp274467_c0,comp3513247_c0,comp297882_c0,comp31061…
GO:0005575	Cellular Component	GO:0044425	membrane part	GO:0005789	endoplasmic reticulum membrane	GO:0031227	intrinsic to endoplasmic reticulum membrane	66	comp318472_c0,comp307745_c0,comp317506_c0,comp273178_c0,comp296191_c0,comp315366_c0,comp26373_c0,comp120023_c0,comp293825_c1,comp173182_c0,comp317616_c0,comp315345_c0,comp289802_c0,comp314575_c0,comp317418_c0,comp314590_c0,comp312313_c0,comp313147_c1,comp34373_c0,comp305906_c0,comp306240_c1,comp317656_c0,comp298946_c0,comp269575_c0,comp317745_c0,comp316702_c0,comp304004_c0,comp280864_c1,comp31840…
GO:0005575	Cellular Component	GO:0044425	membrane part	GO:0005789	endoplasmic reticulum membrane	GO:0030867	rough endoplasmic reticulum membrane	28	comp312799_c0,comp3886989_c0,comp72167_c0,comp312005_c2,comp318472_c0,comp300063_c0,comp314643_c0,comp4886057_c0,comp239756_c0,comp300197_c2,comp315366_c0,comp316983_c0,comp34373_c0,comp306840_c0,comp70297_c0,comp306622_c0,comp308558_c1,comp269575_c0,comp303274_c0,comp306888_c0,comp120023_c0,comp286136_c0,comp187091_c0,comp289802_c0,comp2977151_c0,comp317602_c0,comp173182_c0,comp316199_c0
GO:0005575	Cellular Component	GO:0044425	membrane part	GO:0019898	extrinsic to membrane	GO:0031312	extrinsic to organelle membrane	4	comp236996_c0,comp307345_c0,comp260918_c0,comp305468_c0
GO:0005575	Cellular Component	GO:0044425	membrane part	GO:0019898	extrinsic to membrane	GO:0019897	extrinsic to plasma membrane	43	comp311699_c1,comp310480_c0,comp2914807_c0,comp3579324_c0,comp312814_c0,comp3350952_c0,comp311654_c2,comp309918_c0,comp2613310_c0,comp315256_c0,comp312779_c0,comp291405_c0,comp306998_c0,comp315384_c0,comp317983_c0,comp3313515_c0,comp314348_c0,comp3066651_c0,comp303366_c0,comp2910748_c0,comp258025_c0,comp166419_c0,comp308907_c1,comp316723_c0,comp308694_c1,comp308579_c0,comp303043_c0,comp75543_c0,c…
GO:0005575	Cellular Component	GO:0005623	cell	GO:0044464	cell part	GO:0005622	intracellular	6939	comp295159_c0,comp3548771_c0,comp314971_c0,comp5023_c0,comp318350_c0,comp318362_c0,comp294132_c1,comp315748_c0,comp315596_c0,comp315482_c0,comp305822_c0,comp77980_c0,comp314915_c0,comp294767_c0,comp291209_c0,comp296780_c1,comp304345_c0,comp309487_c0,comp296978_c0,comp286898_c0,comp273014_c0,comp308925_c1,comp5012788_c0,comp11495_c0,comp2580364_c0,comp311261_c0,comp307936_c0,comp290401_c1,comp3166…
p308027_c0,comp2628665_c0,comp298105_c0,comp283651_c0,comp302079_c0,comp303030_c0,comp295992_c0,comp297652_c0,comp2645603_c0,comp266006_c0,comp10906_c0,comp71534_c0,comp318279_c0,comp293006_c0,comp313755_c0,comp315373_c0,comp2578073_c0,comp314045_c0,comp247662_c0,comp310019_c0,comp292105_c0,comp289213_c1,comp26213_c0,comp309842_c0,comp290767_c0,comp307090_c1,comp312891_c0,comp315780_c0,comp318149…
60718_c0,comp260958_c0,comp316402_c1,comp296266_c0,comp12668_c0,comp26130_c0,comp282673_c0,comp317506_c0,comp317468_c0,comp294101_c0,comp3964323_c0,comp270060_c3,comp301088_c1,comp194811_c0,comp10658_c0,comp2618944_c0,comp315449_c0,comp298448_c0,comp1262_c0,comp299796_c0,comp298093_c0,comp315809_c0,comp257841_c1,comp316746_c0,comp307593_c1,comp299176_c0,comp235049_c0,comp4026668_c0,comp2401832_c0…
GO:0005575	Cellular Component	GO:0005623	cell	GO:0044464	cell part	GO:0044297	cell body	13	comp31768_c0,comp3901622_c0,comp4696192_c0,comp3066651_c0,comp311626_c0,comp2914807_c0,comp4195069_c0,comp3878979_c0,comp3964323_c0,comp3977873_c0,comp3313515_c0,comp3537446_c0,comp3980045_c0
GO:0005575	Cellular Component	GO:0005623	cell	GO:0044464	cell part	GO:0002139	stereocilia coupling link	1	comp3925469_c0
GO:0005575	Cellular Component	GO:0005623	cell	GO:0044464	cell part	GO:0044459	plasma membrane part	326	comp308697_c1,comp2964723_c0,comp307075_c0,comp308579_c0,comp3959906_c0,comp316723_c0,comp54535_c0,comp184716_c0,comp299460_c0,comp310621_c0,comp314947_c0,comp4933456_c0,comp282099_c0,comp3295937_c0,comp317657_c0,comp5102703_c0,comp2604658_c0,comp295522_c1,comp291892_c0,comp65060_c0,comp310603_c0,comp318077_c0,comp2613310_c0,comp3412117_c0,comp311654_c2,comp312814_c0,comp4879062_c0,comp316622_c0,…
GO:0005575	Cellular Component	GO:0005623	cell	GO:0044464	cell part	GO:0071944	cell periphery	621	comp312347_c0,comp311613_c0,comp3861197_c0,comp317889_c0,comp2593227_c0,comp301869_c0,comp308044_c0,comp309470_c0,comp297041_c0,comp15952_c0,comp286525_c1,comp317492_c0,comp231450_c0,comp312190_c0,comp317640_c0,comp271979_c1,comp4911158_c0,comp311989_c0,comp306913_c0,comp316901_c0,comp311013_c0,comp310375_c1,comp318515_c0,comp3895372_c0,comp290397_c0,comp311803_c0,comp3443093_c0,comp301872_c0,com…
GO:0005575	Cellular Component	GO:0005623	cell	GO:0044464	cell part	GO:0042763	intracellular immature spore	12	comp318106_c0,comp318211_c0,comp299568_c0,comp318092_c0,comp316569_c0,comp236161_c0,comp35236_c0,comp289564_c0,comp292862_c0,comp234777_c1,comp316531_c0,comp310554_c0
GO:0005575	Cellular Component	GO:0005623	cell	GO:0044464	cell part	GO:0030427	site of polarized growth	6	comp3066651_c0,comp4696192_c0,comp6122434_c0,comp4911158_c0,comp3313515_c0,comp3977873_c0
GO:0005575	Cellular Component	GO:0005623	cell	GO:0044464	cell part	GO:0045178	basal part of cell	3	comp4146751_c0,comp2914807_c0,comp4154330_c0
GO:0005575	Cellular Component	GO:0005623	cell	GO:0044464	cell part	GO:0005886	plasma membrane	329	comp318208_c0,comp310388_c1,comp2593227_c0,comp272768_c0,comp276049_c0,comp309470_c0,comp297041_c0,comp317492_c0,comp286525_c1,comp231450_c0,comp309250_c0,comp305212_c0,comp312190_c0,comp4996943_c0,comp297894_c0,comp306913_c0,comp311989_c0,comp301324_c0,comp4775623_c0,comp301239_c0,comp311013_c0,comp3414365_c0,comp315630_c0,comp3895372_c0,comp64829_c0,comp3066651_c0,comp258025_c0,comp311803_c0,co…
GO:0005575	Cellular Component	GO:0005623	cell	GO:0044464	cell part	GO:0045177	apical part of cell	16	comp3981899_c0,comp4045927_c0,comp2593866_c0,comp3925469_c0,comp3954225_c0,comp2926445_c0,comp31768_c0,comp4146751_c0,comp2602112_c0,comp4396769_c0,comp2358875_c0,comp65060_c0,comp2981127_c0,comp2566267_c0,comp3308479_c0,comp272768_c0
GO:0005575	Cellular Component	GO:0005623	cell	GO:0044464	cell part	GO:0044463	cell projection part	66	comp313300_c0,comp247246_c0,comp307574_c0,comp299012_c0,comp291795_c0,comp3300329_c0,comp283935_c0,comp317788_c0,comp237711_c0,comp3070841_c0,comp2981127_c0,comp2580364_c0,comp316708_c0,comp317749_c0,comp3977873_c0,comp312738_c0,comp4396769_c0,comp287310_c1,comp316716_c0,comp4154330_c0,comp238801_c0,comp3942731_c0,comp316815_c0,comp4195059_c0,comp289624_c0,comp241035_c0,comp4143536_c0,comp310543_…
GO:0005575	Cellular Component	GO:0005623	cell	GO:0044464	cell part	GO:0044462	external encapsulating structure part	28	comp155439_c0,comp297391_c0,comp3303472_c0,comp280389_c0,comp308961_c0,comp313281_c0,comp289287_c0,comp312738_c0,comp318515_c0,comp2606936_c0,comp311530_c0,comp317105_c0,comp314291_c0,comp316073_c0,comp3300329_c0,comp305825_c1,comp299012_c0,comp304587_c0,comp308215_c0,comp318472_c0,comp308964_c0,comp287926_c0,comp307242_c0,comp40184_c0,comp306005_c0,comp308094_c0,comp297821_c0,comp287721_c0
GO:0005575	Cellular Component	GO:0005623	cell	GO:0044464	cell part	GO:0012505	endomembrane system	486	comp318380_c0,comp314374_c0,comp5032876_c0,comp290562_c0,comp278057_c1,comp282505_c0,comp314086_c1,comp216074_c0,comp317229_c0,comp173182_c0,comp312723_c1,comp299176_c0,comp317616_c0,comp315468_c0,comp1365672_c0,comp293849_c0,comp297346_c1,comp316114_c0,comp273178_c0,comp318268_c0,comp304078_c0,comp315366_c0,comp317506_c0,comp317468_c0,comp315154_c0,comp280422_c0,comp298137_c0,comp3313719_c0,comp…
GO:0005575	Cellular Component	GO:0005623	cell	GO:0044464	cell part	GO:0009986	cell surface	9	comp64829_c0,comp4996943_c0,comp2593227_c0,comp4325656_c0,comp312572_c0,comp3643250_c0,comp3279554_c0,comp3700889_c0,comp2342778_c0
GO:0005575	Cellular Component	GO:0005623	cell	GO:0044464	cell part	GO:0030312	external encapsulating structure	86	comp314922_c0,comp299012_c0,comp264459_c0,comp304587_c0,comp304065_c0,comp303187_c0,comp300904_c0,comp287926_c0,comp316735_c0,comp310662_c0,comp6815_c1,comp317837_c0,comp316984_c0,comp300294_c0,comp315305_c0,comp280389_c0,comp289287_c0,comp312738_c0,comp313281_c0,comp303383_c0,comp311530_c0,comp306967_c0,comp893_c0,comp3300329_c0,comp150219_c1,comp306367_c0,comp311473_c0,comp310906_c0,comp279412_…
GO:0005575	Cellular Component	GO:0005623	cell	GO:0044464	cell part	GO:0043209	myelin sheath	2	comp272768_c0,comp5412101_c0
GO:0005575	Cellular Component	GO:0005623	cell	GO:0044464	cell part	GO:0032153	cell division site	2	comp3841121_c0,comp298009_c1
GO:0005575	Cellular Component	GO:0005623	cell	GO:0044464	cell part	GO:0005905	coated pit	15	comp300254_c0,comp274753_c0,comp318399_c0,comp316100_c1,comp241010_c0,comp314802_c1,comp275545_c0,comp297188_c0,comp310329_c1,comp305228_c0,comp314017_c0,comp308697_c1,comp314029_c0,comp305219_c0,comp295896_c0
GO:0005575	Cellular Component	GO:0005623	cell	GO:0044464	cell part	GO:0042597	periplasmic space	10	comp312738_c0,comp318515_c0,comp287926_c0,comp299012_c0,comp3300329_c0,comp308094_c0,comp314291_c0,comp317105_c0,comp316073_c0,comp40184_c0
GO:0005575	Cellular Component	GO:0005623	cell	GO:0044464	cell part	GO:0031252	cell leading edge	23	comp4195059_c0,comp4911158_c0,comp2591476_c0,comp3508803_c0,comp291405_c0,comp290211_c0,comp3878979_c0,comp2593866_c0,comp6122434_c0,comp3107609_c0,comp302752_c0,comp4696192_c0,comp3066651_c0,comp3497031_c0,comp3877413_c0,comp317966_c0,comp2321980_c0,comp3308479_c0,comp302629_c0,comp3313515_c0,comp3977873_c0,comp3932204_c0,comp4573991_c0
GO:0005575	Cellular Component	GO:0005623	cell	GO:0044464	cell part	GO:0044424	intracellular part	6925	comp303813_c0,comp293697_c0,comp314934_c0,comp294109_c1,comp306618_c0,comp2635287_c0,comp3254269_c0,comp318364_c0,comp174879_c0,comp3308313_c0,comp317688_c0,comp313542_c3,comp317597_c0,comp313225_c0,comp316559_c0,comp3731602_c0,comp12963_c0,comp317024_c1,comp316744_c0,comp318171_c0,comp316501_c0,comp292949_c0,comp297044_c0,comp310965_c0,comp2505081_c0,comp1224443_c0,comp228712_c0,comp316107_c0,co…
1,comp1996528_c0,comp314292_c0,comp132205_c0,comp262067_c0,comp284249_c0,comp316305_c0,comp312203_c0,comp284822_c0,comp317484_c0,comp287156_c0,comp314122_c0,comp307022_c0,comp307448_c0,comp268632_c0,comp296698_c1,comp302288_c2,comp287303_c1,comp304538_c0,comp283229_c0,comp317678_c0,comp312313_c0,comp2244038_c0,comp316352_c0,comp310577_c0,comp206119_c0,comp263948_c0,comp291719_c1,comp295085_c0,com…
,comp300773_c1,comp313432_c0,comp271610_c0,comp313100_c0,comp292178_c0,comp315818_c0,comp3688616_c0,comp14318_c0,comp2651050_c0,comp180935_c0,comp195827_c0,comp311216_c0,comp187091_c0,comp3272873_c0,comp302400_c0,comp313091_c0,comp1565501_c0,comp298626_c1,comp284974_c0,comp314003_c0,comp1823522_c0,comp14974_c0,comp310891_c0,comp310136_c1,comp306379_c0,comp308804_c0,comp309120_c0,comp2064616_c0,co…
GO:0005575	Cellular Component	GO:0005623	cell	GO:0044464	cell part	GO:0097458	neuron part	40	comp24085_c0,comp3470636_c0,comp60149_c0,comp3964323_c0,comp31768_c0,comp4911158_c0,comp4078563_c0,comp3977873_c0,comp5412101_c0,comp5012788_c0,comp4323739_c0,comp2604658_c0,comp305356_c0,comp3300329_c0,comp3531176_c0,comp4696192_c0,comp181094_c0,comp2914807_c0,comp5660192_c0,comp3878979_c0,comp6122434_c0,comp3980045_c0,comp3901622_c0,comp2585412_c0,comp291477_c0,comp4024371_c0,comp4154330_c0,com…
GO:0005575	Cellular Component	GO:0005623	cell	GO:0044464	cell part	GO:0042175	nuclear outer membrane-endoplasmic reticulum membrane network	222	comp308134_c0,comp316758_c0,comp306622_c0,comp310155_c0,comp307461_c0,comp312484_c0,comp1948156_c0,comp312731_c0,comp304542_c0,comp318518_c0,comp315792_c0,comp2906271_c0,comp239859_c0,comp304511_c0,comp295729_c0,comp300673_c0,comp315473_c0,comp177232_c0,comp3886989_c0,comp314643_c0,comp239756_c0,comp4886057_c0,comp167073_c0,comp300197_c2,comp204614_c0,comp307006_c0,comp1580413_c0,comp308550_c0,co…
GO:0005575	Cellular Component	GO:0005623	cell	GO:0044464	cell part	GO:0032155	cell division site part	1	comp3841121_c0
GO:0005575	Cellular Component	GO:0005623	cell	GO:0044464	cell part	GO:0042995	cell projection	173	comp3908638_c0,comp317343_c0,comp316008_c0,comp311827_c0,comp312989_c0,comp3066651_c0,comp295666_c1,comp290123_c0,comp5240265_c0,comp318471_c0,comp2321980_c0,comp288950_c0,comp1957623_c0,comp315201_c0,comp276151_c1,comp6122434_c0,comp291467_c0,comp312306_c0,comp239418_c1,comp2914807_c0,comp316936_c0,comp318248_c0,comp3901622_c0,comp318165_c0,comp4024371_c0,comp291477_c0,comp65060_c0,comp304329_c0…
GO:0005575	Cellular Component	GO:0005623	cell	GO:0044464	cell part	GO:0031975	envelope	674	comp297391_c0,comp298626_c1,comp316607_c0,comp317301_c0,comp979671_c0,comp315335_c0,comp311556_c1,comp308255_c0,comp313202_c1,comp300059_c0,comp300323_c0,comp295385_c0,comp315050_c0,comp3984_c0,comp60724_c0,comp273770_c0,comp317590_c0,comp315305_c0,comp318142_c0,comp313899_c0,comp305896_c0,comp311312_c0,comp311530_c0,comp1834744_c0,comp293725_c0,comp310066_c0,comp295823_c0,comp306815_c0,comp31092…
GO:0005575	Cellular Component	GO:0005623	cell	GO:0044464	cell part	GO:0097223	sperm part	5	comp275632_c0,comp289624_c0,comp6204171_c0,comp205324_c0,comp316708_c0
GO:0005575	Cellular Component	GO:0005623	cell	GO:0044464	cell part	GO:0043218	compact myelin	2	comp272768_c0,comp5412101_c0
GO:0005575	Cellular Component	GO:0005623	cell	GO:0044464	cell part	GO:0008287	protein serine/threonine phosphatase complex	8	comp299832_c1,comp307464_c0,comp308407_c1,comp316652_c1,comp299832_c0,comp318325_c0,comp316899_c0,comp307005_c0
GO:0005575	Cellular Component	GO:0005623	cell	GO:0044464	cell part	GO:0070938	contractile ring	1	comp3841121_c0
GO:0005575	Cellular Component	GO:0005623	cell	GO:0044464	cell part	GO:0012506	vesicle membrane	89	comp7241_c1,comp318064_c0,comp241010_c0,comp316114_c0,comp307672_c0,comp290214_c0,comp3964323_c0,comp302258_c1,comp303167_c0,comp303171_c0,comp315154_c0,comp304078_c0,comp3859261_c0,comp305751_c2,comp318227_c0,comp310288_c0,comp278057_c1,comp304870_c1,comp299176_c0,comp315345_c0,comp281079_c0,comp295611_c0,comp316872_c0,comp302865_c0,comp313654_c0,comp299953_c0,comp2983451_c0,comp296171_c0,comp47…
GO:0005575	Cellular Component	GO:0044423	virion part	GO:0019028	viral capsid	GO:0019030	icosahedral viral capsid	2	comp314765_c0,comp313315_c1
GO:0005575	Cellular Component	GO:0031974	membrane-enclosed lumen	GO:0043233	organelle lumen	GO:0031983	vesicle lumen	1	comp6260286_c0
GO:0005575	Cellular Component	GO:0031974	membrane-enclosed lumen	GO:0043233	organelle lumen	GO:0070013	intracellular organelle lumen	1532	comp311838_c1,comp318124_c0,comp294811_c0,comp185930_c0,comp246129_c0,comp317291_c0,comp26683_c0,comp3508803_c0,comp157040_c0,comp3888175_c0,comp302495_c1,comp3710150_c0,comp312087_c0,comp1060604_c0,comp2805793_c0,comp313765_c0,comp304340_c0,comp317833_c0,comp313454_c0,comp288679_c0,comp299505_c0,comp301454_c0,comp318163_c0,comp4078602_c0,comp4284352_c0,comp31103_c0,comp298642_c1,comp313124_c1,co…
GO:0005575	Cellular Component	GO:0031974	membrane-enclosed lumen	GO:0031970	organelle envelope lumen	GO:0005758	mitochondrial intermembrane space	1	comp294690_c0
GO:0005575	Cellular Component	GO:0032991	macromolecular complex	GO:0043234	protein complex	GO:0030076	light-harvesting complex	27	comp318540_c0,comp279176_c1,comp311488_c0,comp273375_c0,comp307417_c0,comp312601_c0,comp145092_c0,comp294138_c0,comp313834_c0,comp57766_c0,comp313130_c0,comp305356_c0,comp303505_c0,comp294615_c0,comp257325_c0,comp2322088_c0,comp281428_c0,comp313078_c0,comp102309_c0,comp56088_c0,comp283279_c1,comp65132_c0,comp278105_c0,comp232259_c0,comp299579_c0,comp284822_c0,comp304446_c0
GO:0005575	Cellular Component	GO:0032991	macromolecular complex	GO:0043234	protein complex	GO:0000307	cyclin-dependent protein kinase holoenzyme complex	5	comp316508_c0,comp297239_c1,comp2364687_c0,comp314705_c0,comp296531_c0
GO:0005575	Cellular Component	GO:0032991	macromolecular complex	GO:0043234	protein complex	GO:0000151	ubiquitin ligase complex	99	comp305899_c0,comp2162122_c0,comp312499_c0,comp167903_c0,comp300895_c0,comp315997_c0,comp309932_c0,comp300861_c1,comp300506_c0,comp311108_c0,comp288606_c0,comp316042_c0,comp181554_c0,comp309935_c0,comp316990_c0,comp236416_c0,comp316694_c0,comp316482_c0,comp299075_c0,comp311099_c0,comp277008_c0,comp316338_c0,comp316532_c0,comp294824_c0,comp313558_c0,comp311352_c0,comp3508803_c0,comp313961_c0,comp3…
GO:0005575	Cellular Component	GO:0032991	macromolecular complex	GO:0043234	protein complex	GO:0031082	BLOC complex	9	comp290237_c0,comp316098_c0,comp313989_c0,comp308858_c0,comp1585562_c0,comp318094_c0,comp297167_c0,comp298051_c0,comp315928_c0
GO:0005575	Cellular Component	GO:0032991	macromolecular complex	GO:0043234	protein complex	GO:0034518	RNA cap binding complex	1	comp307362_c3
GO:0005575	Cellular Component	GO:0032991	macromolecular complex	GO:0043234	protein complex	GO:0019814	immunoglobulin complex	1	comp2079986_c0
GO:0005575	Cellular Component	GO:0032991	macromolecular complex	GO:0043234	protein complex	GO:0000808	origin recognition complex	13	comp305768_c0,comp3971794_c0,comp312240_c3,comp315950_c1,comp123293_c0,comp315450_c0,comp310769_c1,comp314439_c0,comp316865_c0,comp313651_c0,comp289026_c0,comp313045_c0,comp316710_c1
GO:0005575	Cellular Component	GO:0032991	macromolecular complex	GO:0043234	protein complex	GO:0033202	DNA helicase complex	62	comp315852_c0,comp317319_c0,comp300657_c0,comp310310_c0,comp317438_c0,comp314787_c0,comp303456_c0,comp3291552_c0,comp311440_c0,comp313532_c0,comp2562165_c0,comp310685_c0,comp311780_c0,comp307283_c0,comp289703_c0,comp316601_c2,comp316896_c0,comp308771_c0,comp309140_c0,comp189422_c0,comp287156_c0,comp306688_c0,comp317188_c0,comp313677_c0,comp234461_c0,comp314505_c0,comp306411_c0,comp307912_c0,comp3…
GO:0005575	Cellular Component	GO:0032991	macromolecular complex	GO:0043234	protein complex	GO:0005667	transcription factor complex	44	comp309102_c0,comp293751_c0,comp690183_c0,comp301491_c3,comp306194_c0,comp291545_c0,comp317977_c0,comp301197_c0,comp290519_c0,comp305089_c0,comp3027724_c0,comp317952_c0,comp311475_c0,comp310872_c0,comp311050_c0,comp308865_c0,comp309406_c0,comp293506_c0,comp68722_c0,comp313653_c1,comp318465_c0,comp309162_c0,comp309552_c0,comp293482_c0,comp316192_c0,comp305822_c0,comp249000_c0,comp311551_c0,comp312…
GO:0005575	Cellular Component	GO:0032991	macromolecular complex	GO:0043234	protein complex	GO:0030689	Noc complex	1	comp4692895_c0
GO:0005575	Cellular Component	GO:0032991	macromolecular complex	GO:0043234	protein complex	GO:0005882	intermediate filament	7	comp317640_c0,comp201238_c0,comp253722_c0,comp291312_c0,comp316104_c0,comp301181_c1,comp316591_c0
GO:0005575	Cellular Component	GO:0032991	macromolecular complex	GO:0043234	protein complex	GO:0030119	AP-type membrane coat adaptor complex	24	comp304207_c0,comp314469_c0,comp257193_c0,comp305417_c0,comp315579_c0,comp316122_c0,comp315476_c0,comp103109_c0,comp309285_c1,comp310887_c0,comp308697_c1,comp4836284_c0,comp235173_c0,comp303485_c0,comp318155_c0,comp318359_c0,comp168650_c0,comp301966_c0,comp317582_c0,comp296067_c0,comp270566_c0,comp304725_c0,comp294957_c0,comp310626_c0
GO:0005575	Cellular Component	GO:0032991	macromolecular complex	GO:0043234	protein complex	GO:0033177	proton-transporting two-sector ATPase complex, proton-transporting domain	364	comp316449_c0,comp2368957_c0,comp4397256_c0,comp2768832_c0,comp301451_c1,comp311780_c0,comp204852_c0,comp246162_c0,comp292660_c1,comp302643_c0,comp243194_c0,comp314401_c0,comp293788_c0,comp315201_c0,comp311050_c0,comp290427_c0,comp276073_c0,comp3440552_c0,comp312770_c0,comp291492_c0,comp304294_c0,comp280503_c0,comp247270_c0,comp97164_c0,comp317579_c0,comp298095_c0,comp304758_c1,comp304596_c0,comp…
GO:0005575	Cellular Component	GO:0032991	macromolecular complex	GO:0043234	protein complex	GO:0034708	methyltransferase complex	19	comp315988_c0,comp102008_c0,comp3430180_c0,comp293069_c0,comp4156701_c0,comp26830_c0,comp255202_c0,comp4416162_c0,comp3081846_c0,comp5027498_c0,comp280782_c0,comp268174_c0,comp318157_c0,comp4377654_c0,comp3069509_c0,comp292088_c0,comp307987_c0,comp302409_c0,comp3353238_c0
GO:0005575	Cellular Component	GO:0032991	macromolecular complex	GO:0043234	protein complex	GO:0009521	photosystem	210	comp308560_c0,comp318349_c0,comp260650_c0,comp279629_c0,comp303378_c0,comp296773_c1,comp3513247_c0,comp294931_c0,comp1967718_c0,comp303809_c1,comp2364081_c0,comp166541_c0,comp308761_c0,comp292626_c0,comp292981_c0,comp316938_c0,comp318512_c1,comp271271_c0,comp72647_c0,comp287429_c0,comp302447_c0,comp260389_c0,comp273576_c1,comp314337_c0,comp299748_c0,comp23141_c0,comp8378_c0,comp238154_c0,comp3065…
GO:0005575	Cellular Component	GO:0032991	macromolecular complex	GO:0043234	protein complex	GO:0000922	spindle pole	1	comp206104_c0
GO:0005575	Cellular Component	GO:0032991	macromolecular complex	GO:0043234	protein complex	GO:0000123	histone acetyltransferase complex	20	comp4890_c0,comp4697005_c0,comp312353_c0,comp292579_c3,comp314437_c0,comp311773_c0,comp301132_c0,comp311571_c0,comp289335_c0,comp316404_c0,comp301828_c0,comp312371_c0,comp207321_c0,comp4651938_c0,comp318126_c0,comp195242_c0,comp318489_c0,comp298105_c0,comp275506_c0,comp307491_c0
GO:0005575	Cellular Component	GO:0032991	macromolecular complex	GO:0043234	protein complex	GO:0030964	NADH dehydrogenase complex	12	comp284807_c0,comp293725_c0,comp301778_c0,comp291643_c0,comp5023_c0,comp36745_c0,comp316532_c0,comp253776_c0,comp297217_c0,comp300370_c1,comp306315_c2,comp2401832_c0
GO:0005575	Cellular Component	GO:0032991	macromolecular complex	GO:0043234	protein complex	GO:0043256	laminin complex	10	comp316492_c0,comp317505_c0,comp313126_c0,comp318447_c1,comp305937_c0,comp313409_c0,comp304519_c0,comp317343_c0,comp318380_c0,comp308124_c0
GO:0005575	Cellular Component	GO:0032991	macromolecular complex	GO:0043234	protein complex	GO:0005942	phosphatidylinositol 3-kinase complex	2	comp4166176_c0,comp3107609_c0
GO:0005575	Cellular Component	GO:0032991	macromolecular complex	GO:0043234	protein complex	GO:0046930	pore complex	90	comp299931_c1,comp285140_c0,comp281298_c0,comp306815_c0,comp318301_c0,comp292747_c0,comp310982_c0,comp313925_c0,comp313311_c0,comp304519_c0,comp315568_c0,comp234311_c0,comp296191_c1,comp247246_c0,comp305266_c1,comp278136_c0,comp293379_c0,comp4718533_c0,comp315659_c0,comp283150_c0,comp4716616_c0,comp308255_c0,comp315335_c0,comp315638_c0,comp311509_c0,comp283734_c0,comp299386_c0,comp193749_c1,comp3…
GO:0005575	Cellular Component	GO:0032991	macromolecular complex	GO:0043234	protein complex	GO:0033178	proton-transporting two-sector ATPase complex, catalytic domain	57	comp305360_c0,comp243521_c0,comp297219_c1,comp316812_c0,comp3920642_c0,comp312524_c0,comp289268_c0,comp179699_c0,comp309114_c0,comp316511_c0,comp42178_c0,comp311791_c0,comp258229_c1,comp299025_c0,comp317039_c0,comp307994_c0,comp291044_c0,comp282432_c0,comp306995_c0,comp297614_c0,comp301059_c0,comp316797_c0,comp273756_c0,comp312060_c0,comp318028_c0,comp309507_c0,comp292640_c0,comp315146_c0,comp289…
GO:0005575	Cellular Component	GO:0032991	macromolecular complex	GO:0043234	protein complex	GO:0042611	MHC protein complex	20	comp283290_c0,comp11899_c0,comp308319_c0,comp313801_c0,comp209829_c0,comp180843_c1,comp307243_c0,comp311754_c0,comp318208_c0,comp64829_c0,comp296410_c0,comp311803_c0,comp308748_c0,comp4325656_c0,comp297614_c0,comp299623_c0,comp316814_c0,comp302681_c0,comp68260_c0,comp303174_c1
GO:0005575	Cellular Component	GO:0032991	macromolecular complex	GO:0043234	protein complex	GO:0005875	microtubule associated complex	98	comp215695_c0,comp181191_c0,comp318364_c0,comp308195_c0,comp306068_c0,comp299807_c0,comp317564_c0,comp292660_c1,comp306126_c0,comp3908638_c0,comp310780_c0,comp1824390_c0,comp297652_c0,comp318460_c0,comp311252_c0,comp314463_c0,comp313451_c0,comp2413079_c0,comp312857_c0,comp294101_c0,comp271689_c0,comp315228_c0,comp310721_c0,comp234046_c0,comp295637_c0,comp314171_c0,comp271998_c0,comp316129_c0,comp…
GO:0005575	Cellular Component	GO:0032991	macromolecular complex	GO:0043234	protein complex	GO:0005838	proteasome regulatory particle	1	comp3930238_c0
GO:0005575	Cellular Component	GO:0032991	macromolecular complex	GO:0043234	protein complex	GO:0071256	translocon complex	22	comp34373_c0,comp315366_c0,comp300197_c2,comp239756_c0,comp4886057_c0,comp314643_c0,comp72167_c0,comp318472_c0,comp300063_c0,comp312799_c0,comp316199_c0,comp173182_c0,comp317602_c0,comp289802_c0,comp187091_c0,comp120023_c0,comp303274_c0,comp269575_c0,comp70297_c0,comp308558_c1,comp306622_c0,comp306840_c0
GO:0005575	Cellular Component	GO:0032991	macromolecular complex	GO:0043234	protein complex	GO:0045283	fumarate reductase complex	1	comp2239165_c0
GO:0005575	Cellular Component	GO:0032991	macromolecular complex	GO:0043234	protein complex	GO:0031519	PcG protein complex	2	comp302233_c0,comp300726_c0
GO:0005575	Cellular Component	GO:0032991	macromolecular complex	GO:0043234	protein complex	GO:0000118	histone deacetylase complex	1	comp4307914_c0
GO:0005575	Cellular Component	GO:0032991	macromolecular complex	GO:0043234	protein complex	GO:0048476	Holliday junction resolvase complex	61	comp308771_c0,comp316896_c0,comp311780_c0,comp310685_c0,comp307283_c0,comp313532_c0,comp2562165_c0,comp316601_c2,comp289703_c0,comp311440_c0,comp3291552_c0,comp303456_c0,comp314787_c0,comp317438_c0,comp317319_c0,comp300657_c0,comp315852_c0,comp310310_c0,comp298647_c0,comp94215_c0,comp317663_c0,comp317188_c0,comp313677_c0,comp306688_c0,comp307912_c0,comp313131_c0,comp306411_c0,comp314505_c0,comp23…
GO:0005575	Cellular Component	GO:0032991	macromolecular complex	GO:0043234	protein complex	GO:0070603	SWI/SNF superfamily-type complex	6	comp3905504_c0,comp4323739_c0,comp318456_c0,comp313948_c0,comp4016959_c0,comp3470636_c0
GO:0005575	Cellular Component	GO:0032991	macromolecular complex	GO:0043234	protein complex	GO:0000930	gamma-tubulin complex	4	comp2591476_c0,comp3508803_c0,comp3497031_c0,comp2321980_c0
GO:0005575	Cellular Component	GO:0032991	macromolecular complex	GO:0043234	protein complex	GO:0030880	RNA polymerase complex	167	comp234968_c0,comp310138_c0,comp310116_c0,comp309254_c0,comp3997458_c0,comp309102_c0,comp311050_c0,comp288722_c0,comp3963699_c0,comp290124_c0,comp181075_c0,comp302379_c0,comp315443_c0,comp288024_c1,comp13813_c0,comp316192_c0,comp309162_c0,comp309552_c0,comp310458_c0,comp316640_c0,comp201338_c1,comp255202_c0,comp317285_c1,comp2938770_c0,comp309406_c0,comp311435_c0,comp234580_c1,comp638184_c0,comp3…
GO:0005575	Cellular Component	GO:0032991	macromolecular complex	GO:0043234	protein complex	GO:0005839	proteasome core complex	13	comp306949_c0,comp308926_c0,comp301370_c0,comp5054637_c0,comp317305_c0,comp301404_c0,comp306548_c0,comp299052_c0,comp307567_c0,comp308828_c0,comp316536_c0,comp316467_c0,comp3066917_c0
GO:0005575	Cellular Component	GO:0032991	macromolecular complex	GO:0043234	protein complex	GO:0032806	carboxy-terminal domain protein kinase complex	16	comp314316_c0,comp306619_c0,comp14251_c0,comp212739_c1,comp311483_c0,comp300564_c1,comp199522_c0,comp310158_c0,comp313607_c1,comp288131_c0,comp278646_c0,comp2021_c0,comp277031_c0,comp263436_c0,comp190772_c0,comp317650_c0
GO:0005575	Cellular Component	GO:0032991	macromolecular complex	GO:0043234	protein complex	GO:0005874	microtubule	13	comp4154330_c0,comp4696192_c0,comp3066651_c0,comp306240_c1,comp206104_c0,comp3977873_c0,comp3313515_c0,comp314018_c0,comp3878979_c0,comp4307914_c0,comp293849_c0,comp2390038_c0,comp3242094_c0
GO:0005575	Cellular Component	GO:0032991	macromolecular complex	GO:0043234	protein complex	GO:0033061	DNA recombinase mediator complex	1	comp3402214_c0
GO:0005575	Cellular Component	GO:0032991	macromolecular complex	GO:0043234	protein complex	GO:0045277	respiratory chain complex IV	10	comp2596388_c0,comp32740_c0,comp289022_c0,comp317364_c0,comp306013_c0,comp298188_c1,comp290814_c0,comp271746_c0,comp266432_c0,comp297690_c0
GO:0005575	Cellular Component	GO:0032991	macromolecular complex	GO:0043234	protein complex	GO:0005884	actin filament	4	comp2321980_c0,comp3497031_c0,comp3508803_c0,comp2591476_c0
GO:0005575	Cellular Component	GO:0032991	macromolecular complex	GO:0043234	protein complex	GO:0008023	transcription elongation factor complex	2	comp4987808_c0,comp6092635_c0
GO:0005575	Cellular Component	GO:0032991	macromolecular complex	GO:0043234	protein complex	GO:0016010	dystrophin-associated glycoprotein complex	38	comp317657_c0,comp282099_c0,comp277388_c0,comp291892_c0,comp276217_c0,comp307611_c0,comp276049_c0,comp312731_c0,comp299460_c0,comp275575_c0,comp317013_c1,comp316490_c0,comp310531_c0,comp318276_c0,comp292314_c0,comp184716_c0,comp270206_c0,comp135370_c0,comp166541_c0,comp286525_c1,comp306913_c0,comp307988_c0,comp301324_c0,comp292237_c0,comp231016_c0,comp3895372_c0,comp317776_c0,comp258868_c0,comp32…
GO:0005575	Cellular Component	GO:0032991	macromolecular complex	GO:0043234	protein complex	GO:0000441	SSL2-core TFIIH complex	16	comp14251_c0,comp212739_c1,comp314316_c0,comp306619_c0,comp199522_c0,comp310158_c0,comp311483_c0,comp300564_c1,comp2021_c0,comp277031_c0,comp313607_c1,comp288131_c0,comp278646_c0,comp190772_c0,comp317650_c0,comp263436_c0
GO:0005575	Cellular Component	GO:0032991	macromolecular complex	GO:0043234	protein complex	GO:0030117	membrane coat	100	comp307672_c0,comp316114_c0,comp305417_c0,comp241010_c0,comp315579_c0,comp7241_c1,comp290214_c0,comp302258_c1,comp303167_c0,comp315154_c0,comp303171_c0,comp305751_c2,comp235173_c0,comp318227_c0,comp308697_c1,comp304078_c0,comp310288_c0,comp278057_c1,comp315345_c0,comp299176_c0,comp304870_c1,comp295611_c0,comp316872_c0,comp281079_c0,comp302865_c0,comp314469_c0,comp2983451_c0,comp313654_c0,comp2999…
GO:0005575	Cellular Component	GO:0032991	macromolecular complex	GO:0043234	protein complex	GO:0005819	spindle	62	comp3417656_c0,comp206104_c0,comp317512_c0,comp281028_c0,comp2909364_c0,comp300228_c1,comp299675_c2,comp294475_c0,comp316180_c0,comp317286_c0,comp307671_c2,comp316552_c0,comp317831_c0,comp287111_c0,comp305176_c0,comp312488_c0,comp60754_c0,comp311849_c0,comp306240_c1,comp302383_c0,comp292347_c0,comp312173_c0,comp3242094_c0,comp306214_c0,comp170148_c0,comp317690_c0,comp307520_c0,comp273078_c0,comp3…
GO:0005575	Cellular Component	GO:0032991	macromolecular complex	GO:0043234	protein complex	GO:0000776	kinetochore	51	comp317831_c0,comp310806_c0,comp287111_c0,comp305176_c0,comp307671_c2,comp270952_c1,comp299675_c2,comp294475_c0,comp316180_c0,comp2579283_c0,comp317286_c0,comp281028_c0,comp273078_c0,comp304202_c0,comp306178_c0,comp2035463_c0,comp262681_c0,comp170148_c0,comp306214_c0,comp307520_c0,comp317690_c0,comp312173_c0,comp312488_c0,comp311849_c0,comp60754_c0,comp297516_c0,comp306240_c1,comp302383_c0,comp31…
GO:0005575	Cellular Component	GO:0032991	macromolecular complex	GO:0043234	protein complex	GO:0045275	respiratory chain complex III	15	comp309311_c0,comp275589_c0,comp318267_c0,comp260189_c0,comp235360_c0,comp302346_c0,comp309695_c0,comp303837_c0,comp39614_c0,comp301588_c0,comp299796_c0,comp318346_c1,comp297499_c1,comp267525_c0,comp309415_c0
GO:0005575	Cellular Component	GO:0032991	macromolecular complex	GO:0043234	protein complex	GO:0045273	respiratory chain complex II	1	comp2239165_c0
GO:0005575	Cellular Component	GO:0032991	macromolecular complex	GO:0043234	protein complex	GO:0048492	ribulose bisphosphate carboxylase complex	9	comp2133407_c0,comp211729_c0,comp233211_c0,comp302290_c0,comp2330122_c0,comp287292_c1,comp318537_c0,comp1780217_c0,comp3931900_c0
GO:0005575	Cellular Component	GO:0032991	macromolecular complex	GO:0043234	protein complex	GO:0016459	myosin complex	1	comp306183_c0
GO:0005575	Cellular Component	GO:0032991	macromolecular complex	GO:0043234	protein complex	GO:0008287	protein serine/threonine phosphatase complex	8	comp299832_c1,comp307464_c0,comp308407_c1,comp316652_c1,comp299832_c0,comp318325_c0,comp316899_c0,comp307005_c0
GO:0005575	Cellular Component	GO:0032991	macromolecular complex	GO:0043234	protein complex	GO:0034702	ion channel complex	43	comp307600_c1,comp4772706_c0,comp2382040_c0,comp289624_c0,comp3987904_c0,comp5120832_c0,comp314304_c0,comp311654_c2,comp313506_c0,comp304194_c0,comp300856_c0,comp312859_c1,comp230660_c0,comp310059_c0,comp312785_c0,comp5388043_c0,comp205324_c0,comp302285_c1,comp307614_c0,comp318439_c0,comp305212_c0,comp307075_c0,comp299117_c0,comp2964723_c0,comp3895860_c0,comp312190_c0,comp307067_c0,comp310014_c0,…
GO:0005575	Cellular Component	GO:0032991	macromolecular complex	GO:0043234	protein complex	GO:0000347	THO complex	15	comp316762_c0,comp247246_c0,comp309167_c0,comp312454_c0,comp311599_c3,comp318412_c0,comp298491_c1,comp315669_c0,comp288214_c2,comp317503_c0,comp308404_c1,comp246129_c0,comp311544_c1,comp262627_c0,comp311013_c0
GO:0005575	Cellular Component	GO:0032991	macromolecular complex	GO:0043234	protein complex	GO:0042575	DNA polymerase complex	14	comp313131_c0,comp289081_c0,comp288632_c0,comp315605_c0,comp306688_c0,comp303643_c0,comp309006_c0,comp302438_c0,comp296988_c0,comp315086_c0,comp314423_c0,comp275409_c0,comp191419_c0,comp314451_c0
GO:0005575	Cellular Component	GO:0032991	macromolecular complex	GO:0043234	protein complex	GO:0022624	proteasome accessory complex	10	comp289404_c0,comp288220_c0,comp203414_c0,comp34959_c0,comp244618_c0,comp3930238_c0,comp309145_c0,comp315587_c0,comp295231_c0,comp249668_c0
GO:0005575	Cellular Component	GO:0032991	macromolecular complex	GO:0043234	protein complex	GO:0045281	succinate dehydrogenase complex	1	comp2239165_c0
GO:0005575	Cellular Component	GO:0032991	macromolecular complex	GO:0043234	protein complex	GO:0000502	proteasome complex	37	comp249668_c0,comp315587_c0,comp316536_c0,comp308828_c0,comp316238_c0,comp4961070_c0,comp306949_c0,comp5054637_c0,comp317305_c0,comp301404_c0,comp299052_c0,comp304828_c0,comp317898_c0,comp307196_c0,comp311783_c0,comp301370_c0,comp2927535_c0,comp298664_c0,comp303474_c0,comp317858_c0,comp309145_c0,comp3930238_c0,comp3066917_c0,comp303321_c0,comp308926_c0,comp291100_c0,comp306548_c0,comp288220_c0,co…
GO:0005575	Cellular Component	GO:0032991	macromolecular complex	GO:0043234	protein complex	GO:0009317	acetyl-CoA carboxylase complex	2	comp3408629_c0,comp316637_c0
GO:0005575	Cellular Component	GO:0032991	macromolecular complex	GO:0043234	protein complex	GO:0031264	death-inducing signaling complex	1	comp4692895_c0
GO:0005575	Cellular Component	GO:0032991	macromolecular complex	GO:0043234	protein complex	GO:0031501	mannosyltransferase complex	10	comp248394_c0,comp318368_c0,comp316002_c0,comp185962_c0,comp297852_c2,comp314155_c0,comp309848_c2,comp2330966_c0,comp305283_c1,comp315221_c0
GO:0005575	Cellular Component	GO:0032991	macromolecular complex	GO:0043234	protein complex	GO:0016469	proton-transporting two-sector ATPase complex	440	comp263630_c0,comp312009_c0,comp314764_c0,comp317772_c0,comp306178_c0,comp317783_c0,comp54083_c0,comp3848157_c0,comp313934_c0,comp318093_c0,comp300176_c0,comp29134_c0,comp293409_c0,comp316728_c0,comp270952_c1,comp20556_c0,comp298569_c0,comp47_c1,comp312909_c0,comp313249_c0,comp307710_c0,comp31424_c0,comp317553_c1,comp310844_c0,comp18752_c0,comp315148_c0,comp312204_c2,comp290537_c1,comp318363_c0,c…
GO:0005575	Cellular Component	GO:0032991	macromolecular complex	GO:0043234	protein complex	GO:0032300	mismatch repair complex	4	comp3852254_c0,comp3374373_c0,comp6087083_c0,comp3392032_c0
GO:0005575	Cellular Component	GO:0032991	macromolecular complex	GO:0043234	protein complex	GO:0000346	transcription export complex	15	comp316762_c0,comp309167_c0,comp247246_c0,comp312454_c0,comp311599_c3,comp318412_c0,comp298491_c1,comp315669_c0,comp288214_c2,comp317503_c0,comp308404_c1,comp246129_c0,comp311544_c1,comp311013_c0,comp262627_c0
GO:0005575	Cellular Component	GO:0032991	macromolecular complex	GO:0043234	protein complex	GO:0043235	receptor complex	38	comp4879062_c0,comp295069_c0,comp4771283_c0,comp316622_c0,comp4154330_c0,comp318077_c0,comp291001_c0,comp3700889_c0,comp311078_c0,comp287527_c0,comp317966_c0,comp318199_c0,comp4325656_c0,comp3316568_c0,comp284626_c0,comp317415_c0,comp4481743_c0,comp308731_c1,comp2342778_c0,comp306363_c0,comp316590_c0,comp5258872_c0,comp300294_c0,comp261104_c0,comp317492_c0,comp4720_c0,comp231450_c0,comp309250_c0,…
GO:0005575	Cellular Component	GO:0032991	macromolecular complex	GO:0043234	protein complex	GO:0016011	dystroglycan complex	38	comp318276_c0,comp292314_c0,comp166541_c0,comp270206_c0,comp184716_c0,comp135370_c0,comp286525_c1,comp306913_c0,comp301324_c0,comp307988_c0,comp292237_c0,comp231016_c0,comp282099_c0,comp317657_c0,comp291892_c0,comp277388_c0,comp307611_c0,comp276217_c0,comp312731_c0,comp276049_c0,comp275575_c0,comp299460_c0,comp317013_c1,comp310531_c0,comp316490_c0,comp293527_c0,comp244575_c0,comp316485_c0,comp282…
GO:0005575	Cellular Component	GO:0032991	macromolecular complex	GO:0043234	protein complex	GO:0000178	exosome (RNase complex)	7	comp301096_c0,comp315617_c0,comp310236_c0,comp315413_c0,comp177365_c0,comp297401_c0,comp312337_c0
GO:0005575	Cellular Component	GO:0032991	macromolecular complex	GO:0043234	protein complex	GO:0017053	transcriptional repressor complex	1	comp275642_c0
GO:0005575	Cellular Component	GO:0032991	macromolecular complex	GO:0043234	protein complex	GO:0000940	condensed chromosome outer kinetochore	46	comp276643_c0,comp309757_c0,comp318031_c0,comp316314_c0,comp283656_c0,comp305952_c2,comp290237_c0,comp303396_c0,comp310301_c0,comp1435493_c0,comp278275_c0,comp315459_c1,comp293992_c0,comp292747_c0,comp1003452_c0,comp314018_c0,comp292837_c0,comp302986_c0,comp305251_c0,comp315162_c0,comp306393_c0,comp2596388_c0,comp170148_c0,comp306214_c0,comp307520_c0,comp317690_c0,comp273078_c0,comp306178_c0,comp…
GO:0005575	Cellular Component	GO:0032991	macromolecular complex	GO:0043234	protein complex	GO:0070419	nonhomologous end joining complex	5	comp2630980_c0,comp318531_c0,comp2186173_c0,comp3533937_c0,comp3895592_c0
GO:0005575	Cellular Component	GO:0032991	macromolecular complex	GO:0032994	protein-lipid complex	GO:0034358	plasma lipoprotein particle	6	comp310742_c0,comp302369_c0,comp306845_c1,comp297895_c0,comp216248_c0,comp295843_c0
GO:0005575	Cellular Component	GO:0032991	macromolecular complex	GO:0030529	ribonucleoprotein complex	GO:0044391	ribosomal subunit	43	comp305265_c0,comp47390_c0,comp307120_c0,comp301384_c0,comp171414_c0,comp182091_c0,comp3341938_c0,comp3282887_c0,comp2353085_c0,comp40185_c0,comp303064_c0,comp3465787_c0,comp300093_c0,comp191928_c0,comp2339901_c0,comp3439369_c0,comp2618944_c0,comp308896_c1,comp102298_c0,comp2355745_c0,comp315154_c0,comp3878454_c0,comp316618_c0,comp165784_c0,comp235017_c1,comp3849033_c0,comp1206670_c0,comp2631765_…
GO:0005575	Cellular Component	GO:0032991	macromolecular complex	GO:0030529	ribonucleoprotein complex	GO:0048500	signal recognition particle	8	comp316983_c0,comp2977151_c0,comp310658_c0,comp286136_c0,comp306888_c0,comp312005_c2,comp3886989_c0,comp24001_c0
GO:0005575	Cellular Component	GO:0032991	macromolecular complex	GO:0030529	ribonucleoprotein complex	GO:0030684	preribosome	67	comp275348_c0,comp282105_c0,comp1398363_c0,comp299808_c0,comp311436_c0,comp1288480_c0,comp308964_c0,comp317946_c0,comp317794_c0,comp310390_c0,comp312771_c0,comp317285_c1,comp2596388_c0,comp318241_c0,comp309448_c0,comp315936_c0,comp289394_c0,comp310259_c0,comp318480_c0,comp301564_c0,comp310567_c1,comp308094_c0,comp286656_c0,comp297487_c0,comp3511617_c0,comp311777_c0,comp4479571_c0,comp315098_c0,co…
GO:0005575	Cellular Component	GO:0032991	macromolecular complex	GO:0030529	ribonucleoprotein complex	GO:0035770	ribonucleoprotein granule	2	comp3308313_c0,comp3314621_c0
GO:0005575	Cellular Component	GO:0032991	macromolecular complex	GO:0030529	ribonucleoprotein complex	GO:0005732	small nucleolar ribonucleoprotein complex	10	comp304900_c0,comp313550_c0,comp294037_c1,comp302501_c0,comp305919_c0,comp313401_c0,comp290419_c0,comp291804_c0,comp314354_c0,comp216666_c0
GO:0005575	Cellular Component	GO:0032991	macromolecular complex	GO:0030529	ribonucleoprotein complex	GO:0005840	ribosome	53	comp308896_c1,comp2618944_c0,comp102298_c0,comp191928_c0,comp3465787_c0,comp300093_c0,comp2339901_c0,comp3439369_c0,comp165784_c0,comp3849033_c0,comp235017_c1,comp311559_c0,comp315154_c0,comp2355745_c0,comp316618_c0,comp297831_c0,comp3878454_c0,comp3341938_c0,comp182091_c0,comp171414_c0,comp293259_c0,comp3282887_c0,comp305265_c0,comp47390_c0,comp307120_c0,comp301384_c0,comp2353085_c0,comp303064_c…
GO:0005575	Cellular Component	GO:0032991	macromolecular complex	GO:0030529	ribonucleoprotein complex	GO:0005681	spliceosomal complex	6	comp300607_c0,comp313542_c3,comp289776_c0,comp6426714_c0,comp318441_c0,comp2896251_c0
GO:0005575	Cellular Component	GO:0032991	macromolecular complex	GO:0030529	ribonucleoprotein complex	GO:0030532	small nuclear ribonucleoprotein complex	5	comp219921_c0,comp287662_c0,comp311301_c0,comp306130_c0,comp311212_c1
GO:0005575	Cellular Component	GO:0044464	cell part	GO:0030427	site of polarized growth	GO:0030426	growth cone	4	comp3066651_c0,comp4696192_c0,comp3977873_c0,comp3313515_c0
GO:0005575	Cellular Component	GO:0044464	cell part	GO:0031252	cell leading edge	GO:0030027	lamellipodium	2	comp4195059_c0,comp3877413_c0
GO:0005575	Cellular Component	GO:0044464	cell part	GO:0031252	cell leading edge	GO:0031256	leading edge membrane	6	comp3977873_c0,comp3313515_c0,comp4195059_c0,comp3877413_c0,comp4696192_c0,comp3066651_c0
GO:0005575	Cellular Component	GO:0044464	cell part	GO:0031252	cell leading edge	GO:0001726	ruffle	5	comp3313515_c0,comp3977873_c0,comp4195059_c0,comp3066651_c0,comp4696192_c0
GO:0005575	Cellular Component	GO:0044464	cell part	GO:0044424	intracellular part	GO:0070419	nonhomologous end joining complex	5	comp2630980_c0,comp318531_c0,comp2186173_c0,comp3533937_c0,comp3895592_c0
GO:0005575	Cellular Component	GO:0044464	cell part	GO:0044424	intracellular part	GO:0045275	respiratory chain complex III	15	comp309311_c0,comp275589_c0,comp318267_c0,comp260189_c0,comp235360_c0,comp302346_c0,comp309695_c0,comp303837_c0,comp39614_c0,comp301588_c0,comp299796_c0,comp318346_c1,comp297499_c1,comp267525_c0,comp309415_c0
GO:0005575	Cellular Component	GO:0044464	cell part	GO:0044424	intracellular part	GO:0044447	axoneme part	17	comp287310_c1,comp3908638_c0,comp2580364_c0,comp3070841_c0,comp38255_c0,comp237711_c0,comp283935_c0,comp181191_c0,comp2413079_c0,comp293935_c0,comp4143536_c0,comp247246_c0,comp271998_c0,comp3942731_c0,comp316815_c0,comp314171_c0,comp238801_c0
GO:0005575	Cellular Component	GO:0044464	cell part	GO:0044424	intracellular part	GO:0030529	ribonucleoprotein complex	894	comp309584_c0,comp2969495_c0,comp282329_c0,comp2353085_c0,comp2634086_c0,comp307720_c0,comp3939408_c0,comp307086_c0,comp312008_c2,comp302878_c0,comp309707_c1,comp224675_c0,comp2657819_c0,comp16332_c0,comp317339_c0,comp262206_c0,comp196993_c0,comp293466_c0,comp283839_c0,comp304446_c0,comp309633_c1,comp307107_c0,comp39175_c0,comp299122_c0,comp313800_c0,comp316571_c0,comp3026592_c0,comp291372_c0,com…
GO:0005575	Cellular Component	GO:0044464	cell part	GO:0044424	intracellular part	GO:0009579	thylakoid	295	comp281333_c0,comp609_c0,comp2331057_c0,comp313497_c0,comp280297_c0,comp315854_c0,comp304838_c0,comp314831_c0,comp288031_c1,comp9940_c0,comp290284_c0,comp274467_c0,comp310019_c0,comp1277428_c0,comp316509_c1,comp299579_c0,comp3452676_c0,comp310465_c0,comp299189_c0,comp311808_c0,comp305593_c0,comp2395285_c0,comp225652_c0,comp287761_c0,comp1296542_c0,comp302627_c0,comp160105_c0,comp3415180_c0,comp28…
GO:0005575	Cellular Component	GO:0044464	cell part	GO:0044424	intracellular part	GO:0032420	stereocilium	1	comp3925469_c0
GO:0005575	Cellular Component	GO:0044464	cell part	GO:0044424	intracellular part	GO:0034708	methyltransferase complex	19	comp315988_c0,comp102008_c0,comp3430180_c0,comp293069_c0,comp4156701_c0,comp26830_c0,comp255202_c0,comp4416162_c0,comp3081846_c0,comp5027498_c0,comp280782_c0,comp268174_c0,comp318157_c0,comp4377654_c0,comp3069509_c0,comp292088_c0,comp307987_c0,comp302409_c0,comp3353238_c0
GO:0005575	Cellular Component	GO:0044464	cell part	GO:0044424	intracellular part	GO:0044461	bacterial-type flagellum part	14	comp290975_c0,comp313300_c0,comp40184_c0,comp312738_c0,comp231450_c0,comp312989_c0,comp198179_c0,comp291795_c0,comp316716_c0,comp288148_c1,comp291467_c0,comp299012_c0,comp304749_c0,comp313035_c0
GO:0005575	Cellular Component	GO:0044464	cell part	GO:0044424	intracellular part	GO:0044446	intracellular organelle part	3359	comp313866_c0,comp4681110_c0,comp6426714_c0,comp283023_c0,comp317375_c0,comp30907_c0,comp313565_c0,comp312393_c1,comp276151_c1,comp306543_c0,comp313463_c0,comp72130_c0,comp311848_c1,comp300014_c0,comp2714855_c0,comp225148_c0,comp265943_c0,comp3066651_c0,comp36676_c0,comp247971_c1,comp315894_c0,comp311252_c0,comp287859_c0,comp188236_c0,comp3315666_c0,comp316552_c0,comp213330_c0,comp280864_c1,comp3…
15441_c0,comp298874_c0,comp317005_c0,comp67810_c0,comp288983_c0,comp317361_c1,comp1882292_c0,comp317032_c1,comp306068_c0,comp2583035_c0,comp303958_c0,comp269848_c0,comp17985_c0,comp284889_c1,comp314437_c0,comp311510_c0,comp317512_c0,comp293988_c0,comp315310_c0,comp57766_c0,comp304209_c0,comp4325656_c0,comp118551_c0,comp306126_c0,comp307283_c0,comp268182_c0,comp298184_c0,comp309695_c0,comp317579_c…
GO:0005575	Cellular Component	GO:0044464	cell part	GO:0044424	intracellular part	GO:0032300	mismatch repair complex	4	comp3852254_c0,comp3374373_c0,comp6087083_c0,comp3392032_c0
GO:0005575	Cellular Component	GO:0044464	cell part	GO:0044424	intracellular part	GO:0045277	respiratory chain complex IV	10	comp2596388_c0,comp32740_c0,comp289022_c0,comp317364_c0,comp306013_c0,comp298188_c1,comp290814_c0,comp271746_c0,comp266432_c0,comp297690_c0
GO:0005575	Cellular Component	GO:0044464	cell part	GO:0044424	intracellular part	GO:0031501	mannosyltransferase complex	10	comp248394_c0,comp318368_c0,comp316002_c0,comp185962_c0,comp297852_c2,comp314155_c0,comp309848_c2,comp2330966_c0,comp305283_c1,comp315221_c0
GO:0005575	Cellular Component	GO:0044464	cell part	GO:0044424	intracellular part	GO:0000178	exosome (RNase complex)	7	comp301096_c0,comp315617_c0,comp310236_c0,comp315413_c0,comp177365_c0,comp297401_c0,comp312337_c0
GO:0005575	Cellular Component	GO:0044464	cell part	GO:0044424	intracellular part	GO:0045283	fumarate reductase complex	1	comp2239165_c0
GO:0005575	Cellular Component	GO:0044464	cell part	GO:0044424	intracellular part	GO:0045281	succinate dehydrogenase complex	1	comp2239165_c0
GO:0005575	Cellular Component	GO:0044464	cell part	GO:0044424	intracellular part	GO:0000502	proteasome complex	37	comp249668_c0,comp315587_c0,comp316536_c0,comp308828_c0,comp316238_c0,comp4961070_c0,comp306949_c0,comp5054637_c0,comp317305_c0,comp301404_c0,comp299052_c0,comp304828_c0,comp317898_c0,comp307196_c0,comp311783_c0,comp301370_c0,comp2927535_c0,comp298664_c0,comp303474_c0,comp317858_c0,comp309145_c0,comp3930238_c0,comp3066917_c0,comp303321_c0,comp308926_c0,comp291100_c0,comp306548_c0,comp288220_c0,co…
GO:0005575	Cellular Component	GO:0044464	cell part	GO:0044424	intracellular part	GO:0042575	DNA polymerase complex	14	comp313131_c0,comp289081_c0,comp288632_c0,comp315605_c0,comp306688_c0,comp303643_c0,comp309006_c0,comp302438_c0,comp296988_c0,comp315086_c0,comp314423_c0,comp275409_c0,comp191419_c0,comp314451_c0
GO:0005575	Cellular Component	GO:0044464	cell part	GO:0044424	intracellular part	GO:0005839	proteasome core complex	13	comp306949_c0,comp308926_c0,comp301370_c0,comp5054637_c0,comp317305_c0,comp301404_c0,comp306548_c0,comp299052_c0,comp307567_c0,comp308828_c0,comp316536_c0,comp316467_c0,comp3066917_c0
GO:0005575	Cellular Component	GO:0044464	cell part	GO:0044424	intracellular part	GO:0030880	RNA polymerase complex	167	comp234968_c0,comp310138_c0,comp310116_c0,comp309254_c0,comp3997458_c0,comp309102_c0,comp311050_c0,comp288722_c0,comp3963699_c0,comp290124_c0,comp181075_c0,comp302379_c0,comp315443_c0,comp288024_c1,comp13813_c0,comp316192_c0,comp309162_c0,comp309552_c0,comp310458_c0,comp316640_c0,comp201338_c1,comp255202_c0,comp317285_c1,comp2938770_c0,comp309406_c0,comp311435_c0,comp234580_c1,comp638184_c0,comp3…
GO:0005575	Cellular Component	GO:0044464	cell part	GO:0044424	intracellular part	GO:0019866	organelle inner membrane	399	comp304407_c0,comp300659_c0,comp313838_c0,comp313116_c0,comp282556_c0,comp284435_c0,comp307531_c0,comp307675_c0,comp307591_c0,comp309527_c1,comp318151_c0,comp317706_c0,comp301793_c0,comp309311_c0,comp308837_c0,comp318421_c0,comp318551_c0,comp316152_c0,comp150573_c0,comp179699_c0,comp314128_c0,comp721559_c0,comp1472529_c0,comp315783_c0,comp302013_c0,comp305970_c0,comp224696_c0,comp283453_c0,comp30…
GO:0005575	Cellular Component	GO:0044464	cell part	GO:0044424	intracellular part	GO:0033202	DNA helicase complex	62	comp315852_c0,comp317319_c0,comp300657_c0,comp310310_c0,comp317438_c0,comp314787_c0,comp303456_c0,comp3291552_c0,comp311440_c0,comp313532_c0,comp2562165_c0,comp310685_c0,comp311780_c0,comp307283_c0,comp289703_c0,comp316601_c2,comp316896_c0,comp308771_c0,comp309140_c0,comp189422_c0,comp287156_c0,comp306688_c0,comp317188_c0,comp313677_c0,comp234461_c0,comp314505_c0,comp306411_c0,comp307912_c0,comp3…
GO:0005575	Cellular Component	GO:0044464	cell part	GO:0044424	intracellular part	GO:0005737	cytoplasm	2705	comp2244038_c0,comp312313_c0,comp1710725_c0,comp296698_c1,comp318345_c0,comp307022_c0,comp307448_c0,comp305414_c0,comp296551_c0,comp312203_c0,comp284822_c0,comp203068_c0,comp68447_c0,comp284249_c0,comp312839_c0,comp302427_c0,comp2903498_c0,comp2143330_c0,comp1531327_c0,comp303072_c0,comp260189_c0,comp302183_c0,comp2015257_c0,comp3442505_c0,comp290814_c0,comp301761_c2,comp302927_c0,comp302020_c0,c…
304207_c0,comp310333_c0,comp293064_c1,comp212213_c0,comp299168_c0,comp312974_c1,comp294746_c0,comp2671215_c0,comp264432_c0,comp302165_c0,comp3957693_c0,comp285643_c0,comp282853_c1,comp300626_c0,comp4481743_c0,comp317438_c0,comp314983_c1,comp307617_c0,comp244012_c0,comp298832_c0,comp299378_c0,comp299376_c0,comp310119_c2,comp315580_c0,comp39614_c0,comp49192_c0,comp294158_c1,comp3971012_c0,comp31552…
GO:0005575	Cellular Component	GO:0044464	cell part	GO:0044424	intracellular part	GO:0005838	proteasome regulatory particle	1	comp3930238_c0
GO:0005575	Cellular Component	GO:0044464	cell part	GO:0044424	intracellular part	GO:0022624	proteasome accessory complex	10	comp289404_c0,comp288220_c0,comp203414_c0,comp34959_c0,comp244618_c0,comp3930238_c0,comp309145_c0,comp315587_c0,comp295231_c0,comp249668_c0
GO:0005575	Cellular Component	GO:0044464	cell part	GO:0044424	intracellular part	GO:0045259	proton-transporting ATP synthase complex	267	comp299476_c0,comp179892_c0,comp49001_c0,comp312868_c0,comp309401_c0,comp3222872_c0,comp318164_c0,comp1216343_c0,comp317336_c0,comp211500_c1,comp298604_c0,comp305380_c0,comp310475_c0,comp311466_c1,comp26130_c0,comp318268_c0,comp305483_c0,comp306041_c0,comp258229_c1,comp299648_c0,comp309766_c0,comp312543_c0,comp307269_c0,comp300732_c1,comp298913_c1,comp307593_c1,comp2913745_c0,comp2252063_c0,comp3…
GO:0005575	Cellular Component	GO:0044464	cell part	GO:0044424	intracellular part	GO:0000307	cyclin-dependent protein kinase holoenzyme complex	5	comp316508_c0,comp297239_c1,comp2364687_c0,comp314705_c0,comp296531_c0
GO:0005575	Cellular Component	GO:0044464	cell part	GO:0044424	intracellular part	GO:0044444	cytoplasmic part	2697	comp302162_c1,comp21330_c0,comp310127_c0,comp314502_c1,comp317602_c0,comp316294_c0,comp1828719_c0,comp269047_c0,comp318130_c0,comp287818_c1,comp313925_c0,comp253272_c0,comp317170_c0,comp301183_c0,comp294429_c0,comp318028_c0,comp301497_c0,comp3460463_c0,comp299198_c0,comp315452_c0,comp304736_c2,comp299698_c0,comp32887_c0,comp302879_c0,comp298901_c0,comp318357_c0,comp2405585_c0,comp187985_c0,comp23…
c0,comp318535_c0,comp2658217_c0,comp35235_c0,comp315154_c0,comp317256_c0,comp303385_c0,comp295927_c0,comp293849_c0,comp298709_c0,comp294138_c0,comp148167_c0,comp317131_c0,comp276064_c0,comp257878_c0,comp306240_c1,comp53325_c0,comp299476_c0,comp299018_c2,comp49001_c0,comp311921_c0,comp302378_c1,comp310066_c0,comp311473_c0,comp300360_c1,comp314594_c0,comp217953_c1,comp2981127_c0,comp300785_c0,comp1…
GO:0005575	Cellular Component	GO:0044464	cell part	GO:0044424	intracellular part	GO:0000151	ubiquitin ligase complex	99	comp305899_c0,comp2162122_c0,comp312499_c0,comp167903_c0,comp300895_c0,comp315997_c0,comp309932_c0,comp300861_c1,comp300506_c0,comp311108_c0,comp288606_c0,comp316042_c0,comp181554_c0,comp309935_c0,comp316990_c0,comp236416_c0,comp316694_c0,comp316482_c0,comp299075_c0,comp311099_c0,comp277008_c0,comp316338_c0,comp316532_c0,comp294824_c0,comp313558_c0,comp311352_c0,comp3508803_c0,comp313961_c0,comp3…
GO:0005575	Cellular Component	GO:0044464	cell part	GO:0044424	intracellular part	GO:0045261	proton-transporting ATP synthase complex, catalytic core F(1)	16	comp264597_c2,comp307994_c0,comp20556_c0,comp5326_c0,comp307074_c0,comp273756_c0,comp3022659_c0,comp309801_c0,comp309507_c0,comp289162_c0,comp4689045_c0,comp314405_c0,comp289268_c0,comp317375_c0,comp258229_c1,comp179699_c0
GO:0005575	Cellular Component	GO:0044464	cell part	GO:0044424	intracellular part	GO:0045263	proton-transporting ATP synthase complex, coupling factor F(o)	213	comp303249_c3,comp318475_c0,comp316547_c0,comp294599_c1,comp317562_c0,comp315165_c0,comp289330_c0,comp312119_c0,comp139080_c0,comp311651_c0,comp307819_c0,comp299400_c0,comp304596_c0,comp191140_c0,comp316924_c0,comp229720_c0,comp312234_c0,comp312034_c0,comp5020675_c0,comp312602_c0,comp304197_c1,comp298095_c0,comp312596_c0,comp304026_c0,comp212434_c0,comp316604_c0,comp280503_c0,comp306007_c0,comp30…
GO:0005575	Cellular Component	GO:0044464	cell part	GO:0044424	intracellular part	GO:0031234	extrinsic to internal side of plasma membrane	17	comp317788_c0,comp251297_c0,comp258025_c0,comp305678_c0,comp315384_c0,comp306998_c0,comp171615_c0,comp315256_c0,comp312779_c0,comp31768_c0,comp311989_c0,comp309918_c0,comp311654_c2,comp308579_c0,comp310480_c0,comp308694_c1,comp308907_c1
GO:0005575	Cellular Component	GO:0044464	cell part	GO:0044424	intracellular part	GO:0031968	organelle outer membrane	67	comp313803_c0,comp4692895_c0,comp270952_c1,comp294756_c1,comp310894_c1,comp300059_c0,comp309683_c0,comp313905_c0,comp311225_c0,comp309104_c0,comp315422_c0,comp308608_c1,comp314807_c0,comp304984_c0,comp217979_c0,comp293409_c0,comp243781_c1,comp300049_c0,comp283795_c0,comp2997050_c0,comp302352_c0,comp301968_c0,comp67810_c0,comp318142_c0,comp277152_c0,comp306601_c0,comp315784_c0,comp274787_c1,comp26…
GO:0005575	Cellular Component	GO:0044464	cell part	GO:0044424	intracellular part	GO:0030076	light-harvesting complex	27	comp318540_c0,comp279176_c1,comp311488_c0,comp273375_c0,comp307417_c0,comp312601_c0,comp145092_c0,comp294138_c0,comp313834_c0,comp57766_c0,comp313130_c0,comp305356_c0,comp303505_c0,comp294615_c0,comp257325_c0,comp2322088_c0,comp281428_c0,comp313078_c0,comp102309_c0,comp56088_c0,comp283279_c1,comp65132_c0,comp278105_c0,comp232259_c0,comp299579_c0,comp284822_c0,comp304446_c0
GO:0005575	Cellular Component	GO:0044464	cell part	GO:0044424	intracellular part	GO:0005930	axoneme	21	comp38255_c0,comp237711_c0,comp283935_c0,comp3908638_c0,comp287310_c1,comp252812_c0,comp2580364_c0,comp317749_c0,comp3070841_c0,comp4143536_c0,comp293935_c0,comp310543_c0,comp307574_c0,comp271998_c0,comp247246_c0,comp316815_c0,comp3942731_c0,comp314171_c0,comp238801_c0,comp181191_c0,comp2413079_c0
GO:0005575	Cellular Component	GO:0044464	cell part	GO:0044424	intracellular part	GO:0016234	inclusion body	1	comp6099605_c0
GO:0005575	Cellular Component	GO:0044464	cell part	GO:0044424	intracellular part	GO:0046821	extrachromosomal DNA	9	comp316972_c0,comp315594_c0,comp316546_c0,comp318138_c0,comp2075687_c0,comp313482_c0,comp305901_c0,comp188108_c1,comp282514_c0
GO:0005575	Cellular Component	GO:0044464	cell part	GO:0044424	intracellular part	GO:0043229	intracellular organelle	5551	comp286235_c0,comp314153_c0,comp301708_c0,comp270002_c0,comp313505_c1,comp2634086_c0,comp305276_c0,comp285715_c0,comp309775_c0,comp309707_c1,comp311791_c0,comp305910_c0,comp314226_c0,comp300388_c0,comp13163_c0,comp2662204_c0,comp315473_c0,comp309040_c1,comp308865_c0,comp301329_c0,comp2046061_c0,comp317553_c1,comp317952_c0,comp301687_c1,comp298610_c0,comp313055_c0,comp297617_c1,comp31424_c0,comp26…
_c0,comp287417_c1,comp60754_c0,comp315485_c0,comp4154330_c0,comp315126_c1,comp309918_c0,comp314536_c0,comp289500_c4,comp17145_c0,comp3448105_c0,comp307060_c0,comp299570_c0,comp313160_c0,comp313380_c0,comp203927_c0,comp3402214_c0,comp195242_c0,comp274776_c0,comp309428_c0,comp303808_c0,comp4104793_c0,comp313754_c0,comp280547_c0,comp283537_c0,comp305613_c0,comp307672_c0,comp316632_c0,comp290696_c0,c…
125_c0,comp312436_c0,comp316340_c0,comp285116_c0,comp3807991_c0,comp293825_c1,comp294690_c0,comp306646_c0,comp311378_c0,comp313624_c0,comp11074_c0,comp42178_c0,comp305311_c0,comp308404_c1,comp317492_c0,comp318456_c0,comp75205_c0,comp308896_c1,comp316413_c0,comp241352_c0,comp290123_c0,comp313276_c0,comp306058_c0,comp311111_c0,comp308146_c0,comp228821_c0,comp263172_c0,comp316901_c0,comp298907_c0,co…
GO:0005575	Cellular Component	GO:0044464	cell part	GO:0044424	intracellular part	GO:0044436	thylakoid part	295	comp316753_c0,comp318512_c1,comp308761_c0,comp283279_c1,comp166541_c0,comp292981_c0,comp292626_c0,comp314337_c0,comp273576_c1,comp304446_c0,comp292661_c0,comp313325_c2,comp287429_c0,comp303378_c0,comp308560_c0,comp260650_c0,comp1719404_c0,comp303809_c1,comp305356_c0,comp318337_c0,comp309391_c0,comp238865_c0,comp2230719_c0,comp1638644_c0,comp298444_c0,comp309967_c0,comp318384_c0,comp306501_c0,comp…
GO:0005575	Cellular Component	GO:0044464	cell part	GO:0044424	intracellular part	GO:0045273	respiratory chain complex II	1	comp2239165_c0
GO:0005575	Cellular Component	GO:0044464	cell part	GO:0044424	intracellular part	GO:0048476	Holliday junction resolvase complex	61	comp308771_c0,comp316896_c0,comp311780_c0,comp310685_c0,comp307283_c0,comp313532_c0,comp2562165_c0,comp316601_c2,comp289703_c0,comp311440_c0,comp3291552_c0,comp303456_c0,comp314787_c0,comp317438_c0,comp317319_c0,comp300657_c0,comp315852_c0,comp310310_c0,comp298647_c0,comp94215_c0,comp317663_c0,comp317188_c0,comp313677_c0,comp306688_c0,comp307912_c0,comp313131_c0,comp306411_c0,comp314505_c0,comp23…
GO:0005575	Cellular Component	GO:0044464	cell part	GO:0097458	neuron part	GO:0030426	growth cone	4	comp3066651_c0,comp4696192_c0,comp3977873_c0,comp3313515_c0
GO:0005575	Cellular Component	GO:0044464	cell part	GO:0097458	neuron part	GO:0033267	axon part	4	comp3313515_c0,comp3977873_c0,comp4696192_c0,comp3066651_c0
GO:0005575	Cellular Component	GO:0044464	cell part	GO:0097458	neuron part	GO:0043005	neuron projection	23	comp3537446_c0,comp2604658_c0,comp3977873_c0,comp3313515_c0,comp5012788_c0,comp3531176_c0,comp3066651_c0,comp4696192_c0,comp181094_c0,comp169998_c1,comp5335694_c0,comp305356_c0,comp6122434_c0,comp24085_c0,comp5660192_c0,comp3964323_c0,comp60149_c0,comp318248_c0,comp4911158_c0,comp2585412_c0,comp4154330_c0,comp291477_c0,comp4078563_c0
GO:0005575	Cellular Component	GO:0044464	cell part	GO:0042175	nuclear outer membrane-endoplasmic reticulum membrane network	GO:0005789	endoplasmic reticulum membrane	143	comp314376_c0,comp317656_c0,comp34373_c0,comp313147_c1,comp308102_c0,comp305906_c0,comp294899_c0,comp304582_c0,comp298242_c0,comp314590_c0,comp283536_c0,comp306058_c0,comp2977151_c0,comp316199_c0,comp280864_c1,comp318406_c0,comp269575_c0,comp317745_c0,comp213330_c0,comp286136_c0,comp304004_c0,comp71269_c0,comp280798_c0,comp307745_c0,comp305465_c0,comp315462_c0,comp315027_c0,comp187174_c0,comp3017…
GO:0005575	Cellular Component	GO:0044464	cell part	GO:0005886	plasma membrane	GO:0044459	plasma membrane part	326	comp308697_c1,comp2964723_c0,comp307075_c0,comp308579_c0,comp3959906_c0,comp316723_c0,comp54535_c0,comp184716_c0,comp299460_c0,comp310621_c0,comp314947_c0,comp4933456_c0,comp282099_c0,comp3295937_c0,comp317657_c0,comp5102703_c0,comp2604658_c0,comp295522_c1,comp291892_c0,comp65060_c0,comp310603_c0,comp318077_c0,comp2613310_c0,comp3412117_c0,comp311654_c2,comp312814_c0,comp4879062_c0,comp316622_c0,…
GO:0005575	Cellular Component	GO:0044464	cell part	GO:0044463	cell projection part	GO:0044447	axoneme part	17	comp287310_c1,comp3908638_c0,comp2580364_c0,comp3070841_c0,comp38255_c0,comp237711_c0,comp283935_c0,comp181191_c0,comp2413079_c0,comp293935_c0,comp4143536_c0,comp247246_c0,comp271998_c0,comp3942731_c0,comp316815_c0,comp314171_c0,comp238801_c0
GO:0005575	Cellular Component	GO:0044464	cell part	GO:0044463	cell projection part	GO:0005930	axoneme	21	comp38255_c0,comp237711_c0,comp283935_c0,comp3908638_c0,comp287310_c1,comp252812_c0,comp2580364_c0,comp317749_c0,comp3070841_c0,comp4143536_c0,comp293935_c0,comp310543_c0,comp307574_c0,comp271998_c0,comp247246_c0,comp316815_c0,comp3942731_c0,comp314171_c0,comp238801_c0,comp181191_c0,comp2413079_c0
GO:0005575	Cellular Component	GO:0044464	cell part	GO:0044463	cell projection part	GO:0032838	cell projection cytoplasm	5	comp317749_c0,comp252812_c0,comp3908638_c0,comp307574_c0,comp310543_c0
GO:0005575	Cellular Component	GO:0044464	cell part	GO:0044463	cell projection part	GO:0033267	axon part	4	comp3313515_c0,comp3977873_c0,comp4696192_c0,comp3066651_c0
GO:0005575	Cellular Component	GO:0044464	cell part	GO:0044463	cell projection part	GO:0031253	cell projection membrane	14	comp3877413_c0,comp4696192_c0,comp3066651_c0,comp4195059_c0,comp317788_c0,comp3901622_c0,comp3980045_c0,comp4396769_c0,comp65060_c0,comp4195069_c0,comp3925469_c0,comp2981127_c0,comp3313515_c0,comp3977873_c0
GO:0005575	Cellular Component	GO:0044464	cell part	GO:0044463	cell projection part	GO:0030426	growth cone	4	comp3066651_c0,comp4696192_c0,comp3977873_c0,comp3313515_c0
GO:0005575	Cellular Component	GO:0044464	cell part	GO:0044463	cell projection part	GO:0044441	cilium part	11	comp293487_c1,comp3908638_c0,comp252812_c0,comp316708_c0,comp317749_c0,comp311827_c0,comp310543_c0,comp307574_c0,comp205324_c0,comp241035_c0,comp289624_c0
GO:0005575	Cellular Component	GO:0044464	cell part	GO:0044463	cell projection part	GO:0044461	bacterial-type flagellum part	14	comp290975_c0,comp313300_c0,comp40184_c0,comp312738_c0,comp231450_c0,comp312989_c0,comp198179_c0,comp291795_c0,comp316716_c0,comp288148_c1,comp291467_c0,comp299012_c0,comp304749_c0,comp313035_c0
GO:0005575	Cellular Component	GO:0044464	cell part	GO:0005622	intracellular	GO:0044424	intracellular part	6925	comp303813_c0,comp293697_c0,comp314934_c0,comp294109_c1,comp306618_c0,comp2635287_c0,comp3254269_c0,comp318364_c0,comp174879_c0,comp3308313_c0,comp317688_c0,comp313542_c3,comp317597_c0,comp313225_c0,comp316559_c0,comp3731602_c0,comp12963_c0,comp317024_c1,comp316744_c0,comp318171_c0,comp316501_c0,comp292949_c0,comp297044_c0,comp310965_c0,comp2505081_c0,comp1224443_c0,comp228712_c0,comp316107_c0,co…
1,comp1996528_c0,comp314292_c0,comp132205_c0,comp262067_c0,comp284249_c0,comp316305_c0,comp312203_c0,comp284822_c0,comp317484_c0,comp287156_c0,comp314122_c0,comp307022_c0,comp307448_c0,comp268632_c0,comp296698_c1,comp302288_c2,comp287303_c1,comp304538_c0,comp283229_c0,comp317678_c0,comp312313_c0,comp2244038_c0,comp316352_c0,comp310577_c0,comp206119_c0,comp263948_c0,comp291719_c1,comp295085_c0,com…
,comp300773_c1,comp313432_c0,comp271610_c0,comp313100_c0,comp292178_c0,comp315818_c0,comp3688616_c0,comp14318_c0,comp2651050_c0,comp180935_c0,comp195827_c0,comp311216_c0,comp187091_c0,comp3272873_c0,comp302400_c0,comp313091_c0,comp1565501_c0,comp298626_c1,comp284974_c0,comp314003_c0,comp1823522_c0,comp14974_c0,comp310891_c0,comp310136_c1,comp306379_c0,comp308804_c0,comp309120_c0,comp2064616_c0,co…
GO:0005575	Cellular Component	GO:0044464	cell part	GO:0002139	stereocilia coupling link	GO:0002141	stereocilia ankle link	1	comp3925469_c0
GO:0005575	Cellular Component	GO:0044464	cell part	GO:0044459	plasma membrane part	GO:0005901	caveola	1	comp3959906_c0
GO:0005575	Cellular Component	GO:0044464	cell part	GO:0044459	plasma membrane part	GO:0042611	MHC protein complex	20	comp283290_c0,comp11899_c0,comp308319_c0,comp313801_c0,comp209829_c0,comp180843_c1,comp307243_c0,comp311754_c0,comp318208_c0,comp64829_c0,comp296410_c0,comp311803_c0,comp308748_c0,comp4325656_c0,comp297614_c0,comp299623_c0,comp316814_c0,comp302681_c0,comp68260_c0,comp303174_c1
GO:0005575	Cellular Component	GO:0044464	cell part	GO:0044459	plasma membrane part	GO:0009898	internal side of plasma membrane	21	comp308579_c0,comp308907_c1,comp308694_c1,comp310480_c0,comp311654_c2,comp31768_c0,comp309918_c0,comp311989_c0,comp315256_c0,comp312779_c0,comp171615_c0,comp3533365_c0,comp315384_c0,comp306998_c0,comp2604658_c0,comp317788_c0,comp305678_c0,comp3531176_c0,comp258025_c0,comp181094_c0,comp251297_c0
GO:0005575	Cellular Component	GO:0044464	cell part	GO:0044459	plasma membrane part	GO:0031226	intrinsic to plasma membrane	130	comp2914807_c0,comp3279554_c0,comp311078_c0,comp5068152_c0,comp4726979_c0,comp291001_c0,comp318077_c0,comp4024371_c0,comp3412117_c0,comp2602112_c0,comp311654_c2,comp4879062_c0,comp316622_c0,comp4771283_c0,comp308731_c1,comp273786_c0,comp315630_c0,comp313506_c0,comp266056_c0,comp305633_c1,comp311013_c0,comp3414365_c0,comp308261_c0,comp3443093_c0,comp3316568_c0,comp309250_c0,comp231450_c0,comp30521…
GO:0005575	Cellular Component	GO:0044464	cell part	GO:0044459	plasma membrane part	GO:0019897	extrinsic to plasma membrane	43	comp311699_c1,comp310480_c0,comp2914807_c0,comp3579324_c0,comp312814_c0,comp3350952_c0,comp311654_c2,comp309918_c0,comp2613310_c0,comp315256_c0,comp312779_c0,comp291405_c0,comp306998_c0,comp315384_c0,comp317983_c0,comp3313515_c0,comp314348_c0,comp3066651_c0,comp303366_c0,comp2910748_c0,comp258025_c0,comp166419_c0,comp308907_c1,comp316723_c0,comp308694_c1,comp308579_c0,comp303043_c0,comp75543_c0,c…
GO:0005575	Cellular Component	GO:0044464	cell part	GO:0044459	plasma membrane part	GO:0008328	ionotropic glutamate receptor complex	2	comp4879062_c0,comp3300329_c0
GO:0005575	Cellular Component	GO:0044464	cell part	GO:0044459	plasma membrane part	GO:0016011	dystroglycan complex	38	comp318276_c0,comp292314_c0,comp166541_c0,comp270206_c0,comp184716_c0,comp135370_c0,comp286525_c1,comp306913_c0,comp301324_c0,comp307988_c0,comp292237_c0,comp231016_c0,comp282099_c0,comp317657_c0,comp291892_c0,comp277388_c0,comp307611_c0,comp276217_c0,comp312731_c0,comp276049_c0,comp275575_c0,comp299460_c0,comp317013_c1,comp310531_c0,comp316490_c0,comp293527_c0,comp244575_c0,comp316485_c0,comp282…
GO:0005575	Cellular Component	GO:0044464	cell part	GO:0044459	plasma membrane part	GO:0016323	basolateral plasma membrane	3	comp4154330_c0,comp2914807_c0,comp4146751_c0
GO:0005575	Cellular Component	GO:0044464	cell part	GO:0044459	plasma membrane part	GO:0031264	death-inducing signaling complex	1	comp4692895_c0
GO:0005575	Cellular Component	GO:0044464	cell part	GO:0044459	plasma membrane part	GO:0005891	voltage-gated calcium channel complex	14	comp299117_c0,comp316708_c0,comp230660_c0,comp2630733_c0,comp300856_c0,comp186719_c0,comp307600_c1,comp316119_c0,comp5120832_c0,comp302285_c1,comp307067_c0,comp205324_c0,comp289624_c0,comp310059_c0
GO:0005575	Cellular Component	GO:0044464	cell part	GO:0044459	plasma membrane part	GO:0031253	cell projection membrane	14	comp3877413_c0,comp4696192_c0,comp3066651_c0,comp4195059_c0,comp317788_c0,comp3901622_c0,comp3980045_c0,comp4396769_c0,comp65060_c0,comp4195069_c0,comp3925469_c0,comp2981127_c0,comp3313515_c0,comp3977873_c0
GO:0005575	Cellular Component	GO:0044464	cell part	GO:0044459	plasma membrane part	GO:0031256	leading edge membrane	6	comp3977873_c0,comp3313515_c0,comp4195059_c0,comp3877413_c0,comp4696192_c0,comp3066651_c0
GO:0005575	Cellular Component	GO:0044464	cell part	GO:0044459	plasma membrane part	GO:0016010	dystrophin-associated glycoprotein complex	38	comp317657_c0,comp282099_c0,comp277388_c0,comp291892_c0,comp276217_c0,comp307611_c0,comp276049_c0,comp312731_c0,comp299460_c0,comp275575_c0,comp317013_c1,comp316490_c0,comp310531_c0,comp318276_c0,comp292314_c0,comp184716_c0,comp270206_c0,comp135370_c0,comp166541_c0,comp286525_c1,comp306913_c0,comp307988_c0,comp301324_c0,comp292237_c0,comp231016_c0,comp3895372_c0,comp317776_c0,comp258868_c0,comp32…
GO:0005575	Cellular Component	GO:0044464	cell part	GO:0071944	cell periphery	GO:0005886	plasma membrane	329	comp318208_c0,comp310388_c1,comp2593227_c0,comp272768_c0,comp276049_c0,comp309470_c0,comp297041_c0,comp317492_c0,comp286525_c1,comp231450_c0,comp309250_c0,comp305212_c0,comp312190_c0,comp4996943_c0,comp297894_c0,comp306913_c0,comp311989_c0,comp301324_c0,comp4775623_c0,comp301239_c0,comp311013_c0,comp3414365_c0,comp315630_c0,comp3895372_c0,comp64829_c0,comp3066651_c0,comp258025_c0,comp311803_c0,co…
GO:0005575	Cellular Component	GO:0044464	cell part	GO:0071944	cell periphery	GO:0005938	cell cortex	59	comp294510_c0,comp294502_c1,comp295409_c0,comp289855_c0,comp309587_c0,comp316193_c0,comp165220_c0,comp313328_c0,comp305608_c0,comp308107_c0,comp318366_c0,comp3841121_c0,comp277300_c1,comp309168_c0,comp249203_c0,comp314731_c0,comp257878_c0,comp315669_c0,comp309892_c0,comp306726_c0,comp316901_c0,comp290397_c0,comp314401_c0,comp315838_c0,comp290695_c0,comp213216_c0,comp312454_c0,comp311050_c0,comp31…
GO:0005575	Cellular Component	GO:0044464	cell part	GO:0071944	cell periphery	GO:0030312	external encapsulating structure	86	comp314922_c0,comp299012_c0,comp264459_c0,comp304587_c0,comp304065_c0,comp303187_c0,comp300904_c0,comp287926_c0,comp316735_c0,comp310662_c0,comp6815_c1,comp317837_c0,comp316984_c0,comp300294_c0,comp315305_c0,comp280389_c0,comp289287_c0,comp312738_c0,comp313281_c0,comp303383_c0,comp311530_c0,comp306967_c0,comp893_c0,comp3300329_c0,comp150219_c1,comp306367_c0,comp311473_c0,comp310906_c0,comp279412_…
GO:0005575	Cellular Component	GO:0044464	cell part	GO:0043209	myelin sheath	GO:0043218	compact myelin	2	comp272768_c0,comp5412101_c0
GO:0005575	Cellular Component	GO:0044464	cell part	GO:0032153	cell division site	GO:0032155	cell division site part	1	comp3841121_c0
GO:0005575	Cellular Component	GO:0044464	cell part	GO:0012506	vesicle membrane	GO:0030659	cytoplasmic vesicle membrane	88	comp166142_c0,comp312891_c0,comp34190_c0,comp305856_c0,comp314017_c0,comp1331283_c0,comp315330_c1,comp315885_c0,comp282355_c1,comp5660192_c0,comp256447_c0,comp315218_c0,comp311571_c0,comp296067_c0,comp283135_c1,comp300254_c0,comp316100_c1,comp999674_c0,comp275545_c0,comp289508_c1,comp278915_c0,comp307107_c0,comp305219_c0,comp316662_c0,comp313818_c0,comp2662204_c0,comp274753_c0,comp307907_c0,comp3…
GO:0005575	Cellular Component	GO:0044464	cell part	GO:0042995	cell projection	GO:0005903	brush border	6	comp317788_c0,comp3901622_c0,comp4195069_c0,comp2981127_c0,comp4396769_c0,comp3980045_c0
GO:0005575	Cellular Component	GO:0044464	cell part	GO:0042995	cell projection	GO:0001726	ruffle	5	comp3313515_c0,comp3977873_c0,comp4195059_c0,comp3066651_c0,comp4696192_c0
GO:0005575	Cellular Component	GO:0044464	cell part	GO:0042995	cell projection	GO:0005902	microvillus	3	comp5240265_c0,comp65060_c0,comp3925469_c0
GO:0005575	Cellular Component	GO:0044464	cell part	GO:0042995	cell projection	GO:0005929	cilium	73	comp316708_c0,comp317749_c0,comp318397_c0,comp313059_c0,comp303556_c0,comp300220_c0,comp315751_c0,comp283908_c0,comp212537_c0,comp315659_c0,comp31768_c0,comp310184_c0,comp291701_c0,comp124882_c0,comp307574_c0,comp305266_c1,comp311263_c1,comp313943_c0,comp318229_c0,comp306987_c0,comp316214_c0,comp205324_c0,comp316023_c0,comp296603_c0,comp314070_c0,comp3878979_c0,comp293487_c1,comp315770_c0,comp310…
GO:0005575	Cellular Component	GO:0044464	cell part	GO:0042995	cell projection	GO:0030175	filopodium	1	comp3877413_c0
GO:0005575	Cellular Component	GO:0044464	cell part	GO:0042995	cell projection	GO:0044463	cell projection part	66	comp313300_c0,comp247246_c0,comp307574_c0,comp299012_c0,comp291795_c0,comp3300329_c0,comp283935_c0,comp317788_c0,comp237711_c0,comp3070841_c0,comp2981127_c0,comp2580364_c0,comp316708_c0,comp317749_c0,comp3977873_c0,comp312738_c0,comp4396769_c0,comp287310_c1,comp316716_c0,comp4154330_c0,comp238801_c0,comp3942731_c0,comp316815_c0,comp4195059_c0,comp289624_c0,comp241035_c0,comp4143536_c0,comp310543_…
GO:0005575	Cellular Component	GO:0044464	cell part	GO:0042995	cell projection	GO:0030027	lamellipodium	2	comp4195059_c0,comp3877413_c0
GO:0005575	Cellular Component	GO:0044464	cell part	GO:0042995	cell projection	GO:0043005	neuron projection	23	comp3537446_c0,comp2604658_c0,comp3977873_c0,comp3313515_c0,comp5012788_c0,comp3531176_c0,comp3066651_c0,comp4696192_c0,comp181094_c0,comp169998_c1,comp5335694_c0,comp305356_c0,comp6122434_c0,comp24085_c0,comp5660192_c0,comp3964323_c0,comp60149_c0,comp318248_c0,comp4911158_c0,comp2585412_c0,comp4154330_c0,comp291477_c0,comp4078563_c0
GO:0005575	Cellular Component	GO:0044464	cell part	GO:0031975	envelope	GO:0031967	organelle envelope	632	comp313311_c0,comp317333_c0,comp1719404_c0,comp306950_c1,comp312244_c0,comp292747_c0,comp297066_c0,comp306601_c0,comp285140_c0,comp36499_c0,comp32740_c0,comp3672219_c0,comp248768_c0,comp23944_c0,comp312731_c0,comp318363_c0,comp299530_c0,comp298096_c0,comp317944_c0,comp299022_c0,comp296829_c0,comp317026_c0,comp313437_c0,comp47_c1,comp31424_c0,comp307710_c0,comp266432_c0,comp288440_c0,comp313249_c0…
GO:0005575	Cellular Component	GO:0044464	cell part	GO:0031975	envelope	GO:0030313	cell envelope	43	comp310662_c0,comp308964_c0,comp255617_c0,comp287926_c0,comp304065_c0,comp304587_c0,comp299012_c0,comp318472_c0,comp308215_c0,comp306005_c0,comp317837_c0,comp287721_c0,comp307242_c0,comp40184_c0,comp317916_c0,comp313281_c0,comp312738_c0,comp289287_c0,comp917847_c0,comp280389_c0,comp155439_c0,comp312347_c0,comp315305_c0,comp308961_c0,comp314600_c0,comp3300329_c0,comp305825_c1,comp311530_c0,comp303…
GO:0005575	Cellular Component	GO:0044464	cell part	GO:0097223	sperm part	GO:0036126	sperm flagellum	3	comp205324_c0,comp289624_c0,comp316708_c0
GO:0005575	Cellular Component	GO:0044464	cell part	GO:0012505	endomembrane system	GO:0030667	secretory granule membrane	2	comp313818_c0,comp318064_c0
GO:0005575	Cellular Component	GO:0044464	cell part	GO:0012505	endomembrane system	GO:0030658	transport vesicle membrane	64	comp300985_c0,comp318399_c0,comp312282_c1,comp280389_c0,comp4177707_c0,comp300315_c0,comp295896_c0,comp314029_c0,comp274753_c0,comp300273_c0,comp317053_c0,comp49192_c0,comp314802_c1,comp311753_c0,comp313431_c0,comp275545_c0,comp289508_c1,comp278915_c0,comp307107_c0,comp305219_c0,comp316662_c0,comp300254_c0,comp316100_c1,comp999674_c0,comp315218_c0,comp315885_c0,comp282355_c1,comp256447_c0,comp166…
GO:0005575	Cellular Component	GO:0044464	cell part	GO:0012505	endomembrane system	GO:0042175	nuclear outer membrane-endoplasmic reticulum membrane network	222	comp308134_c0,comp316758_c0,comp306622_c0,comp310155_c0,comp307461_c0,comp312484_c0,comp1948156_c0,comp312731_c0,comp304542_c0,comp318518_c0,comp315792_c0,comp2906271_c0,comp239859_c0,comp304511_c0,comp295729_c0,comp300673_c0,comp315473_c0,comp177232_c0,comp3886989_c0,comp314643_c0,comp239756_c0,comp4886057_c0,comp167073_c0,comp300197_c2,comp204614_c0,comp307006_c0,comp1580413_c0,comp308550_c0,co…
GO:0005575	Cellular Component	GO:0044464	cell part	GO:0012505	endomembrane system	GO:0005635	nuclear envelope	117	comp317024_c1,comp311584_c0,comp307313_c0,comp208888_c0,comp296029_c0,comp62857_c0,comp310375_c1,comp304418_c0,comp306061_c0,comp292660_c1,comp296456_c0,comp317307_c0,comp293899_c2,comp178651_c0,comp298137_c0,comp3982848_c0,comp318252_c0,comp304110_c0,comp299372_c0,comp244902_c0,comp313541_c0,comp318158_c0,comp165220_c0,comp294502_c1,comp239285_c0,comp305096_c0,comp317139_c0,comp216074_c0,comp308…
GO:0005575	Cellular Component	GO:0044464	cell part	GO:0012505	endomembrane system	GO:0030660	Golgi-associated vesicle membrane	26	comp241010_c0,comp274753_c0,comp307907_c0,comp290214_c0,comp296780_c1,comp314802_c1,comp310329_c1,comp34190_c0,comp297188_c0,comp314340_c0,comp318148_c0,comp275545_c0,comp316881_c0,comp318227_c0,comp305219_c0,comp314017_c0,comp305228_c0,comp316100_c1,comp318399_c0,comp301112_c0,comp300254_c0,comp315345_c0,comp296067_c0,comp311571_c0,comp314029_c0,comp295896_c0
GO:0005575	Cellular Component	GO:0044464	cell part	GO:0012505	endomembrane system	GO:0000139	Golgi membrane	58	comp297852_c2,comp316881_c0,comp314597_c0,comp316002_c0,comp305228_c0,comp314017_c0,comp310329_c1,comp314340_c0,comp34190_c0,comp297188_c0,comp318148_c0,comp315221_c0,comp318212_c0,comp314155_c0,comp296067_c0,comp214381_c0,comp248394_c0,comp311571_c0,comp10896_c0,comp302400_c0,comp316100_c1,comp309848_c2,comp316385_c0,comp300254_c0,comp4287906_c0,comp318227_c0,comp305219_c0,comp314186_c0,comp3050…
GO:0005575	Cellular Component	GO:0044464	cell part	GO:0012505	endomembrane system	GO:0005905	coated pit	15	comp300254_c0,comp274753_c0,comp318399_c0,comp316100_c1,comp241010_c0,comp314802_c1,comp275545_c0,comp297188_c0,comp310329_c1,comp305228_c0,comp314017_c0,comp308697_c1,comp314029_c0,comp305219_c0,comp295896_c0
GO:0005575	Cellular Component	GO:0044464	cell part	GO:0030312	external encapsulating structure	GO:0044462	external encapsulating structure part	28	comp155439_c0,comp297391_c0,comp3303472_c0,comp280389_c0,comp308961_c0,comp313281_c0,comp289287_c0,comp312738_c0,comp318515_c0,comp2606936_c0,comp311530_c0,comp317105_c0,comp314291_c0,comp316073_c0,comp3300329_c0,comp305825_c1,comp299012_c0,comp304587_c0,comp308215_c0,comp318472_c0,comp308964_c0,comp287926_c0,comp307242_c0,comp40184_c0,comp306005_c0,comp308094_c0,comp297821_c0,comp287721_c0
GO:0005575	Cellular Component	GO:0044464	cell part	GO:0030312	external encapsulating structure	GO:0005618	cell wall	20	comp311979_c0,comp279412_c0,comp255617_c0,comp316735_c0,comp2247226_c0,comp310662_c0,comp304065_c0,comp314121_c0,comp137028_c0,comp317837_c0,comp917847_c0,comp314600_c0,comp312347_c0,comp315305_c0,comp317916_c0,comp290914_c0,comp303383_c0,comp308044_c0,comp3951766_c0,comp318355_c0
GO:0005575	Cellular Component	GO:0044420	extracellular matrix part	GO:0005604	basement membrane	GO:0005605	basal lamina	10	comp313126_c0,comp316492_c0,comp317505_c0,comp317343_c0,comp318380_c0,comp308124_c0,comp318447_c1,comp305937_c0,comp313409_c0,comp304519_c0
GO:0005575	Cellular Component	GO:0044420	extracellular matrix part	GO:0005605	basal lamina	GO:0043256	laminin complex	10	comp316492_c0,comp317505_c0,comp313126_c0,comp318447_c1,comp305937_c0,comp313409_c0,comp304519_c0,comp317343_c0,comp318380_c0,comp308124_c0
GO:0005575	Cellular Component	GO:0044420	extracellular matrix part	GO:0005581	collagen	GO:0030934	anchoring collagen	1	comp3877306_c0
GO:0005575	Cellular Component	GO:0044456	synapse part	GO:0008021	synaptic vesicle	GO:0030672	synaptic vesicle membrane	1	comp305856_c0
GO:0005575	Cellular Component	GO:0045202	synapse	GO:0044456	synapse part	GO:0008021	synaptic vesicle	4	comp3859261_c0,comp313818_c0,comp5660192_c0,comp305856_c0
GO:0005575	Cellular Component	GO:0045202	synapse	GO:0044456	synapse part	GO:0030672	synaptic vesicle membrane	1	comp305856_c0
GO:0005575	Cellular Component	GO:0045202	synapse	GO:0044456	synapse part	GO:0097060	synaptic membrane	18	comp3300329_c0,comp169998_c1,comp309607_c1,comp272768_c0,comp279205_c1,comp294455_c0,comp305902_c0,comp2505928_c0,comp291437_c0,comp4879062_c0,comp317845_c0,comp5660192_c0,comp314957_c1,comp2926445_c0,comp2914807_c0,comp318473_c0,comp316360_c0,comp311427_c0
GO:0005575	Cellular Component	GO:0030054	cell junction	GO:0005911	cell-cell junction	GO:0005921	gap junction	1	comp3922291_c0
GO:0005575	Cellular Component	GO:0030054	cell junction	GO:0005911	cell-cell junction	GO:0070160	occluding junction	13	comp309460_c0,comp4691526_c0,comp306171_c0,comp2945674_c0,comp299764_c1,comp75845_c0,comp3313515_c0,comp3977873_c0,comp315617_c0,comp3066651_c0,comp4696192_c0,comp272768_c0,comp309368_c0
GO:0005575	Cellular Component	GO:0030054	cell junction	GO:0005911	cell-cell junction	GO:0043296	apical junction complex	13	comp309460_c0,comp4691526_c0,comp2945674_c0,comp306171_c0,comp299764_c1,comp3977873_c0,comp75845_c0,comp3313515_c0,comp315617_c0,comp4696192_c0,comp3066651_c0,comp272768_c0,comp309368_c0
GO:0005575	Cellular Component	GO:0030054	cell junction	GO:0030055	cell-substrate junction	GO:0005924	cell-substrate adherens junction	15	comp2593866_c0,comp290211_c0,comp3308479_c0,comp298982_c0,comp3097224_c0,comp3497031_c0,comp317966_c0,comp2321980_c0,comp315488_c0,comp317431_c0,comp302752_c0,comp3841121_c0,comp2591476_c0,comp4195059_c0,comp3508803_c0
GO:0005575	Cellular Component	GO:0030054	cell junction	GO:0070161	anchoring junction	GO:0005912	adherens junction	19	comp290211_c0,comp2593866_c0,comp3508803_c0,comp3841121_c0,comp4195059_c0,comp2591476_c0,comp298982_c0,comp3313515_c0,comp3977873_c0,comp3308479_c0,comp302752_c0,comp315488_c0,comp317966_c0,comp2321980_c0,comp317431_c0,comp3497031_c0,comp4696192_c0,comp3066651_c0,comp3097224_c0
GO:0005575	Cellular Component	GO:0043226	organelle	GO:0043229	intracellular organelle	GO:0044446	intracellular organelle part	3359	comp313866_c0,comp4681110_c0,comp6426714_c0,comp283023_c0,comp317375_c0,comp30907_c0,comp313565_c0,comp312393_c1,comp276151_c1,comp306543_c0,comp313463_c0,comp72130_c0,comp311848_c1,comp300014_c0,comp2714855_c0,comp225148_c0,comp265943_c0,comp3066651_c0,comp36676_c0,comp247971_c1,comp315894_c0,comp311252_c0,comp287859_c0,comp188236_c0,comp3315666_c0,comp316552_c0,comp213330_c0,comp280864_c1,comp3…
15441_c0,comp298874_c0,comp317005_c0,comp67810_c0,comp288983_c0,comp317361_c1,comp1882292_c0,comp317032_c1,comp306068_c0,comp2583035_c0,comp303958_c0,comp269848_c0,comp17985_c0,comp284889_c1,comp314437_c0,comp311510_c0,comp317512_c0,comp293988_c0,comp315310_c0,comp57766_c0,comp304209_c0,comp4325656_c0,comp118551_c0,comp306126_c0,comp307283_c0,comp268182_c0,comp298184_c0,comp309695_c0,comp317579_c…
GO:0005575	Cellular Component	GO:0043226	organelle	GO:0043229	intracellular organelle	GO:0043232	intracellular non-membrane-bounded organelle	2067	comp233781_c0,comp171960_c0,comp292454_c0,comp292752_c0,comp64421_c0,comp257756_c0,comp230178_c0,comp3069606_c0,comp257181_c0,comp298547_c1,comp292789_c0,comp286800_c0,comp294069_c0,comp310644_c0,comp299710_c0,comp318207_c0,comp288364_c0,comp318141_c0,comp271471_c0,comp311050_c0,comp2516106_c0,comp309892_c0,comp310806_c0,comp305540_c0,comp311119_c0,comp314158_c0,comp310780_c0,comp314186_c0,comp22…
GO:0005575	Cellular Component	GO:0043226	organelle	GO:0043229	intracellular organelle	GO:0031410	cytoplasmic vesicle	160	comp304259_c1,comp295896_c0,comp316642_c0,comp1277428_c0,comp2981127_c0,comp301497_c0,comp301112_c0,comp300985_c0,comp318399_c0,comp280389_c0,comp312282_c1,comp305219_c0,comp315928_c0,comp316662_c0,comp2186173_c0,comp308858_c0,comp49192_c0,comp297055_c0,comp65132_c0,comp314802_c1,comp296780_c1,comp2427773_c0,comp290237_c0,comp274753_c0,comp300273_c0,comp283135_c1,comp311571_c0,comp4106730_c0,comp…
GO:0005575	Cellular Component	GO:0043226	organelle	GO:0043229	intracellular organelle	GO:0043231	intracellular membrane-bounded organelle	4320	comp2981127_c0,comp316777_c0,comp314594_c0,comp313810_c0,comp300360_c1,comp295604_c0,comp301947_c0,comp285451_c0,comp301923_c0,comp309566_c0,comp2232224_c0,comp291371_c0,comp316662_c0,comp317301_c0,comp303156_c0,comp296616_c0,comp3877306_c0,comp309881_c0,comp317932_c0,comp2166577_c0,comp300059_c0,comp311556_c1,comp308236_c0,comp296603_c0,comp315884_c0,comp304524_c0,comp174837_c0,comp311729_c0,com…
9573_c0,comp205487_c0,comp307599_c1,comp302865_c0,comp313328_c0,comp316338_c0,comp46852_c0,comp3412117_c0,comp305906_c0,comp34373_c0,comp1827561_c0,comp312484_c0,comp318489_c0,comp240492_c0,comp317442_c1,comp278702_c0,comp2080856_c0,comp255283_c0,comp40309_c0,comp309901_c0,comp1218266_c0,comp4886057_c0,comp2593866_c0,comp311450_c0,comp271466_c0,comp740119_c0,comp306437_c0,comp286125_c0,comp297831…
GO:0005575	Cellular Component	GO:0043226	organelle	GO:0043228	non-membrane-bounded organelle	GO:0043232	intracellular non-membrane-bounded organelle	2067	comp233781_c0,comp171960_c0,comp292454_c0,comp292752_c0,comp64421_c0,comp257756_c0,comp230178_c0,comp3069606_c0,comp257181_c0,comp298547_c1,comp292789_c0,comp286800_c0,comp294069_c0,comp310644_c0,comp299710_c0,comp318207_c0,comp288364_c0,comp318141_c0,comp271471_c0,comp311050_c0,comp2516106_c0,comp309892_c0,comp310806_c0,comp305540_c0,comp311119_c0,comp314158_c0,comp310780_c0,comp314186_c0,comp22…
GO:0005575	Cellular Component	GO:0043226	organelle	GO:0043230	extracellular organelle	GO:0065010	extracellular membrane-bounded organelle	1	comp238774_c0
GO:0005575	Cellular Component	GO:0043226	organelle	GO:0044422	organelle part	GO:0005930	axoneme	21	comp38255_c0,comp237711_c0,comp283935_c0,comp3908638_c0,comp287310_c1,comp252812_c0,comp2580364_c0,comp317749_c0,comp3070841_c0,comp4143536_c0,comp293935_c0,comp310543_c0,comp307574_c0,comp271998_c0,comp247246_c0,comp316815_c0,comp3942731_c0,comp314171_c0,comp238801_c0,comp181191_c0,comp2413079_c0
GO:0005575	Cellular Component	GO:0043226	organelle	GO:0044422	organelle part	GO:0044447	axoneme part	17	comp287310_c1,comp3908638_c0,comp2580364_c0,comp3070841_c0,comp38255_c0,comp237711_c0,comp283935_c0,comp181191_c0,comp2413079_c0,comp293935_c0,comp4143536_c0,comp247246_c0,comp271998_c0,comp3942731_c0,comp316815_c0,comp314171_c0,comp238801_c0
GO:0005575	Cellular Component	GO:0043226	organelle	GO:0044422	organelle part	GO:0044449	contractile fiber part	13	comp3936631_c0,comp279628_c0,comp289788_c0,comp307022_c0,comp305416_c0,comp3841121_c0,comp306183_c0,comp260516_c0,comp318141_c0,comp4154330_c0,comp318413_c1,comp3097224_c0,comp279205_c1
GO:0005575	Cellular Component	GO:0043226	organelle	GO:0044422	organelle part	GO:0043233	organelle lumen	1533	comp283705_c0,comp305736_c0,comp300459_c0,comp304231_c0,comp304745_c0,comp313425_c0,comp312427_c0,comp311928_c0,comp316865_c0,comp291447_c0,comp310252_c0,comp3417656_c0,comp16440_c0,comp316180_c0,comp308919_c0,comp284988_c0,comp306194_c0,comp153027_c0,comp317944_c0,comp313233_c0,comp251749_c0,comp304446_c0,comp316923_c0,comp315602_c0,comp297438_c0,comp300031_c0,comp210623_c0,comp3465787_c0,comp30…
GO:0005575	Cellular Component	GO:0043226	organelle	GO:0044422	organelle part	GO:0032420	stereocilium	1	comp3925469_c0
GO:0005575	Cellular Component	GO:0043226	organelle	GO:0044422	organelle part	GO:0044446	intracellular organelle part	3359	comp313866_c0,comp4681110_c0,comp6426714_c0,comp283023_c0,comp317375_c0,comp30907_c0,comp313565_c0,comp312393_c1,comp276151_c1,comp306543_c0,comp313463_c0,comp72130_c0,comp311848_c1,comp300014_c0,comp2714855_c0,comp225148_c0,comp265943_c0,comp3066651_c0,comp36676_c0,comp247971_c1,comp315894_c0,comp311252_c0,comp287859_c0,comp188236_c0,comp3315666_c0,comp316552_c0,comp213330_c0,comp280864_c1,comp3…
15441_c0,comp298874_c0,comp317005_c0,comp67810_c0,comp288983_c0,comp317361_c1,comp1882292_c0,comp317032_c1,comp306068_c0,comp2583035_c0,comp303958_c0,comp269848_c0,comp17985_c0,comp284889_c1,comp314437_c0,comp311510_c0,comp317512_c0,comp293988_c0,comp315310_c0,comp57766_c0,comp304209_c0,comp4325656_c0,comp118551_c0,comp306126_c0,comp307283_c0,comp268182_c0,comp298184_c0,comp309695_c0,comp317579_c…
GO:0005575	Cellular Component	GO:0043226	organelle	GO:0044422	organelle part	GO:0000313	organellar ribosome	9	comp310333_c0,comp300093_c0,comp306804_c1,comp311921_c0,comp293259_c0,comp284542_c0,comp297831_c0,comp311559_c0,comp311396_c0
GO:0005575	Cellular Component	GO:0043226	organelle	GO:0044422	organelle part	GO:0031090	organelle membrane	904	comp311466_c1,comp305483_c0,comp273178_c0,comp306041_c0,comp302258_c1,comp196875_c0,comp316633_c0,comp297499_c1,comp297346_c1,comp305360_c0,comp312543_c0,comp307269_c0,comp3951766_c0,comp2436892_c0,comp1365672_c0,comp317616_c0,comp312723_c1,comp317229_c0,comp282505_c0,comp278057_c1,comp1102004_c0,comp282432_c0,comp20273_c0,comp179892_c0,comp316881_c0,comp297852_c2,comp292188_c0,comp297188_c0,comp…
GO:0005575	Cellular Component	GO:0043226	organelle	GO:0044422	organelle part	GO:0044461	bacterial-type flagellum part	14	comp290975_c0,comp313300_c0,comp40184_c0,comp312738_c0,comp231450_c0,comp312989_c0,comp198179_c0,comp291795_c0,comp316716_c0,comp288148_c1,comp291467_c0,comp299012_c0,comp304749_c0,comp313035_c0
GO:0005575	Cellular Component	GO:0043226	organelle	GO:0031982	vesicle	GO:0031988	membrane-bounded vesicle	142	comp300254_c0,comp1992225_c0,comp316100_c1,comp999674_c0,comp3877306_c0,comp4106730_c0,comp311571_c0,comp2630980_c0,comp296067_c0,comp283135_c1,comp6204171_c0,comp315885_c0,comp282355_c1,comp3878979_c0,comp5660192_c0,comp312891_c0,comp3957693_c0,comp314017_c0,comp4154330_c0,comp1331283_c0,comp300985_c0,comp301112_c0,comp318399_c0,comp280389_c0,comp312282_c1,comp2981127_c0,comp316642_c0,comp127742…
GO:0005575	Cellular Component	GO:0043226	organelle	GO:0031982	vesicle	GO:0031410	cytoplasmic vesicle	160	comp304259_c1,comp295896_c0,comp316642_c0,comp1277428_c0,comp2981127_c0,comp301497_c0,comp301112_c0,comp300985_c0,comp318399_c0,comp280389_c0,comp312282_c1,comp305219_c0,comp315928_c0,comp316662_c0,comp2186173_c0,comp308858_c0,comp49192_c0,comp297055_c0,comp65132_c0,comp314802_c1,comp296780_c1,comp2427773_c0,comp290237_c0,comp274753_c0,comp300273_c0,comp283135_c1,comp311571_c0,comp4106730_c0,comp…
GO:0005575	Cellular Component	GO:0043226	organelle	GO:0043227	membrane-bounded organelle	GO:0065010	extracellular membrane-bounded organelle	1	comp238774_c0
GO:0005575	Cellular Component	GO:0043226	organelle	GO:0043227	membrane-bounded organelle	GO:0031090	organelle membrane	904	comp311466_c1,comp305483_c0,comp273178_c0,comp306041_c0,comp302258_c1,comp196875_c0,comp316633_c0,comp297499_c1,comp297346_c1,comp305360_c0,comp312543_c0,comp307269_c0,comp3951766_c0,comp2436892_c0,comp1365672_c0,comp317616_c0,comp312723_c1,comp317229_c0,comp282505_c0,comp278057_c1,comp1102004_c0,comp282432_c0,comp20273_c0,comp179892_c0,comp316881_c0,comp297852_c2,comp292188_c0,comp297188_c0,comp…
GO:0005575	Cellular Component	GO:0043226	organelle	GO:0043227	membrane-bounded organelle	GO:0031984	organelle subcompartment	26	comp2364081_c0,comp315221_c0,comp3415180_c0,comp2066295_c0,comp4742338_c0,comp42178_c0,comp314597_c0,comp297852_c2,comp316002_c0,comp305081_c3,comp304252_c0,comp185962_c0,comp1817246_c0,comp2230719_c0,comp309848_c2,comp302400_c0,comp1719404_c0,comp3959409_c0,comp302629_c0,comp305283_c1,comp2330966_c0,comp2978795_c0,comp248394_c0,comp77006_c0,comp314155_c0,comp318368_c0
GO:0005575	Cellular Component	GO:0043226	organelle	GO:0043227	membrane-bounded organelle	GO:0043231	intracellular membrane-bounded organelle	4320	comp2981127_c0,comp316777_c0,comp314594_c0,comp313810_c0,comp300360_c1,comp295604_c0,comp301947_c0,comp285451_c0,comp301923_c0,comp309566_c0,comp2232224_c0,comp291371_c0,comp316662_c0,comp317301_c0,comp303156_c0,comp296616_c0,comp3877306_c0,comp309881_c0,comp317932_c0,comp2166577_c0,comp300059_c0,comp311556_c1,comp308236_c0,comp296603_c0,comp315884_c0,comp304524_c0,comp174837_c0,comp311729_c0,com…
9573_c0,comp205487_c0,comp307599_c1,comp302865_c0,comp313328_c0,comp316338_c0,comp46852_c0,comp3412117_c0,comp305906_c0,comp34373_c0,comp1827561_c0,comp312484_c0,comp318489_c0,comp240492_c0,comp317442_c1,comp278702_c0,comp2080856_c0,comp255283_c0,comp40309_c0,comp309901_c0,comp1218266_c0,comp4886057_c0,comp2593866_c0,comp311450_c0,comp271466_c0,comp740119_c0,comp306437_c0,comp286125_c0,comp297831…
GO:0005575	Cellular Component	GO:0043226	organelle	GO:0043227	membrane-bounded organelle	GO:0031967	organelle envelope	632	comp313311_c0,comp317333_c0,comp1719404_c0,comp306950_c1,comp312244_c0,comp292747_c0,comp297066_c0,comp306601_c0,comp285140_c0,comp36499_c0,comp32740_c0,comp3672219_c0,comp248768_c0,comp23944_c0,comp312731_c0,comp318363_c0,comp299530_c0,comp298096_c0,comp317944_c0,comp299022_c0,comp296829_c0,comp317026_c0,comp313437_c0,comp47_c1,comp31424_c0,comp307710_c0,comp266432_c0,comp288440_c0,comp313249_c0…
GO:0005575	Cellular Component	GO:0016020	membrane	GO:0019867	outer membrane	GO:0031968	organelle outer membrane	67	comp313803_c0,comp4692895_c0,comp270952_c1,comp294756_c1,comp310894_c1,comp300059_c0,comp309683_c0,comp313905_c0,comp311225_c0,comp309104_c0,comp315422_c0,comp308608_c1,comp314807_c0,comp304984_c0,comp217979_c0,comp293409_c0,comp243781_c1,comp300049_c0,comp283795_c0,comp2997050_c0,comp302352_c0,comp301968_c0,comp67810_c0,comp318142_c0,comp277152_c0,comp306601_c0,comp315784_c0,comp274787_c1,comp26…
GO:0005575	Cellular Component	GO:0016020	membrane	GO:0034357	photosynthetic membrane	GO:0042651	thylakoid membrane	25	comp2978795_c0,comp145092_c0,comp317153_c1,comp305356_c0,comp313202_c1,comp318540_c0,comp1719404_c0,comp3959409_c0,comp311488_c0,comp307417_c0,comp2066295_c0,comp278105_c0,comp4742338_c0,comp42178_c0,comp232259_c0,comp277830_c0,comp299579_c0,comp304446_c0,comp2230719_c0,comp1817246_c0,comp257325_c0,comp102309_c0,comp2364081_c0,comp283279_c1,comp3415180_c0
GO:0005575	Cellular Component	GO:0016020	membrane	GO:0034357	photosynthetic membrane	GO:0009521	photosystem	210	comp308560_c0,comp318349_c0,comp260650_c0,comp279629_c0,comp303378_c0,comp296773_c1,comp3513247_c0,comp294931_c0,comp1967718_c0,comp303809_c1,comp2364081_c0,comp166541_c0,comp308761_c0,comp292626_c0,comp292981_c0,comp316938_c0,comp318512_c1,comp271271_c0,comp72647_c0,comp287429_c0,comp302447_c0,comp260389_c0,comp273576_c1,comp314337_c0,comp299748_c0,comp23141_c0,comp8378_c0,comp238154_c0,comp3065…
GO:0005575	Cellular Component	GO:0016020	membrane	GO:0005886	plasma membrane	GO:0044459	plasma membrane part	326	comp308697_c1,comp2964723_c0,comp307075_c0,comp308579_c0,comp3959906_c0,comp316723_c0,comp54535_c0,comp184716_c0,comp299460_c0,comp310621_c0,comp314947_c0,comp4933456_c0,comp282099_c0,comp3295937_c0,comp317657_c0,comp5102703_c0,comp2604658_c0,comp295522_c1,comp291892_c0,comp65060_c0,comp310603_c0,comp318077_c0,comp2613310_c0,comp3412117_c0,comp311654_c2,comp312814_c0,comp4879062_c0,comp316622_c0,…
GO:0005575	Cellular Component	GO:0016020	membrane	GO:0048475	coated membrane	GO:0030117	membrane coat	100	comp307672_c0,comp316114_c0,comp305417_c0,comp241010_c0,comp315579_c0,comp7241_c1,comp290214_c0,comp302258_c1,comp303167_c0,comp315154_c0,comp303171_c0,comp305751_c2,comp235173_c0,comp318227_c0,comp308697_c1,comp304078_c0,comp310288_c0,comp278057_c1,comp315345_c0,comp299176_c0,comp304870_c1,comp295611_c0,comp316872_c0,comp281079_c0,comp302865_c0,comp314469_c0,comp2983451_c0,comp313654_c0,comp2999…
GO:0005575	Cellular Component	GO:0016020	membrane	GO:0042175	nuclear outer membrane-endoplasmic reticulum membrane network	GO:0005789	endoplasmic reticulum membrane	143	comp314376_c0,comp317656_c0,comp34373_c0,comp313147_c1,comp308102_c0,comp305906_c0,comp294899_c0,comp304582_c0,comp298242_c0,comp314590_c0,comp283536_c0,comp306058_c0,comp2977151_c0,comp316199_c0,comp280864_c1,comp318406_c0,comp269575_c0,comp317745_c0,comp213330_c0,comp286136_c0,comp304004_c0,comp71269_c0,comp280798_c0,comp307745_c0,comp305465_c0,comp315462_c0,comp315027_c0,comp187174_c0,comp3017…
GO:0005575	Cellular Component	GO:0016020	membrane	GO:0031090	organelle membrane	GO:0005789	endoplasmic reticulum membrane	143	comp314376_c0,comp317656_c0,comp34373_c0,comp313147_c1,comp308102_c0,comp305906_c0,comp294899_c0,comp304582_c0,comp298242_c0,comp314590_c0,comp283536_c0,comp306058_c0,comp2977151_c0,comp316199_c0,comp280864_c1,comp318406_c0,comp269575_c0,comp317745_c0,comp213330_c0,comp286136_c0,comp304004_c0,comp71269_c0,comp280798_c0,comp307745_c0,comp305465_c0,comp315462_c0,comp315027_c0,comp187174_c0,comp3017…
GO:0005575	Cellular Component	GO:0016020	membrane	GO:0031090	organelle membrane	GO:0031300	intrinsic to organelle membrane	146	comp308558_c1,comp297842_c0,comp316385_c0,comp187091_c0,comp318496_c0,comp260283_c0,comp305248_c0,comp4417_c0,comp306167_c0,comp306840_c0,comp291454_c0,comp305283_c1,comp313899_c0,comp303274_c0,comp313925_c0,comp287818_c1,comp317602_c0,comp286352_c0,comp299178_c0,comp318465_c0,comp300373_c0,comp265357_c0,comp187067_c0,comp276893_c0,comp314186_c0,comp312550_c0,comp310136_c1,comp280864_c1,comp29389…
GO:0005575	Cellular Component	GO:0016020	membrane	GO:0031090	organelle membrane	GO:0031965	nuclear membrane	18	comp318496_c0,comp62857_c0,comp298411_c1,comp310375_c1,comp288440_c0,comp293899_c2,comp296456_c0,comp310850_c1,comp313899_c0,comp318551_c0,comp317468_c0,comp299372_c0,comp314128_c0,comp276893_c0,comp299530_c0,comp318158_c0,comp4417_c0,comp239285_c0
GO:0005575	Cellular Component	GO:0016020	membrane	GO:0031090	organelle membrane	GO:0005774	vacuolar membrane	25	comp315580_c0,comp316964_c0,comp316744_c0,comp307924_c2,comp3951766_c0,comp308499_c0,comp315146_c0,comp298132_c0,comp282432_c0,comp306995_c0,comp316797_c0,comp301059_c0,comp318028_c0,comp312060_c0,comp316511_c0,comp309114_c0,comp311791_c0,comp317039_c0,comp306420_c0,comp316488_c0,comp314764_c0,comp305360_c0,comp297219_c1,comp316812_c0,comp3920642_c0
GO:0005575	Cellular Component	GO:0016020	membrane	GO:0031090	organelle membrane	GO:0031903	microbody membrane	25	comp302230_c0,comp305248_c0,comp304883_c0,comp307345_c0,comp312550_c0,comp306167_c0,comp300764_c0,comp305468_c0,comp317691_c0,comp265357_c0,comp35646_c0,comp260918_c0,comp313925_c0,comp286173_c0,comp318346_c1,comp309745_c0,comp270539_c0,comp311786_c0,comp2961795_c0,comp3460608_c0,comp314708_c0,comp236996_c0,comp47911_c0,comp1713519_c0,comp315963_c0
GO:0005575	Cellular Component	GO:0016020	membrane	GO:0031090	organelle membrane	GO:0000139	Golgi membrane	58	comp297852_c2,comp316881_c0,comp314597_c0,comp316002_c0,comp305228_c0,comp314017_c0,comp310329_c1,comp314340_c0,comp34190_c0,comp297188_c0,comp318148_c0,comp315221_c0,comp318212_c0,comp314155_c0,comp296067_c0,comp214381_c0,comp248394_c0,comp311571_c0,comp10896_c0,comp302400_c0,comp316100_c1,comp309848_c2,comp316385_c0,comp300254_c0,comp4287906_c0,comp318227_c0,comp305219_c0,comp314186_c0,comp3050…
GO:0005575	Cellular Component	GO:0016020	membrane	GO:0031090	organelle membrane	GO:0012506	vesicle membrane	89	comp7241_c1,comp318064_c0,comp241010_c0,comp316114_c0,comp307672_c0,comp290214_c0,comp3964323_c0,comp302258_c1,comp303167_c0,comp303171_c0,comp315154_c0,comp304078_c0,comp3859261_c0,comp305751_c2,comp318227_c0,comp310288_c0,comp278057_c1,comp304870_c1,comp299176_c0,comp315345_c0,comp281079_c0,comp295611_c0,comp316872_c0,comp302865_c0,comp313654_c0,comp299953_c0,comp2983451_c0,comp296171_c0,comp47…
GO:0005575	Cellular Component	GO:0016020	membrane	GO:0031090	organelle membrane	GO:0042170	plastid membrane	1	comp4742338_c0
GO:0005575	Cellular Component	GO:0016020	membrane	GO:0031090	organelle membrane	GO:0010008	endosome membrane	6	comp305856_c0,comp308025_c0,comp307794_c0,comp2585412_c0,comp64829_c0,comp273341_c0
GO:0005575	Cellular Component	GO:0016020	membrane	GO:0031090	organelle membrane	GO:0031968	organelle outer membrane	67	comp313803_c0,comp4692895_c0,comp270952_c1,comp294756_c1,comp310894_c1,comp300059_c0,comp309683_c0,comp313905_c0,comp311225_c0,comp309104_c0,comp315422_c0,comp308608_c1,comp314807_c0,comp304984_c0,comp217979_c0,comp293409_c0,comp243781_c1,comp300049_c0,comp283795_c0,comp2997050_c0,comp302352_c0,comp301968_c0,comp67810_c0,comp318142_c0,comp277152_c0,comp306601_c0,comp315784_c0,comp274787_c1,comp26…
GO:0005575	Cellular Component	GO:0016020	membrane	GO:0031090	organelle membrane	GO:0031966	mitochondrial membrane	446	comp315582_c0,comp311533_c1,comp298095_c0,comp309695_c0,comp312406_c0,comp304294_c0,comp291492_c0,comp280503_c0,comp267525_c0,comp303931_c0,comp305307_c0,comp58029_c0,comp294599_c1,comp317562_c0,comp2596388_c0,comp309216_c0,comp318475_c0,comp316547_c0,comp141043_c0,comp311651_c0,comp304596_c0,comp191140_c0,comp230866_c0,comp312602_c0,comp5020675_c0,comp294113_c0,comp316186_c0,comp229720_c0,comp30…
GO:0005575	Cellular Component	GO:0016020	membrane	GO:0031090	organelle membrane	GO:0019866	organelle inner membrane	399	comp304407_c0,comp300659_c0,comp313838_c0,comp313116_c0,comp282556_c0,comp284435_c0,comp307531_c0,comp307675_c0,comp307591_c0,comp309527_c1,comp318151_c0,comp317706_c0,comp301793_c0,comp309311_c0,comp308837_c0,comp318421_c0,comp318551_c0,comp316152_c0,comp150573_c0,comp179699_c0,comp314128_c0,comp721559_c0,comp1472529_c0,comp315783_c0,comp302013_c0,comp305970_c0,comp224696_c0,comp283453_c0,comp30…
GO:0005575	Cellular Component	GO:0016020	membrane	GO:0031090	organelle membrane	GO:0031312	extrinsic to organelle membrane	4	comp236996_c0,comp307345_c0,comp260918_c0,comp305468_c0
GO:0005575	Cellular Component	GO:0016020	membrane	GO:0044425	membrane part	GO:0044455	mitochondrial membrane part	338	comp306877_c0,comp271746_c0,comp309415_c0,comp264597_c2,comp318267_c0,comp299376_c0,comp296993_c0,comp309267_c0,comp295632_c2,comp293527_c0,comp305289_c0,comp58454_c0,comp304198_c0,comp253776_c0,comp270790_c0,comp302853_c0,comp307090_c1,comp314017_c0,comp285643_c0,comp287417_c1,comp235360_c0,comp301778_c0,comp277558_c0,comp264432_c0,comp294892_c0,comp315722_c0,comp299990_c0,comp277152_c0,comp2888…
GO:0005575	Cellular Component	GO:0016020	membrane	GO:0044425	membrane part	GO:0030117	membrane coat	100	comp307672_c0,comp316114_c0,comp305417_c0,comp241010_c0,comp315579_c0,comp7241_c1,comp290214_c0,comp302258_c1,comp303167_c0,comp315154_c0,comp303171_c0,comp305751_c2,comp235173_c0,comp318227_c0,comp308697_c1,comp304078_c0,comp310288_c0,comp278057_c1,comp315345_c0,comp299176_c0,comp304870_c1,comp295611_c0,comp316872_c0,comp281079_c0,comp302865_c0,comp314469_c0,comp2983451_c0,comp313654_c0,comp2999…
GO:0005575	Cellular Component	GO:0016020	membrane	GO:0044425	membrane part	GO:0044459	plasma membrane part	326	comp308697_c1,comp2964723_c0,comp307075_c0,comp308579_c0,comp3959906_c0,comp316723_c0,comp54535_c0,comp184716_c0,comp299460_c0,comp310621_c0,comp314947_c0,comp4933456_c0,comp282099_c0,comp3295937_c0,comp317657_c0,comp5102703_c0,comp2604658_c0,comp295522_c1,comp291892_c0,comp65060_c0,comp310603_c0,comp318077_c0,comp2613310_c0,comp3412117_c0,comp311654_c2,comp312814_c0,comp4879062_c0,comp316622_c0,…
GO:0005575	Cellular Component	GO:0016020	membrane	GO:0044425	membrane part	GO:0045275	respiratory chain complex III	15	comp309311_c0,comp275589_c0,comp318267_c0,comp260189_c0,comp235360_c0,comp302346_c0,comp309695_c0,comp303837_c0,comp39614_c0,comp301588_c0,comp299796_c0,comp318346_c1,comp297499_c1,comp267525_c0,comp309415_c0
GO:0005575	Cellular Component	GO:0016020	membrane	GO:0044425	membrane part	GO:0070469	respiratory chain	135	comp312409_c0,comp313604_c0,comp721559_c0,comp318034_c0,comp317944_c0,comp297836_c0,comp1849725_c0,comp32740_c0,comp36499_c0,comp295249_c0,comp235150_c0,comp303886_c0,comp284435_c0,comp316563_c0,comp2661302_c0,comp294121_c0,comp2805_c0,comp203828_c0,comp307969_c0,comp317364_c0,comp298610_c0,comp309311_c0,comp310488_c0,comp197464_c0,comp1884023_c0,comp317952_c0,comp5768186_c0,comp308769_c0,comp308…
GO:0005575	Cellular Component	GO:0016020	membrane	GO:0044425	membrane part	GO:0030119	AP-type membrane coat adaptor complex	24	comp304207_c0,comp314469_c0,comp257193_c0,comp305417_c0,comp315579_c0,comp316122_c0,comp315476_c0,comp103109_c0,comp309285_c1,comp310887_c0,comp308697_c1,comp4836284_c0,comp235173_c0,comp303485_c0,comp318155_c0,comp318359_c0,comp168650_c0,comp301966_c0,comp317582_c0,comp296067_c0,comp270566_c0,comp304725_c0,comp294957_c0,comp310626_c0
GO:0005575	Cellular Component	GO:0016020	membrane	GO:0044425	membrane part	GO:0033178	proton-transporting two-sector ATPase complex, catalytic domain	57	comp305360_c0,comp243521_c0,comp297219_c1,comp316812_c0,comp3920642_c0,comp312524_c0,comp289268_c0,comp179699_c0,comp309114_c0,comp316511_c0,comp42178_c0,comp311791_c0,comp258229_c1,comp299025_c0,comp317039_c0,comp307994_c0,comp291044_c0,comp282432_c0,comp306995_c0,comp297614_c0,comp301059_c0,comp316797_c0,comp273756_c0,comp312060_c0,comp318028_c0,comp309507_c0,comp292640_c0,comp315146_c0,comp289…
GO:0005575	Cellular Component	GO:0016020	membrane	GO:0044425	membrane part	GO:0033177	proton-transporting two-sector ATPase complex, proton-transporting domain	364	comp316449_c0,comp2368957_c0,comp4397256_c0,comp2768832_c0,comp301451_c1,comp311780_c0,comp204852_c0,comp246162_c0,comp292660_c1,comp302643_c0,comp243194_c0,comp314401_c0,comp293788_c0,comp315201_c0,comp311050_c0,comp290427_c0,comp276073_c0,comp3440552_c0,comp312770_c0,comp291492_c0,comp304294_c0,comp280503_c0,comp247270_c0,comp97164_c0,comp317579_c0,comp298095_c0,comp304758_c1,comp304596_c0,comp…
GO:0005575	Cellular Component	GO:0016020	membrane	GO:0044425	membrane part	GO:0046930	pore complex	90	comp299931_c1,comp285140_c0,comp281298_c0,comp306815_c0,comp318301_c0,comp292747_c0,comp310982_c0,comp313925_c0,comp313311_c0,comp304519_c0,comp315568_c0,comp234311_c0,comp296191_c1,comp247246_c0,comp305266_c1,comp278136_c0,comp293379_c0,comp4718533_c0,comp315659_c0,comp283150_c0,comp4716616_c0,comp308255_c0,comp315335_c0,comp315638_c0,comp311509_c0,comp283734_c0,comp299386_c0,comp193749_c1,comp3…
GO:0005575	Cellular Component	GO:0016020	membrane	GO:0044425	membrane part	GO:0019898	extrinsic to membrane	48	comp4696192_c0,comp305678_c0,comp2593227_c0,comp251297_c0,comp4093254_c0,comp317788_c0,comp297041_c0,comp295522_c1,comp3977873_c0,comp316417_c0,comp75543_c0,comp297894_c0,comp311989_c0,comp31768_c0,comp308619_c0,comp4775623_c0,comp305468_c0,comp171615_c0,comp308907_c1,comp316723_c0,comp308694_c1,comp303043_c0,comp308579_c0,comp307345_c0,comp3066651_c0,comp236996_c0,comp2910748_c0,comp303366_c0,co…
GO:0005575	Cellular Component	GO:0016020	membrane	GO:0044425	membrane part	GO:0005789	endoplasmic reticulum membrane	143	comp314376_c0,comp317656_c0,comp34373_c0,comp313147_c1,comp308102_c0,comp305906_c0,comp294899_c0,comp304582_c0,comp298242_c0,comp314590_c0,comp283536_c0,comp306058_c0,comp2977151_c0,comp316199_c0,comp280864_c1,comp318406_c0,comp269575_c0,comp317745_c0,comp213330_c0,comp286136_c0,comp304004_c0,comp71269_c0,comp280798_c0,comp307745_c0,comp305465_c0,comp315462_c0,comp315027_c0,comp187174_c0,comp3017…
GO:0005575	Cellular Component	GO:0016020	membrane	GO:0044425	membrane part	GO:0009521	photosystem	210	comp308560_c0,comp318349_c0,comp260650_c0,comp279629_c0,comp303378_c0,comp296773_c1,comp3513247_c0,comp294931_c0,comp1967718_c0,comp303809_c1,comp2364081_c0,comp166541_c0,comp308761_c0,comp292626_c0,comp292981_c0,comp316938_c0,comp318512_c1,comp271271_c0,comp72647_c0,comp287429_c0,comp302447_c0,comp260389_c0,comp273576_c1,comp314337_c0,comp299748_c0,comp23141_c0,comp8378_c0,comp238154_c0,comp3065…
GO:0005575	Cellular Component	GO:0016020	membrane	GO:0044425	membrane part	GO:0044453	nuclear membrane part	18	comp239285_c0,comp299530_c0,comp318158_c0,comp4417_c0,comp276893_c0,comp314128_c0,comp317468_c0,comp299372_c0,comp310850_c1,comp296456_c0,comp313899_c0,comp318551_c0,comp288440_c0,comp293899_c2,comp310375_c1,comp298411_c1,comp62857_c0,comp318496_c0
GO:0005575	Cellular Component	GO:0016020	membrane	GO:0044425	membrane part	GO:0005905	coated pit	15	comp300254_c0,comp274753_c0,comp318399_c0,comp316100_c1,comp241010_c0,comp314802_c1,comp275545_c0,comp297188_c0,comp310329_c1,comp305228_c0,comp314017_c0,comp308697_c1,comp314029_c0,comp305219_c0,comp295896_c0
GO:0005575	Cellular Component	GO:0016020	membrane	GO:0044425	membrane part	GO:0016469	proton-transporting two-sector ATPase complex	440	comp263630_c0,comp312009_c0,comp314764_c0,comp317772_c0,comp306178_c0,comp317783_c0,comp54083_c0,comp3848157_c0,comp313934_c0,comp318093_c0,comp300176_c0,comp29134_c0,comp293409_c0,comp316728_c0,comp270952_c1,comp20556_c0,comp298569_c0,comp47_c1,comp312909_c0,comp313249_c0,comp307710_c0,comp31424_c0,comp317553_c1,comp310844_c0,comp18752_c0,comp315148_c0,comp312204_c2,comp290537_c1,comp318363_c0,c…
GO:0005575	Cellular Component	GO:0016020	membrane	GO:0044425	membrane part	GO:0045121	membrane raft	6	comp4895455_c0,comp273341_c0,comp4481743_c0,comp3959906_c0,comp3700889_c0,comp308025_c0
GO:0005575	Cellular Component	GO:0016020	membrane	GO:0044425	membrane part	GO:0034702	ion channel complex	43	comp307600_c1,comp4772706_c0,comp2382040_c0,comp289624_c0,comp3987904_c0,comp5120832_c0,comp314304_c0,comp311654_c2,comp313506_c0,comp304194_c0,comp300856_c0,comp312859_c1,comp230660_c0,comp310059_c0,comp312785_c0,comp5388043_c0,comp205324_c0,comp302285_c1,comp307614_c0,comp318439_c0,comp305212_c0,comp307075_c0,comp299117_c0,comp2964723_c0,comp3895860_c0,comp312190_c0,comp307067_c0,comp310014_c0,…
GO:0005575	Cellular Component	GO:0016020	membrane	GO:0044425	membrane part	GO:0045277	respiratory chain complex IV	10	comp2596388_c0,comp32740_c0,comp289022_c0,comp317364_c0,comp306013_c0,comp298188_c1,comp290814_c0,comp271746_c0,comp266432_c0,comp297690_c0
GO:0005575	Cellular Component	GO:0016020	membrane	GO:0044425	membrane part	GO:0045283	fumarate reductase complex	1	comp2239165_c0
GO:0005575	Cellular Component	GO:0016020	membrane	GO:0044425	membrane part	GO:0042175	nuclear outer membrane-endoplasmic reticulum membrane network	222	comp308134_c0,comp316758_c0,comp306622_c0,comp310155_c0,comp307461_c0,comp312484_c0,comp1948156_c0,comp312731_c0,comp304542_c0,comp318518_c0,comp315792_c0,comp2906271_c0,comp239859_c0,comp304511_c0,comp295729_c0,comp300673_c0,comp315473_c0,comp177232_c0,comp3886989_c0,comp314643_c0,comp239756_c0,comp4886057_c0,comp167073_c0,comp300197_c2,comp204614_c0,comp307006_c0,comp1580413_c0,comp308550_c0,co…
GO:0005575	Cellular Component	GO:0016020	membrane	GO:0044425	membrane part	GO:0045273	respiratory chain complex II	1	comp2239165_c0
GO:0005575	Cellular Component	GO:0016020	membrane	GO:0044425	membrane part	GO:0031224	intrinsic to membrane	3719	comp4718533_c0,comp307709_c0,comp298854_c0,comp314643_c0,comp291615_c0,comp295759_c0,comp241835_c0,comp124882_c0,comp303454_c0,comp303829_c0,comp303776_c0,comp190851_c0,comp316157_c1,comp308020_c0,comp311169_c1,comp273375_c0,comp313917_c0,comp189721_c1,comp307461_c0,comp300898_c0,comp12422_c0,comp311288_c1,comp303910_c1,comp290081_c0,comp299470_c0,comp301686_c0,comp313531_c0,comp294428_c0,comp286…
0_c0,comp279237_c0,comp167073_c0,comp299748_c0,comp312409_c0,comp5371378_c0,comp308390_c0,comp277830_c0,comp303885_c0,comp3895860_c0,comp312815_c0,comp261335_c0,comp312375_c0,comp296404_c0,comp315266_c0,comp299738_c0,comp41522_c0,comp295785_c0,comp2640091_c0,comp308005_c0,comp285893_c0,comp300973_c0,comp308398_c0,comp303265_c0,comp307341_c1,comp287194_c0,comp311325_c0,comp3666548_c0,comp310005_c0…
GO:0005575	Cellular Component	GO:0016020	membrane	GO:0044425	membrane part	GO:0045281	succinate dehydrogenase complex	1	comp2239165_c0
GO:0005575	Cellular Component	GO:0016020	membrane	GO:0044425	membrane part	GO:0030964	NADH dehydrogenase complex	12	comp284807_c0,comp293725_c0,comp301778_c0,comp291643_c0,comp5023_c0,comp36745_c0,comp316532_c0,comp253776_c0,comp297217_c0,comp300370_c1,comp306315_c2,comp2401832_c0
GO:0005575	Cellular Component	GO:0016020	membrane	GO:0044425	membrane part	GO:0071256	translocon complex	22	comp34373_c0,comp315366_c0,comp300197_c2,comp239756_c0,comp4886057_c0,comp314643_c0,comp72167_c0,comp318472_c0,comp300063_c0,comp312799_c0,comp316199_c0,comp173182_c0,comp317602_c0,comp289802_c0,comp187091_c0,comp120023_c0,comp303274_c0,comp269575_c0,comp70297_c0,comp308558_c1,comp306622_c0,comp306840_c0
GO:0005575	Cellular Component	GO:0031012	extracellular matrix	GO:0005578	proteinaceous extracellular matrix	GO:0043205	fibril	8	comp2126988_c0,comp310140_c0,comp306675_c0,comp315866_c0,comp43313_c1,comp262950_c0,comp201411_c0,comp234412_c0
GO:0005575	Cellular Component	GO:0031012	extracellular matrix	GO:0005578	proteinaceous extracellular matrix	GO:0005604	basement membrane	13	comp308124_c0,comp318380_c0,comp317343_c0,comp246682_c0,comp304519_c0,comp318447_c1,comp305937_c0,comp313409_c0,comp316179_c0,comp313126_c0,comp317505_c0,comp295183_c1,comp316492_c0
GO:0005575	Cellular Component	GO:0031012	extracellular matrix	GO:0005578	proteinaceous extracellular matrix	GO:0005581	collagen	1	comp3877306_c0
GO:0005575	Cellular Component	GO:0031012	extracellular matrix	GO:0044420	extracellular matrix part	GO:0005604	basement membrane	13	comp308124_c0,comp318380_c0,comp317343_c0,comp246682_c0,comp304519_c0,comp318447_c1,comp305937_c0,comp313409_c0,comp316179_c0,comp313126_c0,comp317505_c0,comp295183_c1,comp316492_c0
GO:0005575	Cellular Component	GO:0031012	extracellular matrix	GO:0044420	extracellular matrix part	GO:0005605	basal lamina	10	comp313126_c0,comp316492_c0,comp317505_c0,comp317343_c0,comp318380_c0,comp308124_c0,comp318447_c1,comp305937_c0,comp313409_c0,comp304519_c0
GO:0005575	Cellular Component	GO:0031012	extracellular matrix	GO:0044420	extracellular matrix part	GO:0043256	laminin complex	10	comp316492_c0,comp317505_c0,comp313126_c0,comp318447_c1,comp305937_c0,comp313409_c0,comp304519_c0,comp317343_c0,comp318380_c0,comp308124_c0
GO:0005575	Cellular Component	GO:0031012	extracellular matrix	GO:0044420	extracellular matrix part	GO:0043205	fibril	8	comp2126988_c0,comp310140_c0,comp306675_c0,comp315866_c0,comp43313_c1,comp262950_c0,comp201411_c0,comp234412_c0
GO:0005575	Cellular Component	GO:0031012	extracellular matrix	GO:0044420	extracellular matrix part	GO:0005581	collagen	1	comp3877306_c0
GO:0005575	Cellular Component	GO:0044422	organelle part	GO:0043233	organelle lumen	GO:0031983	vesicle lumen	1	comp6260286_c0
GO:0005575	Cellular Component	GO:0044422	organelle part	GO:0043233	organelle lumen	GO:0070013	intracellular organelle lumen	1532	comp311838_c1,comp318124_c0,comp294811_c0,comp185930_c0,comp246129_c0,comp317291_c0,comp26683_c0,comp3508803_c0,comp157040_c0,comp3888175_c0,comp302495_c1,comp3710150_c0,comp312087_c0,comp1060604_c0,comp2805793_c0,comp313765_c0,comp304340_c0,comp317833_c0,comp313454_c0,comp288679_c0,comp299505_c0,comp301454_c0,comp318163_c0,comp4078602_c0,comp4284352_c0,comp31103_c0,comp298642_c1,comp313124_c1,co…
GO:0005575	Cellular Component	GO:0044422	organelle part	GO:0044461	bacterial-type flagellum part	GO:0009425	bacterial-type flagellum basal body	4	comp312738_c0,comp304749_c0,comp299012_c0,comp40184_c0
GO:0005575	Cellular Component	GO:0044422	organelle part	GO:0044461	bacterial-type flagellum part	GO:0030694	bacterial-type flagellum basal body, rod	4	comp40184_c0,comp299012_c0,comp304749_c0,comp312738_c0
GO:0005575	Cellular Component	GO:0044422	organelle part	GO:0044461	bacterial-type flagellum part	GO:0009426	bacterial-type flagellum basal body, distal rod	4	comp312738_c0,comp304749_c0,comp299012_c0,comp40184_c0
GO:0005575	Cellular Component	GO:0044422	organelle part	GO:0044449	contractile fiber part	GO:0030017	sarcomere	11	comp305416_c0,comp307022_c0,comp289788_c0,comp279628_c0,comp3936631_c0,comp3097224_c0,comp4154330_c0,comp260516_c0,comp318141_c0,comp306183_c0,comp3841121_c0
GO:0005575	Cellular Component	GO:0044422	organelle part	GO:0044449	contractile fiber part	GO:0031672	A band	2	comp279628_c0,comp4154330_c0
GO:0005575	Cellular Component	GO:0044422	organelle part	GO:0044449	contractile fiber part	GO:0036379	myofilament	5	comp307022_c0,comp305416_c0,comp289788_c0,comp260516_c0,comp318141_c0
GO:0005575	Cellular Component	GO:0044422	organelle part	GO:0044449	contractile fiber part	GO:0031674	I band	5	comp4154330_c0,comp279628_c0,comp3936631_c0,comp306183_c0,comp3097224_c0
GO:0005575	Cellular Component	GO:0044422	organelle part	GO:0031090	organelle membrane	GO:0012506	vesicle membrane	89	comp7241_c1,comp318064_c0,comp241010_c0,comp316114_c0,comp307672_c0,comp290214_c0,comp3964323_c0,comp302258_c1,comp303167_c0,comp303171_c0,comp315154_c0,comp304078_c0,comp3859261_c0,comp305751_c2,comp318227_c0,comp310288_c0,comp278057_c1,comp304870_c1,comp299176_c0,comp315345_c0,comp281079_c0,comp295611_c0,comp316872_c0,comp302865_c0,comp313654_c0,comp299953_c0,comp2983451_c0,comp296171_c0,comp47…
GO:0005575	Cellular Component	GO:0044422	organelle part	GO:0031090	organelle membrane	GO:0031903	microbody membrane	25	comp302230_c0,comp305248_c0,comp304883_c0,comp307345_c0,comp312550_c0,comp306167_c0,comp300764_c0,comp305468_c0,comp317691_c0,comp265357_c0,comp35646_c0,comp260918_c0,comp313925_c0,comp286173_c0,comp318346_c1,comp309745_c0,comp270539_c0,comp311786_c0,comp2961795_c0,comp3460608_c0,comp314708_c0,comp236996_c0,comp47911_c0,comp1713519_c0,comp315963_c0
GO:0005575	Cellular Component	GO:0044422	organelle part	GO:0031090	organelle membrane	GO:0005774	vacuolar membrane	25	comp315580_c0,comp316964_c0,comp316744_c0,comp307924_c2,comp3951766_c0,comp308499_c0,comp315146_c0,comp298132_c0,comp282432_c0,comp306995_c0,comp316797_c0,comp301059_c0,comp318028_c0,comp312060_c0,comp316511_c0,comp309114_c0,comp311791_c0,comp317039_c0,comp306420_c0,comp316488_c0,comp314764_c0,comp305360_c0,comp297219_c1,comp316812_c0,comp3920642_c0
GO:0005575	Cellular Component	GO:0044422	organelle part	GO:0031090	organelle membrane	GO:0000139	Golgi membrane	58	comp297852_c2,comp316881_c0,comp314597_c0,comp316002_c0,comp305228_c0,comp314017_c0,comp310329_c1,comp314340_c0,comp34190_c0,comp297188_c0,comp318148_c0,comp315221_c0,comp318212_c0,comp314155_c0,comp296067_c0,comp214381_c0,comp248394_c0,comp311571_c0,comp10896_c0,comp302400_c0,comp316100_c1,comp309848_c2,comp316385_c0,comp300254_c0,comp4287906_c0,comp318227_c0,comp305219_c0,comp314186_c0,comp3050…
GO:0005575	Cellular Component	GO:0044422	organelle part	GO:0031090	organelle membrane	GO:0031300	intrinsic to organelle membrane	146	comp308558_c1,comp297842_c0,comp316385_c0,comp187091_c0,comp318496_c0,comp260283_c0,comp305248_c0,comp4417_c0,comp306167_c0,comp306840_c0,comp291454_c0,comp305283_c1,comp313899_c0,comp303274_c0,comp313925_c0,comp287818_c1,comp317602_c0,comp286352_c0,comp299178_c0,comp318465_c0,comp300373_c0,comp265357_c0,comp187067_c0,comp276893_c0,comp314186_c0,comp312550_c0,comp310136_c1,comp280864_c1,comp29389…
GO:0005575	Cellular Component	GO:0044422	organelle part	GO:0031090	organelle membrane	GO:0031965	nuclear membrane	18	comp318496_c0,comp62857_c0,comp298411_c1,comp310375_c1,comp288440_c0,comp293899_c2,comp296456_c0,comp310850_c1,comp313899_c0,comp318551_c0,comp317468_c0,comp299372_c0,comp314128_c0,comp276893_c0,comp299530_c0,comp318158_c0,comp4417_c0,comp239285_c0
GO:0005575	Cellular Component	GO:0044422	organelle part	GO:0031090	organelle membrane	GO:0005789	endoplasmic reticulum membrane	143	comp314376_c0,comp317656_c0,comp34373_c0,comp313147_c1,comp308102_c0,comp305906_c0,comp294899_c0,comp304582_c0,comp298242_c0,comp314590_c0,comp283536_c0,comp306058_c0,comp2977151_c0,comp316199_c0,comp280864_c1,comp318406_c0,comp269575_c0,comp317745_c0,comp213330_c0,comp286136_c0,comp304004_c0,comp71269_c0,comp280798_c0,comp307745_c0,comp305465_c0,comp315462_c0,comp315027_c0,comp187174_c0,comp3017…
GO:0005575	Cellular Component	GO:0044422	organelle part	GO:0031090	organelle membrane	GO:0031312	extrinsic to organelle membrane	4	comp236996_c0,comp307345_c0,comp260918_c0,comp305468_c0
GO:0005575	Cellular Component	GO:0044422	organelle part	GO:0031090	organelle membrane	GO:0019866	organelle inner membrane	399	comp304407_c0,comp300659_c0,comp313838_c0,comp313116_c0,comp282556_c0,comp284435_c0,comp307531_c0,comp307675_c0,comp307591_c0,comp309527_c1,comp318151_c0,comp317706_c0,comp301793_c0,comp309311_c0,comp308837_c0,comp318421_c0,comp318551_c0,comp316152_c0,comp150573_c0,comp179699_c0,comp314128_c0,comp721559_c0,comp1472529_c0,comp315783_c0,comp302013_c0,comp305970_c0,comp224696_c0,comp283453_c0,comp30…
GO:0005575	Cellular Component	GO:0044422	organelle part	GO:0031090	organelle membrane	GO:0010008	endosome membrane	6	comp305856_c0,comp308025_c0,comp307794_c0,comp2585412_c0,comp64829_c0,comp273341_c0
GO:0005575	Cellular Component	GO:0044422	organelle part	GO:0031090	organelle membrane	GO:0031968	organelle outer membrane	67	comp313803_c0,comp4692895_c0,comp270952_c1,comp294756_c1,comp310894_c1,comp300059_c0,comp309683_c0,comp313905_c0,comp311225_c0,comp309104_c0,comp315422_c0,comp308608_c1,comp314807_c0,comp304984_c0,comp217979_c0,comp293409_c0,comp243781_c1,comp300049_c0,comp283795_c0,comp2997050_c0,comp302352_c0,comp301968_c0,comp67810_c0,comp318142_c0,comp277152_c0,comp306601_c0,comp315784_c0,comp274787_c1,comp26…
GO:0005575	Cellular Component	GO:0044422	organelle part	GO:0031090	organelle membrane	GO:0031966	mitochondrial membrane	446	comp315582_c0,comp311533_c1,comp298095_c0,comp309695_c0,comp312406_c0,comp304294_c0,comp291492_c0,comp280503_c0,comp267525_c0,comp303931_c0,comp305307_c0,comp58029_c0,comp294599_c1,comp317562_c0,comp2596388_c0,comp309216_c0,comp318475_c0,comp316547_c0,comp141043_c0,comp311651_c0,comp304596_c0,comp191140_c0,comp230866_c0,comp312602_c0,comp5020675_c0,comp294113_c0,comp316186_c0,comp229720_c0,comp30…
GO:0005575	Cellular Component	GO:0044422	organelle part	GO:0031090	organelle membrane	GO:0042170	plastid membrane	1	comp4742338_c0
GO:0005575	Cellular Component	GO:0044422	organelle part	GO:0005930	axoneme	GO:0044447	axoneme part	17	comp287310_c1,comp3908638_c0,comp2580364_c0,comp3070841_c0,comp38255_c0,comp237711_c0,comp283935_c0,comp181191_c0,comp2413079_c0,comp293935_c0,comp4143536_c0,comp247246_c0,comp271998_c0,comp3942731_c0,comp316815_c0,comp314171_c0,comp238801_c0
GO:0005575	Cellular Component	GO:0044422	organelle part	GO:0000313	organellar ribosome	GO:0000314	organellar small ribosomal subunit	1	comp300093_c0
GO:0005575	Cellular Component	GO:0044422	organelle part	GO:0000313	organellar ribosome	GO:0005761	mitochondrial ribosome	1	comp300093_c0
GO:0005575	Cellular Component	GO:0044422	organelle part	GO:0044446	intracellular organelle part	GO:0044441	cilium part	11	comp293487_c1,comp3908638_c0,comp252812_c0,comp316708_c0,comp317749_c0,comp311827_c0,comp310543_c0,comp307574_c0,comp205324_c0,comp241035_c0,comp289624_c0
GO:0005575	Cellular Component	GO:0044422	organelle part	GO:0044446	intracellular organelle part	GO:0044440	endosomal part	8	comp305856_c0,comp283135_c1,comp2585412_c0,comp64829_c0,comp308025_c0,comp307794_c0,comp273341_c0,comp4481743_c0
GO:0005575	Cellular Component	GO:0044422	organelle part	GO:0044446	intracellular organelle part	GO:0044435	plastid part	114	comp317132_c0,comp314023_c0,comp296235_c0,comp281884_c0,comp2571458_c0,comp304649_c0,comp2244038_c0,comp1780217_c0,comp306688_c0,comp302299_c0,comp233211_c0,comp211729_c0,comp234461_c0,comp313131_c0,comp4742338_c0,comp2330122_c0,comp189422_c0,comp305414_c0,comp309543_c0,comp306858_c0,comp308224_c0,comp137296_c0,comp300658_c0,comp307283_c0,comp311780_c0,comp313981_c0,comp2133407_c0,comp311440_c0,c…
GO:0005575	Cellular Component	GO:0044422	organelle part	GO:0044446	intracellular organelle part	GO:0031300	intrinsic to organelle membrane	146	comp308558_c1,comp297842_c0,comp316385_c0,comp187091_c0,comp318496_c0,comp260283_c0,comp305248_c0,comp4417_c0,comp306167_c0,comp306840_c0,comp291454_c0,comp305283_c1,comp313899_c0,comp303274_c0,comp313925_c0,comp287818_c1,comp317602_c0,comp286352_c0,comp299178_c0,comp318465_c0,comp300373_c0,comp265357_c0,comp187067_c0,comp276893_c0,comp314186_c0,comp312550_c0,comp310136_c1,comp280864_c1,comp29389…
GO:0005575	Cellular Component	GO:0044422	organelle part	GO:0044446	intracellular organelle part	GO:0044429	mitochondrial part	515	comp180917_c0,comp5326_c0,comp264382_c0,comp76215_c0,comp282063_c0,comp190054_c1,comp300370_c1,comp304120_c0,comp279422_c0,comp304904_c0,comp313810_c1,comp283184_c0,comp316773_c0,comp307830_c0,comp275986_c0,comp261340_c0,comp316496_c0,comp292612_c0,comp301801_c0,comp199503_c0,comp169220_c0,comp308068_c0,comp316994_c0,comp309507_c0,comp291643_c0,comp313379_c0,comp241010_c0,comp135370_c0,comp308595…
GO:0005575	Cellular Component	GO:0044422	organelle part	GO:0044446	intracellular organelle part	GO:0031970	organelle envelope lumen	8	comp300598_c0,comp294690_c0,comp15025_c0,comp308863_c0,comp316855_c0,comp295385_c0,comp312143_c0,comp224163_c0
GO:0005575	Cellular Component	GO:0044422	organelle part	GO:0044446	intracellular organelle part	GO:0044433	cytoplasmic vesicle part	105	comp5660192_c0,comp256447_c0,comp294615_c0,comp282355_c1,comp315885_c0,comp1331283_c0,comp315330_c1,comp305856_c0,comp314017_c0,comp34190_c0,comp166142_c0,comp312891_c0,comp999674_c0,comp316100_c1,comp300254_c0,comp283135_c1,comp303505_c0,comp312601_c0,comp296067_c0,comp315218_c0,comp311571_c0,comp296780_c1,comp311753_c0,comp313431_c0,comp49192_c0,comp314802_c1,comp65132_c0,comp317053_c0,comp3002…
GO:0005575	Cellular Component	GO:0044422	organelle part	GO:0044446	intracellular organelle part	GO:0044437	vacuolar part	26	comp305360_c0,comp314764_c0,comp297219_c1,comp316812_c0,comp3920642_c0,comp309114_c0,comp316511_c0,comp311791_c0,comp2602112_c0,comp317039_c0,comp316488_c0,comp306420_c0,comp282432_c0,comp306995_c0,comp301059_c0,comp316797_c0,comp318028_c0,comp312060_c0,comp316744_c0,comp307924_c2,comp316964_c0,comp315580_c0,comp315146_c0,comp3951766_c0,comp308499_c0,comp298132_c0
GO:0005575	Cellular Component	GO:0044422	organelle part	GO:0044446	intracellular organelle part	GO:0044432	endoplasmic reticulum part	277	comp308558_c1,comp316586_c0,comp294236_c0,comp288229_c1,comp304250_c0,comp293610_c0,comp298832_c0,comp4106730_c0,comp2566549_c0,comp309267_c0,comp283952_c0,comp4154330_c0,comp2671215_c0,comp296821_c0,comp309733_c0,comp305159_c0,comp303274_c0,comp286352_c0,comp263791_c0,comp243850_c0,comp285265_c0,comp299178_c0,comp316044_c0,comp304317_c0,comp302481_c0,comp312965_c0,comp312205_c0,comp293899_c2,com…
GO:0005575	Cellular Component	GO:0044422	organelle part	GO:0044446	intracellular organelle part	GO:0070013	intracellular organelle lumen	1532	comp311838_c1,comp318124_c0,comp294811_c0,comp185930_c0,comp246129_c0,comp317291_c0,comp26683_c0,comp3508803_c0,comp157040_c0,comp3888175_c0,comp302495_c1,comp3710150_c0,comp312087_c0,comp1060604_c0,comp2805793_c0,comp313765_c0,comp304340_c0,comp317833_c0,comp313454_c0,comp288679_c0,comp299505_c0,comp301454_c0,comp318163_c0,comp4078602_c0,comp4284352_c0,comp31103_c0,comp298642_c1,comp313124_c1,co…
GO:0005575	Cellular Component	GO:0044422	organelle part	GO:0044446	intracellular organelle part	GO:0044427	chromosomal part	480	comp266288_c0,comp310435_c0,comp315810_c0,comp306619_c0,comp315301_c0,comp2497440_c0,comp300770_c0,comp317871_c0,comp317373_c0,comp308921_c0,comp314424_c0,comp316923_c0,comp308160_c0,comp23944_c0,comp293056_c0,comp314153_c0,comp304550_c0,comp302986_c0,comp300604_c0,comp186662_c0,comp317361_c1,comp309619_c1,comp305967_c0,comp302860_c0,comp292747_c0,comp317005_c0,comp306950_c1,comp318063_c0,comp284…
GO:0005575	Cellular Component	GO:0044422	organelle part	GO:0044446	intracellular organelle part	GO:0044438	microbody part	27	comp300764_c0,comp312550_c0,comp306167_c0,comp265357_c0,comp35646_c0,comp260918_c0,comp305468_c0,comp317691_c0,comp305248_c0,comp302230_c0,comp307345_c0,comp304883_c0,comp3813998_c0,comp236996_c0,comp3460608_c0,comp314708_c0,comp315963_c0,comp1713519_c0,comp47911_c0,comp318346_c1,comp309745_c0,comp286173_c0,comp270539_c0,comp313925_c0,comp317858_c0,comp2961795_c0,comp311786_c0
GO:0005575	Cellular Component	GO:0044422	organelle part	GO:0044446	intracellular organelle part	GO:0044431	Golgi apparatus part	136	comp296612_c2,comp289488_c0,comp245032_c0,comp305885_c0,comp302629_c0,comp308095_c0,comp10896_c0,comp4287906_c0,comp312899_c0,comp314597_c0,comp316881_c0,comp297852_c2,comp36852_c0,comp305228_c0,comp317262_c0,comp310329_c1,comp283559_c0,comp297188_c0,comp318148_c0,comp310204_c0,comp318212_c0,comp1710725_c0,comp297245_c0,comp318368_c0,comp311153_c0,comp313385_c0,comp290562_c0,comp305689_c0,comp312…
GO:0005575	Cellular Component	GO:0044422	organelle part	GO:0044446	intracellular organelle part	GO:0031312	extrinsic to organelle membrane	4	comp236996_c0,comp307345_c0,comp260918_c0,comp305468_c0
GO:0005575	Cellular Component	GO:0044422	organelle part	GO:0044446	intracellular organelle part	GO:0044391	ribosomal subunit	43	comp305265_c0,comp47390_c0,comp307120_c0,comp301384_c0,comp171414_c0,comp182091_c0,comp3341938_c0,comp3282887_c0,comp2353085_c0,comp40185_c0,comp303064_c0,comp3465787_c0,comp300093_c0,comp191928_c0,comp2339901_c0,comp3439369_c0,comp2618944_c0,comp308896_c1,comp102298_c0,comp2355745_c0,comp315154_c0,comp3878454_c0,comp316618_c0,comp165784_c0,comp235017_c1,comp3849033_c0,comp1206670_c0,comp2631765_…
GO:0005575	Cellular Component	GO:0044422	organelle part	GO:0044446	intracellular organelle part	GO:0031984	organelle subcompartment	26	comp2364081_c0,comp315221_c0,comp3415180_c0,comp2066295_c0,comp4742338_c0,comp42178_c0,comp314597_c0,comp297852_c2,comp316002_c0,comp305081_c3,comp304252_c0,comp185962_c0,comp1817246_c0,comp2230719_c0,comp309848_c2,comp302400_c0,comp1719404_c0,comp3959409_c0,comp302629_c0,comp305283_c1,comp2330966_c0,comp2978795_c0,comp248394_c0,comp77006_c0,comp314155_c0,comp318368_c0
GO:0005575	Cellular Component	GO:0044422	organelle part	GO:0044446	intracellular organelle part	GO:0044428	nuclear part	1743	comp287681_c1,comp2359183_c0,comp310301_c0,comp13975_c0,comp303396_c0,comp295637_c0,comp306626_c0,comp316640_c0,comp300895_c0,comp309521_c0,comp262627_c0,comp310721_c0,comp306831_c1,comp270765_c0,comp315408_c0,comp311793_c0,comp192146_c0,comp314010_c0,comp1003452_c0,comp3350952_c0,comp3996764_c0,comp296200_c0,comp299372_c0,comp312488_c0,comp308551_c0,comp317789_c0,comp316985_c1,comp3321136_c0,com…
GO:0005575	Cellular Component	GO:0044422	organelle part	GO:0044446	intracellular organelle part	GO:0044430	cytoskeletal part	504	comp289352_c0,comp209412_c0,comp3485844_c0,comp286863_c0,comp290237_c0,comp1431423_c0,comp309025_c0,comp297435_c0,comp253719_c0,comp5091_c0,comp314186_c0,comp2186173_c0,comp297762_c0,comp296748_c0,comp310982_c0,comp285016_c0,comp3070841_c0,comp308942_c0,comp306170_c0,comp288721_c0,comp318286_c0,comp304519_c0,comp287310_c1,comp3861090_c0,comp1996528_c0,comp3300329_c0,comp312342_c1,comp317030_c0,co…
GO:0005575	Cellular Component	GO:0044422	organelle part	GO:0044446	intracellular organelle part	GO:0031967	organelle envelope	632	comp313311_c0,comp317333_c0,comp1719404_c0,comp306950_c1,comp312244_c0,comp292747_c0,comp297066_c0,comp306601_c0,comp285140_c0,comp36499_c0,comp32740_c0,comp3672219_c0,comp248768_c0,comp23944_c0,comp312731_c0,comp318363_c0,comp299530_c0,comp298096_c0,comp317944_c0,comp299022_c0,comp296829_c0,comp317026_c0,comp313437_c0,comp47_c1,comp31424_c0,comp307710_c0,comp266432_c0,comp288440_c0,comp313249_c0…
GO:0005575	Cellular Component	GO:0005576	extracellular region	GO:0044421	extracellular region part	GO:0043245	extraorganismal space	209	comp7840_c0,comp33490_c0,comp26683_c0,comp301567_c1,comp291719_c1,comp301566_c0,comp262939_c0,comp315089_c1,comp311875_c0,comp3731602_c0,comp289354_c0,comp317649_c0,comp316608_c1,comp282087_c0,comp298358_c0,comp315632_c0,comp60315_c0,comp301511_c0,comp286587_c0,comp3357462_c0,comp256210_c0,comp307059_c0,comp21164_c0,comp259371_c0,comp307810_c0,comp314778_c1,comp286358_c0,comp299130_c0,comp318047_…
GO:0005575	Cellular Component	GO:0005576	extracellular region	GO:0044421	extracellular region part	GO:0005604	basement membrane	13	comp308124_c0,comp318380_c0,comp317343_c0,comp246682_c0,comp304519_c0,comp318447_c1,comp305937_c0,comp313409_c0,comp316179_c0,comp313126_c0,comp317505_c0,comp295183_c1,comp316492_c0
GO:0005575	Cellular Component	GO:0005576	extracellular region	GO:0044421	extracellular region part	GO:0043230	extracellular organelle	1	comp238774_c0
GO:0005575	Cellular Component	GO:0005576	extracellular region	GO:0044421	extracellular region part	GO:0034358	plasma lipoprotein particle	6	comp310742_c0,comp302369_c0,comp306845_c1,comp297895_c0,comp216248_c0,comp295843_c0
GO:0005575	Cellular Component	GO:0005576	extracellular region	GO:0044421	extracellular region part	GO:0005605	basal lamina	10	comp313126_c0,comp316492_c0,comp317505_c0,comp317343_c0,comp318380_c0,comp308124_c0,comp318447_c1,comp305937_c0,comp313409_c0,comp304519_c0
GO:0005575	Cellular Component	GO:0005576	extracellular region	GO:0044421	extracellular region part	GO:0005615	extracellular space	89	comp316818_c0,comp304519_c0,comp297957_c1,comp1630416_c0,comp2907943_c0,comp281777_c0,comp295881_c0,comp313907_c1,comp303383_c0,comp312201_c0,comp299872_c0,comp283150_c0,comp297756_c0,comp304411_c0,comp255283_c0,comp297895_c0,comp293379_c0,comp244520_c0,comp300663_c0,comp124882_c0,comp297762_c0,comp307913_c0,comp1321592_c0,comp298153_c0,comp291701_c0,comp311529_c0,comp270952_c1,comp1205794_c0,com…
GO:0005575	Cellular Component	GO:0005576	extracellular region	GO:0044421	extracellular region part	GO:0005578	proteinaceous extracellular matrix	93	comp228660_c0,comp316070_c0,comp165220_c0,comp303332_c0,comp310175_c0,comp262950_c0,comp315075_c0,comp294069_c0,comp301796_c0,comp313330_c0,comp306675_c0,comp305937_c0,comp312899_c0,comp292660_c1,comp77478_c0,comp317343_c0,comp292584_c0,comp306926_c0,comp317024_c1,comp313451_c0,comp3027724_c0,comp318141_c0,comp301423_c0,comp313126_c0,comp292038_c0,comp3306784_c0,comp43313_c1,comp311305_c0,comp246…
GO:0005575	Cellular Component	GO:0005576	extracellular region	GO:0044421	extracellular region part	GO:0005581	collagen	1	comp3877306_c0
GO:0005575	Cellular Component	GO:0005576	extracellular region	GO:0044421	extracellular region part	GO:0044217	other organism part	209	comp293305_c0,comp305696_c0,comp2714855_c0,comp299081_c0,comp183716_c1,comp2165012_c0,comp279349_c0,comp304811_c0,comp141030_c0,comp293899_c2,comp303491_c0,comp4863955_c0,comp296456_c0,comp317399_c0,comp305902_c0,comp313863_c0,comp316296_c1,comp19956_c0,comp316845_c0,comp303799_c0,comp276026_c0,comp71269_c0,comp268182_c0,comp304562_c1,comp290908_c0,comp318451_c0,comp2332107_c0,comp289459_c0,comp2…
GO:0005575	Cellular Component	GO:0005576	extracellular region	GO:0044421	extracellular region part	GO:0043256	laminin complex	10	comp316492_c0,comp317505_c0,comp313126_c0,comp318447_c1,comp305937_c0,comp313409_c0,comp304519_c0,comp317343_c0,comp318380_c0,comp308124_c0
GO:0005575	Cellular Component	GO:0005576	extracellular region	GO:0044421	extracellular region part	GO:0043205	fibril	8	comp2126988_c0,comp310140_c0,comp306675_c0,comp315866_c0,comp43313_c1,comp262950_c0,comp201411_c0,comp234412_c0
GO:0005575	Cellular Component	GO:0044421	extracellular region part	GO:0043245	extraorganismal space	GO:0044215	other organism	209	comp132205_c0,comp274846_c0,comp292536_c0,comp303678_c0,comp313810_c0,comp316579_c0,comp172875_c0,comp282273_c1,comp309282_c0,comp260904_c0,comp316526_c0,comp191709_c0,comp298301_c0,comp290385_c0,comp318449_c0,comp318413_c1,comp263791_c0,comp312093_c0,comp300852_c0,comp313339_c0,comp288854_c0,comp20157_c0,comp304764_c0,comp313454_c2,comp305854_c2,comp310662_c0,comp307177_c0,comp301885_c0,comp3159…
GO:0005575	Cellular Component	GO:0044421	extracellular region part	GO:0005604	basement membrane	GO:0005605	basal lamina	10	comp313126_c0,comp316492_c0,comp317505_c0,comp317343_c0,comp318380_c0,comp308124_c0,comp318447_c1,comp305937_c0,comp313409_c0,comp304519_c0
GO:0005575	Cellular Component	GO:0044421	extracellular region part	GO:0044217	other organism part	GO:0044216	other organism cell	209	comp305468_c0,comp137912_c0,comp314325_c0,comp265357_c0,comp2087169_c0,comp1235430_c0,comp311240_c0,comp294132_c1,comp310289_c0,comp188554_c0,comp310662_c0,comp305854_c2,comp263349_c0,comp315993_c0,comp307177_c0,comp301885_c0,comp313454_c2,comp304764_c0,comp288854_c0,comp313339_c0,comp300852_c0,comp20157_c0,comp318449_c0,comp191709_c0,comp298301_c0,comp290385_c0,comp312093_c0,comp318413_c1,comp26…
GO:0005575	Cellular Component	GO:0044421	extracellular region part	GO:0044217	other organism part	GO:0033643	host cell part	202	comp316296_c1,comp305902_c0,comp313863_c0,comp4863955_c0,comp296456_c0,comp317399_c0,comp293899_c2,comp303491_c0,comp141030_c0,comp304811_c0,comp279349_c0,comp2165012_c0,comp183716_c1,comp299081_c0,comp305696_c0,comp2714855_c0,comp293305_c0,comp309143_c1,comp302779_c1,comp313533_c0,comp191852_c0,comp311188_c0,comp286483_c0,comp295522_c1,comp301442_c0,comp316186_c0,comp274066_c0,comp2148503_c0,com…
GO:0005575	Cellular Component	GO:0044421	extracellular region part	GO:0044217	other organism part	GO:0044279	other organism membrane	89	comp307810_c0,comp299130_c0,comp191852_c0,comp311188_c0,comp286483_c0,comp296374_c0,comp284223_c1,comp317876_c0,comp315532_c0,comp303799_c0,comp19956_c0,comp316845_c0,comp314969_c0,comp1917941_c0,comp290908_c0,comp71269_c0,comp268182_c0,comp233781_c0,comp318451_c0,comp33490_c0,comp291719_c1,comp296456_c0,comp262939_c0,comp311875_c0,comp293899_c2,comp3731602_c0,comp313863_c0,comp289354_c0,comp3156…
GO:0005575	Cellular Component	GO:0044421	extracellular region part	GO:0043230	extracellular organelle	GO:0065010	extracellular membrane-bounded organelle	1	comp238774_c0
GO:0005575	Cellular Component	GO:0044421	extracellular region part	GO:0034358	plasma lipoprotein particle	GO:0034385	triglyceride-rich lipoprotein particle	1	comp216248_c0
GO:0005575	Cellular Component	GO:0044421	extracellular region part	GO:0034358	plasma lipoprotein particle	GO:0034364	high-density lipoprotein particle	1	comp216248_c0
GO:0005575	Cellular Component	GO:0044421	extracellular region part	GO:0005605	basal lamina	GO:0043256	laminin complex	10	comp316492_c0,comp317505_c0,comp313126_c0,comp318447_c1,comp305937_c0,comp313409_c0,comp304519_c0,comp317343_c0,comp318380_c0,comp308124_c0
GO:0005575	Cellular Component	GO:0044421	extracellular region part	GO:0005615	extracellular space	GO:0034358	plasma lipoprotein particle	6	comp310742_c0,comp302369_c0,comp306845_c1,comp297895_c0,comp216248_c0,comp295843_c0
GO:0005575	Cellular Component	GO:0044421	extracellular region part	GO:0005578	proteinaceous extracellular matrix	GO:0043205	fibril	8	comp2126988_c0,comp310140_c0,comp306675_c0,comp315866_c0,comp43313_c1,comp262950_c0,comp201411_c0,comp234412_c0
GO:0005575	Cellular Component	GO:0044421	extracellular region part	GO:0005578	proteinaceous extracellular matrix	GO:0005604	basement membrane	13	comp308124_c0,comp318380_c0,comp317343_c0,comp246682_c0,comp304519_c0,comp318447_c1,comp305937_c0,comp313409_c0,comp316179_c0,comp313126_c0,comp317505_c0,comp295183_c1,comp316492_c0
GO:0005575	Cellular Component	GO:0044421	extracellular region part	GO:0005578	proteinaceous extracellular matrix	GO:0005581	collagen	1	comp3877306_c0
GO:0005575	Cellular Component	GO:0044421	extracellular region part	GO:0005581	collagen	GO:0030934	anchoring collagen	1	comp3877306_c0
GO:0008150	Biological Process	GO:0048519	negative regulation of biological process	GO:0051093	negative regulation of developmental process	GO:0090185	negative regulation of kidney development	1	comp5012788_c0
GO:0008150	Biological Process	GO:0048519	negative regulation of biological process	GO:0051093	negative regulation of developmental process	GO:0051961	negative regulation of nervous system development	2	comp2593866_c0,comp3308479_c0
GO:0008150	Biological Process	GO:0048519	negative regulation of biological process	GO:0051093	negative regulation of developmental process	GO:0061000	negative regulation of dendritic spine development	1	comp5412101_c0
GO:0008150	Biological Process	GO:0048519	negative regulation of biological process	GO:0051093	negative regulation of developmental process	GO:0070168	negative regulation of biomineral tissue development	2	comp3996764_c0,comp3889081_c0
GO:0008150	Biological Process	GO:0048519	negative regulation of biological process	GO:0051093	negative regulation of developmental process	GO:0045596	negative regulation of cell differentiation	21	comp24085_c0,comp3470636_c0,comp3925469_c0,comp2593866_c0,comp2657126_c0,comp318248_c0,comp3308479_c0,comp3977873_c0,comp3313515_c0,comp5012788_c0,comp5412101_c0,comp314178_c0,comp2604658_c0,comp3861090_c0,comp4651938_c0,comp310933_c0,comp3066651_c0,comp4895455_c0,comp4696192_c0,comp3531176_c0,comp181094_c0
GO:0008150	Biological Process	GO:0048519	negative regulation of biological process	GO:0048523	negative regulation of cellular process	GO:0007162	negative regulation of cell adhesion	11	comp65060_c0,comp2593866_c0,comp4481743_c0,comp2604658_c0,comp24085_c0,comp3308479_c0,comp5412101_c0,comp3531176_c0,comp306135_c0,comp181094_c0,comp216248_c0
GO:0008150	Biological Process	GO:0048519	negative regulation of biological process	GO:0048523	negative regulation of cellular process	GO:0031345	negative regulation of cell projection organization	4	comp310332_c1,comp2593866_c0,comp3308479_c0,comp5412101_c0
GO:0008150	Biological Process	GO:0048519	negative regulation of biological process	GO:0048523	negative regulation of cellular process	GO:0090288	negative regulation of cellular response to growth factor stimulus	2	comp283135_c1,comp3700889_c0
GO:0008150	Biological Process	GO:0048519	negative regulation of biological process	GO:0048523	negative regulation of cellular process	GO:1900408	negative regulation of cellular response to oxidative stress	1	comp2914807_c0
GO:0008150	Biological Process	GO:0048519	negative regulation of biological process	GO:0048523	negative regulation of cellular process	GO:0010639	negative regulation of organelle organization	26	comp3315048_c0,comp317779_c0,comp311827_c0,comp3977873_c0,comp3313515_c0,comp312390_c0,comp317824_c0,comp4696192_c0,comp3497031_c0,comp3066651_c0,comp2630980_c0,comp2321980_c0,comp308836_c0,comp293487_c1,comp318345_c0,comp249804_c0,comp241035_c0,comp313753_c1,comp3889081_c0,comp3533365_c0,comp2591476_c0,comp291701_c0,comp3533937_c0,comp3508803_c0,comp2186173_c0,comp2593127_c0
GO:0008150	Biological Process	GO:0048519	negative regulation of biological process	GO:0048523	negative regulation of cellular process	GO:0008285	negative regulation of cell proliferation	22	comp3507134_c0,comp3983741_c0,comp4026302_c0,comp24085_c0,comp2675840_c0,comp2186173_c0,comp3533937_c0,comp3457112_c0,comp291405_c0,comp2604658_c0,comp297614_c0,comp3932204_c0,comp5012788_c0,comp5412101_c0,comp3313515_c0,comp3977873_c0,comp181094_c0,comp2630980_c0,comp4696192_c0,comp3066651_c0,comp3531176_c0,comp3861090_c0
GO:0008150	Biological Process	GO:0048519	negative regulation of biological process	GO:0048523	negative regulation of cellular process	GO:0048525	negative regulation of viral process	2	comp3930253_c0,comp303192_c0
GO:0008150	Biological Process	GO:0048519	negative regulation of biological process	GO:0048523	negative regulation of cellular process	GO:0050709	negative regulation of protein secretion	1	comp216248_c0
GO:0008150	Biological Process	GO:0048519	negative regulation of biological process	GO:0048523	negative regulation of cellular process	GO:0010648	negative regulation of cell communication	71	comp304360_c0,comp283135_c1,comp305505_c0,comp303148_c0,comp314911_c0,comp318305_c0,comp317342_c0,comp3313515_c0,comp4692895_c0,comp315495_c0,comp311626_c0,comp4195059_c0,comp300903_c0,comp312779_c0,comp3242094_c0,comp311833_c0,comp316120_c0,comp316039_c0,comp3700889_c0,comp3954225_c0,comp4026302_c0,comp2926445_c0,comp4895455_c0,comp181094_c0,comp305356_c0,comp310711_c0,comp3861090_c0,comp308006_…
GO:0008150	Biological Process	GO:0048519	negative regulation of biological process	GO:0048523	negative regulation of cellular process	GO:0060548	negative regulation of cell death	48	comp3951476_c0,comp3959906_c0,comp3507134_c0,comp303006_c0,comp3983741_c0,comp2593866_c0,comp2186173_c0,comp315568_c0,comp317149_c0,comp2657126_c0,comp293653_c0,comp3721524_c0,comp5412101_c0,comp2945674_c0,comp10809_c0,comp3977873_c0,comp2062520_c0,comp2390038_c0,comp2348181_c0,comp313263_c1,comp3301202_c0,comp3861090_c0,comp3107609_c0,comp305356_c0,comp3895592_c0,comp17037_c0,comp4696192_c0,comp…
GO:0008150	Biological Process	GO:0048519	negative regulation of biological process	GO:0048523	negative regulation of cellular process	GO:0010948	negative regulation of cell cycle process	54	comp311943_c0,comp3066651_c0,comp38255_c0,comp309251_c0,comp316717_c0,comp2630980_c0,comp284933_c0,comp2321980_c0,comp283135_c1,comp4261723_c0,comp2344617_c0,comp310965_c0,comp317779_c0,comp2628665_c0,comp3313515_c0,comp304385_c1,comp311827_c0,comp317824_c0,comp249804_c0,comp241035_c0,comp2591476_c0,comp3508803_c0,comp3533937_c0,comp4789333_c0,comp293487_c1,comp41995_c0,comp318345_c0,comp4026302_…
GO:0008150	Biological Process	GO:0048519	negative regulation of biological process	GO:0048523	negative regulation of cellular process	GO:0051271	negative regulation of cellular component movement	6	comp5412101_c0,comp291405_c0,comp24085_c0,comp181094_c0,comp2604658_c0,comp3531176_c0
GO:0008150	Biological Process	GO:0048519	negative regulation of biological process	GO:0048523	negative regulation of cellular process	GO:0046888	negative regulation of hormone secretion	1	comp29894_c0
GO:0008150	Biological Process	GO:0048519	negative regulation of biological process	GO:0048523	negative regulation of cellular process	GO:0045786	negative regulation of cell cycle	55	comp316535_c0,comp3507134_c0,comp3983741_c0,comp291701_c0,comp2186173_c0,comp2593127_c0,comp4911158_c0,comp299666_c1,comp29894_c0,comp308518_c0,comp313753_c1,comp288535_c0,comp5412101_c0,comp316157_c1,comp3977873_c0,comp312390_c0,comp307473_c0,comp308532_c0,comp3315048_c0,comp315310_c1,comp3861090_c0,comp3353238_c0,comp4696192_c0,comp314055_c0,comp3497031_c0,comp311924_c0,comp318345_c0,comp395422…
GO:0008150	Biological Process	GO:0048519	negative regulation of biological process	GO:0048523	negative regulation of cellular process	GO:0060969	negative regulation of gene silencing	4	comp313339_c0,comp313533_c0,comp20157_c0,comp305902_c0
GO:0008150	Biological Process	GO:0048519	negative regulation of biological process	GO:0048523	negative regulation of cellular process	GO:0045596	negative regulation of cell differentiation	21	comp24085_c0,comp3470636_c0,comp3925469_c0,comp2593866_c0,comp2657126_c0,comp318248_c0,comp3308479_c0,comp3977873_c0,comp3313515_c0,comp5012788_c0,comp5412101_c0,comp314178_c0,comp2604658_c0,comp3861090_c0,comp4651938_c0,comp310933_c0,comp3066651_c0,comp4895455_c0,comp4696192_c0,comp3531176_c0,comp181094_c0
GO:0008150	Biological Process	GO:0048519	negative regulation of biological process	GO:0048523	negative regulation of cellular process	GO:0050866	negative regulation of cell activation	8	comp3507134_c0,comp2998131_c0,comp3983741_c0,comp2186173_c0,comp4024371_c0,comp3533937_c0,comp2882702_c0,comp2630980_c0
GO:0008150	Biological Process	GO:0048519	negative regulation of biological process	GO:0048523	negative regulation of cellular process	GO:1901630	negative regulation of presynaptic membrane organization	1	comp5412101_c0
GO:0008150	Biological Process	GO:0048519	negative regulation of biological process	GO:0048523	negative regulation of cellular process	GO:0031324	negative regulation of cellular metabolic process	152	comp315046_c0,comp3980971_c0,comp310056_c0,comp316509_c1,comp312665_c0,comp307697_c0,comp290468_c1,comp294597_c1,comp313810_c0,comp316318_c0,comp281689_c0,comp5012788_c0,comp5412101_c0,comp3392032_c0,comp309861_c0,comp293213_c0,comp302233_c0,comp3861090_c0,comp305416_c0,comp268061_c0,comp170148_c0,comp312648_c0,comp4026302_c0,comp294184_c1,comp311626_c0,comp311387_c1,comp300726_c0,comp243820_c0,c…
GO:0008150	Biological Process	GO:0048519	negative regulation of biological process	GO:0048523	negative regulation of cellular process	GO:0043242	negative regulation of protein complex disassembly	8	comp2375032_c0,comp1611822_c0,comp3533365_c0,comp4696192_c0,comp3066651_c0,comp3977873_c0,comp3313515_c0,comp298149_c0
GO:0008150	Biological Process	GO:0048519	negative regulation of biological process	GO:0048523	negative regulation of cellular process	GO:1901889	negative regulation of cell junction assembly	1	comp5412101_c0
GO:0008150	Biological Process	GO:0048519	negative regulation of biological process	GO:0051241	negative regulation of multicellular organismal process	GO:0090185	negative regulation of kidney development	1	comp5012788_c0
GO:0008150	Biological Process	GO:0048519	negative regulation of biological process	GO:0051241	negative regulation of multicellular organismal process	GO:0030279	negative regulation of ossification	2	comp3889081_c0,comp3996764_c0
GO:0008150	Biological Process	GO:0048519	negative regulation of biological process	GO:0051241	negative regulation of multicellular organismal process	GO:0070168	negative regulation of biomineral tissue development	2	comp3996764_c0,comp3889081_c0
GO:0008150	Biological Process	GO:0048519	negative regulation of biological process	GO:0051241	negative regulation of multicellular organismal process	GO:0050819	negative regulation of coagulation	3	comp2882702_c0,comp218335_c0,comp2998131_c0
GO:0008150	Biological Process	GO:0048519	negative regulation of biological process	GO:0051241	negative regulation of multicellular organismal process	GO:0045932	negative regulation of muscle contraction	1	comp4166176_c0
GO:0008150	Biological Process	GO:0048519	negative regulation of biological process	GO:0051241	negative regulation of multicellular organismal process	GO:0045822	negative regulation of heart contraction	1	comp5388043_c0
GO:0008150	Biological Process	GO:0048519	negative regulation of biological process	GO:0051241	negative regulation of multicellular organismal process	GO:0031645	negative regulation of neurological system process	2	comp5412101_c0,comp305505_c0
GO:0008150	Biological Process	GO:0048519	negative regulation of biological process	GO:0051241	negative regulation of multicellular organismal process	GO:1900047	negative regulation of hemostasis	3	comp2882702_c0,comp218335_c0,comp2998131_c0
GO:0008150	Biological Process	GO:0048519	negative regulation of biological process	GO:0051241	negative regulation of multicellular organismal process	GO:0034104	negative regulation of tissue remodeling	2	comp3983741_c0,comp3507134_c0
GO:0008150	Biological Process	GO:0048519	negative regulation of biological process	GO:0051241	negative regulation of multicellular organismal process	GO:0001818	negative regulation of cytokine production	5	comp315498_c0,comp283135_c1,comp216248_c0,comp3507134_c0,comp3983741_c0
GO:0008150	Biological Process	GO:0048519	negative regulation of biological process	GO:0009892	negative regulation of metabolic process	GO:0051172	negative regulation of nitrogen compound metabolic process	120	comp2935624_c0,comp311374_c0,comp318544_c0,comp317824_c0,comp313088_c0,comp300233_c0,comp3852254_c0,comp295902_c0,comp317805_c0,comp2684001_c0,comp169998_c1,comp283135_c1,comp309851_c0,comp2375032_c0,comp4036575_c0,comp294184_c1,comp308479_c0,comp4026302_c0,comp312648_c0,comp3954225_c0,comp3242094_c0,comp301406_c0,comp2593895_c0,comp300475_c0,comp170148_c0,comp305416_c0,comp268061_c0,comp2591476_…
GO:0008150	Biological Process	GO:0048519	negative regulation of biological process	GO:0009892	negative regulation of metabolic process	GO:0031324	negative regulation of cellular metabolic process	152	comp315046_c0,comp3980971_c0,comp310056_c0,comp316509_c1,comp312665_c0,comp307697_c0,comp290468_c1,comp294597_c1,comp313810_c0,comp316318_c0,comp281689_c0,comp5012788_c0,comp5412101_c0,comp3392032_c0,comp309861_c0,comp293213_c0,comp302233_c0,comp3861090_c0,comp305416_c0,comp268061_c0,comp170148_c0,comp312648_c0,comp4026302_c0,comp294184_c1,comp311626_c0,comp311387_c1,comp300726_c0,comp243820_c0,c…
GO:0008150	Biological Process	GO:0048519	negative regulation of biological process	GO:0009892	negative regulation of metabolic process	GO:0009890	negative regulation of biosynthetic process	120	comp314991_c0,comp4911158_c0,comp3457112_c0,comp4775623_c0,comp241293_c0,comp303192_c0,comp2675840_c0,comp313502_c0,comp6092635_c0,comp3889081_c0,comp290801_c0,comp289143_c0,comp2970890_c0,comp3470636_c0,comp316535_c0,comp4307914_c0,comp313299_c1,comp205433_c0,comp317585_c1,comp3877413_c0,comp248339_c0,comp316990_c0,comp300302_c0,comp299379_c0,comp309048_c0,comp318495_c0,comp317681_c0,comp3321136…
GO:0008150	Biological Process	GO:0048519	negative regulation of biological process	GO:0009892	negative regulation of metabolic process	GO:0045912	negative regulation of carbohydrate metabolic process	1	comp299937_c0
GO:0008150	Biological Process	GO:0048519	negative regulation of biological process	GO:0009892	negative regulation of metabolic process	GO:0010605	negative regulation of macromolecule metabolic process	160	comp315316_c0,comp5835794_c0,comp314209_c0,comp296997_c0,comp3027724_c0,comp6598_c0,comp3315383_c0,comp316262_c0,comp312194_c0,comp255926_c0,comp299056_c1,comp307022_c0,comp3308313_c0,comp298358_c0,comp3888175_c0,comp3508803_c0,comp291405_c0,comp312173_c0,comp307684_c0,comp306357_c0,comp6087083_c0,comp300302_c0,comp318495_c0,comp309048_c0,comp4696192_c0,comp3531176_c0,comp248339_c0,comp3877413_c0…
GO:0008150	Biological Process	GO:0048519	negative regulation of biological process	GO:0009892	negative regulation of metabolic process	GO:0045833	negative regulation of lipid metabolic process	9	comp4045927_c0,comp3414365_c0,comp4026302_c0,comp3954225_c0,comp3497031_c0,comp2321980_c0,comp2591476_c0,comp3443093_c0,comp3508803_c0
GO:0008150	Biological Process	GO:0048519	negative regulation of biological process	GO:0009892	negative regulation of metabolic process	GO:0009895	negative regulation of catabolic process	6	comp3954225_c0,comp3300329_c0,comp3315666_c0,comp4045927_c0,comp3027724_c0,comp299937_c0
GO:0008150	Biological Process	GO:0048519	negative regulation of biological process	GO:0051283	negative regulation of sequestering of calcium ion	GO:0051209	release of sequestered calcium ion into cytosol	1	comp5388043_c0
GO:0008150	Biological Process	GO:0048519	negative regulation of biological process	GO:0023057	negative regulation of signaling	GO:0051970	negative regulation of transmission of nerve impulse	1	comp305505_c0
GO:0008150	Biological Process	GO:0048519	negative regulation of biological process	GO:0023057	negative regulation of signaling	GO:0009968	negative regulation of signal transduction	65	comp4911158_c0,comp315680_c0,comp315249_c0,comp279856_c0,comp24085_c0,comp4307914_c0,comp3470636_c0,comp3983741_c0,comp303006_c0,comp3507134_c0,comp316783_c0,comp4696192_c0,comp3531176_c0,comp245835_c0,comp204648_c1,comp2604658_c0,comp240532_c0,comp316510_c0,comp216248_c0,comp2613310_c0,comp315549_c0,comp3996764_c0,comp318248_c0,comp2317237_c0,comp4045927_c0,comp6122434_c0,comp310480_c0,comp29993…
GO:0008150	Biological Process	GO:0048519	negative regulation of biological process	GO:0051129	negative regulation of cellular component organization	GO:0031345	negative regulation of cell projection organization	4	comp310332_c1,comp2593866_c0,comp3308479_c0,comp5412101_c0
GO:0008150	Biological Process	GO:0048519	negative regulation of biological process	GO:0051129	negative regulation of cellular component organization	GO:0010771	negative regulation of cell morphogenesis involved in differentiation	1	comp5012788_c0
GO:0008150	Biological Process	GO:0048519	negative regulation of biological process	GO:0051129	negative regulation of cellular component organization	GO:1902116	negative regulation of organelle assembly	1	comp310332_c1
GO:0008150	Biological Process	GO:0048519	negative regulation of biological process	GO:0051129	negative regulation of cellular component organization	GO:0045806	negative regulation of endocytosis	2	comp265357_c0,comp312779_c0
GO:0008150	Biological Process	GO:0048519	negative regulation of biological process	GO:0051129	negative regulation of cellular component organization	GO:0010639	negative regulation of organelle organization	26	comp3315048_c0,comp317779_c0,comp311827_c0,comp3977873_c0,comp3313515_c0,comp312390_c0,comp317824_c0,comp4696192_c0,comp3497031_c0,comp3066651_c0,comp2630980_c0,comp2321980_c0,comp308836_c0,comp293487_c1,comp318345_c0,comp249804_c0,comp241035_c0,comp313753_c1,comp3889081_c0,comp3533365_c0,comp2591476_c0,comp291701_c0,comp3533937_c0,comp3508803_c0,comp2186173_c0,comp2593127_c0
GO:0008150	Biological Process	GO:0048519	negative regulation of biological process	GO:0051129	negative regulation of cellular component organization	GO:0043242	negative regulation of protein complex disassembly	8	comp2375032_c0,comp1611822_c0,comp3533365_c0,comp4696192_c0,comp3066651_c0,comp3977873_c0,comp3313515_c0,comp298149_c0
GO:0008150	Biological Process	GO:0048519	negative regulation of biological process	GO:0051129	negative regulation of cellular component organization	GO:1901889	negative regulation of cell junction assembly	1	comp5412101_c0
GO:0008150	Biological Process	GO:0048519	negative regulation of biological process	GO:0051129	negative regulation of cellular component organization	GO:1901630	negative regulation of presynaptic membrane organization	1	comp5412101_c0
GO:0008150	Biological Process	GO:0048519	negative regulation of biological process	GO:0051129	negative regulation of cellular component organization	GO:0031333	negative regulation of protein complex assembly	2	comp308836_c0,comp3533365_c0
GO:0008150	Biological Process	GO:0048519	negative regulation of biological process	GO:0031342	negative regulation of cell killing	GO:0001911	negative regulation of leukocyte mediated cytotoxicity	2	comp3643250_c0,comp65060_c0
GO:0008150	Biological Process	GO:0048519	negative regulation of biological process	GO:0040013	negative regulation of locomotion	GO:2000146	negative regulation of cell motility	6	comp5412101_c0,comp291405_c0,comp24085_c0,comp2604658_c0,comp181094_c0,comp3531176_c0
GO:0008150	Biological Process	GO:0048519	negative regulation of biological process	GO:0043901	negative regulation of multi-organism process	GO:0048525	negative regulation of viral process	2	comp3930253_c0,comp303192_c0
GO:0008150	Biological Process	GO:0048519	negative regulation of biological process	GO:0002683	negative regulation of immune system process	GO:0002695	negative regulation of leukocyte activation	6	comp3983741_c0,comp2630980_c0,comp3507134_c0,comp3533937_c0,comp4024371_c0,comp2186173_c0
GO:0008150	Biological Process	GO:0048519	negative regulation of biological process	GO:0002683	negative regulation of immune system process	GO:0070425	negative regulation of nucleotide-binding oligomerization domain containing signaling pathway	2	comp3983741_c0,comp3507134_c0
GO:0008150	Biological Process	GO:0048519	negative regulation of biological process	GO:0002683	negative regulation of immune system process	GO:0050777	negative regulation of immune response	3	comp5068152_c0,comp65060_c0,comp3643250_c0
GO:0008150	Biological Process	GO:0048519	negative regulation of biological process	GO:0002683	negative regulation of immune system process	GO:0002698	negative regulation of immune effector process	3	comp5068152_c0,comp65060_c0,comp3643250_c0
GO:0008150	Biological Process	GO:0048519	negative regulation of biological process	GO:0002683	negative regulation of immune system process	GO:0034122	negative regulation of toll-like receptor signaling pathway	3	comp3983741_c0,comp290468_c1,comp3507134_c0
GO:0008150	Biological Process	GO:0048519	negative regulation of biological process	GO:0048585	negative regulation of response to stimulus	GO:0032102	negative regulation of response to external stimulus	12	comp304554_c0,comp5412101_c0,comp242019_c0,comp3507134_c0,comp317885_c0,comp3315666_c0,comp304517_c0,comp3983741_c0,comp315871_c0,comp238774_c0,comp291477_c0,comp216248_c0
GO:0008150	Biological Process	GO:0048519	negative regulation of biological process	GO:0048585	negative regulation of response to stimulus	GO:1900408	negative regulation of cellular response to oxidative stress	1	comp2914807_c0
GO:0008150	Biological Process	GO:0048519	negative regulation of biological process	GO:0048585	negative regulation of response to stimulus	GO:0002832	negative regulation of response to biotic stimulus	3	comp3507134_c0,comp3983741_c0,comp65060_c0
GO:0008150	Biological Process	GO:0048519	negative regulation of biological process	GO:0048585	negative regulation of response to stimulus	GO:0050777	negative regulation of immune response	3	comp5068152_c0,comp65060_c0,comp3643250_c0
GO:0008150	Biological Process	GO:0048519	negative regulation of biological process	GO:0048585	negative regulation of response to stimulus	GO:0090288	negative regulation of cellular response to growth factor stimulus	2	comp283135_c1,comp3700889_c0
GO:0008150	Biological Process	GO:0048519	negative regulation of biological process	GO:0048585	negative regulation of response to stimulus	GO:2000258	negative regulation of protein activation cascade	1	comp5068152_c0
GO:0008150	Biological Process	GO:0048519	negative regulation of biological process	GO:0048585	negative regulation of response to stimulus	GO:1901032	negative regulation of response to reactive oxygen species	1	comp2914807_c0
GO:0008150	Biological Process	GO:0048519	negative regulation of biological process	GO:0048585	negative regulation of response to stimulus	GO:0031348	negative regulation of defense response	6	comp5068152_c0,comp216248_c0,comp291477_c0,comp238774_c0,comp3983741_c0,comp3507134_c0
GO:0008150	Biological Process	GO:0048519	negative regulation of biological process	GO:0048585	negative regulation of response to stimulus	GO:0009968	negative regulation of signal transduction	65	comp4911158_c0,comp315680_c0,comp315249_c0,comp279856_c0,comp24085_c0,comp4307914_c0,comp3470636_c0,comp3983741_c0,comp303006_c0,comp3507134_c0,comp316783_c0,comp4696192_c0,comp3531176_c0,comp245835_c0,comp204648_c1,comp2604658_c0,comp240532_c0,comp316510_c0,comp216248_c0,comp2613310_c0,comp315549_c0,comp3996764_c0,comp318248_c0,comp2317237_c0,comp4045927_c0,comp6122434_c0,comp310480_c0,comp29993…
GO:0008150	Biological Process	GO:0048519	negative regulation of biological process	GO:0048585	negative regulation of response to stimulus	GO:0060761	negative regulation of response to cytokine stimulus	1	comp216248_c0
GO:0008150	Biological Process	GO:0048519	negative regulation of biological process	GO:0051051	negative regulation of transport	GO:0051048	negative regulation of secretion	6	comp216248_c0,comp24085_c0,comp3531176_c0,comp29894_c0,comp181094_c0,comp2604658_c0
GO:0008150	Biological Process	GO:0048519	negative regulation of biological process	GO:0051051	negative regulation of transport	GO:0051589	negative regulation of neurotransmitter transport	12	comp309962_c0,comp166047_c0,comp315061_c0,comp203394_c0,comp181094_c0,comp3531176_c0,comp316117_c0,comp316661_c0,comp24085_c0,comp2604658_c0,comp312946_c0,comp293373_c0
GO:0008150	Biological Process	GO:0048519	negative regulation of biological process	GO:0051051	negative regulation of transport	GO:0051224	negative regulation of protein transport	20	comp3531176_c0,comp181094_c0,comp304281_c1,comp4036575_c0,comp313949_c1,comp43611_c0,comp306105_c0,comp3315666_c0,comp311084_c1,comp316658_c0,comp2604658_c0,comp300734_c0,comp307398_c0,comp216248_c0,comp296551_c0,comp313228_c0,comp311878_c1,comp24085_c0,comp307433_c0,comp294675_c0
GO:0008150	Biological Process	GO:0048519	negative regulation of biological process	GO:0051051	negative regulation of transport	GO:0045806	negative regulation of endocytosis	2	comp265357_c0,comp312779_c0
GO:0008150	Biological Process	GO:0048519	negative regulation of biological process	GO:0051051	negative regulation of transport	GO:0032387	negative regulation of intracellular transport	6	comp3531176_c0,comp3315666_c0,comp181094_c0,comp4036575_c0,comp2604658_c0,comp24085_c0
GO:0008150	Biological Process	GO:0022610	biological adhesion	GO:0051825	adhesion to other organism involved in symbiotic interaction	GO:0044406	adhesion to host	38	comp310716_c0,comp283794_c0,comp449_c0,comp289050_c0,comp191852_c0,comp220637_c0,comp307698_c0,comp202781_c0,comp1831298_c0,comp274846_c0,comp2088163_c0,comp305468_c0,comp164277_c0,comp2647578_c0,comp188554_c0,comp314866_c1,comp295918_c0,comp226916_c0,comp312760_c0,comp453083_c0,comp287648_c0,comp300018_c0,comp268165_c0,comp302517_c0,comp307472_c0,comp290906_c0,comp299421_c0,comp33490_c0,comp3005…
GO:0008150	Biological Process	GO:0022610	biological adhesion	GO:0007155	cell adhesion	GO:0007162	negative regulation of cell adhesion	11	comp65060_c0,comp2593866_c0,comp4481743_c0,comp2604658_c0,comp24085_c0,comp3308479_c0,comp5412101_c0,comp3531176_c0,comp306135_c0,comp181094_c0,comp216248_c0
GO:0008150	Biological Process	GO:0022610	biological adhesion	GO:0007155	cell adhesion	GO:0016337	cell-cell adhesion	76	comp292251_c0,comp201824_c0,comp317925_c0,comp318452_c0,comp306135_c0,comp4093254_c0,comp318037_c0,comp310551_c0,comp2593866_c0,comp2079986_c0,comp32493_c0,comp306017_c0,comp186290_c0,comp4063404_c0,comp272584_c0,comp45748_c0,comp165707_c0,comp2963350_c0,comp201824_c1,comp4481743_c0,comp4944_c0,comp3308479_c0,comp318538_c0,comp3615916_c0,comp2941595_c0,comp275475_c0,comp165707_c1,comp245388_c0,co…
GO:0008150	Biological Process	GO:0022610	biological adhesion	GO:0007155	cell adhesion	GO:0033627	cell adhesion mediated by integrin	5	comp2593866_c0,comp2079986_c0,comp4195059_c0,comp3308479_c0,comp4166176_c0
GO:0008150	Biological Process	GO:0022610	biological adhesion	GO:0007155	cell adhesion	GO:0045785	positive regulation of cell adhesion	7	comp6122434_c0,comp4481743_c0,comp4911158_c0,comp2342778_c0,comp4146751_c0,comp2079986_c0,comp2941595_c0
GO:0008150	Biological Process	GO:0022610	biological adhesion	GO:0007155	cell adhesion	GO:0031589	cell-substrate adhesion	45	comp282072_c0,comp6122434_c0,comp2591476_c0,comp4146751_c0,comp3508803_c0,comp4024371_c0,comp291405_c0,comp3982525_c0,comp317391_c0,comp318248_c0,comp2342778_c0,comp313649_c1,comp3308479_c0,comp318463_c0,comp4481743_c0,comp287539_c1,comp3306784_c0,comp311563_c0,comp313678_c0,comp315484_c1,comp317454_c0,comp2321980_c0,comp314810_c0,comp24085_c0,comp296376_c0,comp318198_c0,comp307989_c0,comp4911158…
GO:0008150	Biological Process	GO:0022610	biological adhesion	GO:0007155	cell adhesion	GO:0030155	regulation of cell adhesion	28	comp2593866_c0,comp6122434_c0,comp2926445_c0,comp24085_c0,comp2079986_c0,comp318248_c0,comp4911158_c0,comp4195059_c0,comp4146751_c0,comp216248_c0,comp2604658_c0,comp4481743_c0,comp65060_c0,comp2941595_c0,comp5412101_c0,comp4166176_c0,comp2342778_c0,comp3308479_c0,comp3313515_c0,comp3977873_c0,comp304360_c0,comp181094_c0,comp4696192_c0,comp3066651_c0,comp306135_c0,comp3531176_c0,comp3306784_c0,com…
GO:0008150	Biological Process	GO:0032501	multicellular organismal process	GO:0044707	single-multicellular organism process	GO:0007632	visual behavior	6	comp3531176_c0,comp2604658_c0,comp181094_c0,comp3996764_c0,comp24085_c0,comp3300329_c0
GO:0008150	Biological Process	GO:0032501	multicellular organismal process	GO:0044707	single-multicellular organism process	GO:0033555	multicellular organismal response to stress	1	comp207003_c0
GO:0008150	Biological Process	GO:0032501	multicellular organismal process	GO:0044707	single-multicellular organism process	GO:0022404	molting cycle process	20	comp3316568_c0,comp303804_c0,comp4696192_c0,comp3027724_c0,comp3066651_c0,comp3313515_c0,comp3977873_c0,comp3295937_c0,comp300584_c0,comp4195069_c0,comp3901622_c0,comp307174_c0,comp276279_c0,comp318316_c0,comp3878979_c0,comp312073_c0,comp300975_c0,comp1828475_c0,comp310571_c0,comp3980045_c0
GO:0008150	Biological Process	GO:0032501	multicellular organismal process	GO:0044707	single-multicellular organism process	GO:0050817	coagulation	108	comp283150_c0,comp304411_c0,comp297756_c0,comp255283_c0,comp2079986_c0,comp293379_c0,comp244520_c0,comp297762_c0,comp124882_c0,comp305064_c0,comp298153_c0,comp291701_c0,comp1321592_c0,comp314132_c0,comp307913_c0,comp316818_c0,comp255493_c0,comp304519_c0,comp295881_c0,comp281777_c0,comp297957_c1,comp306135_c0,comp272750_c0,comp313907_c1,comp303383_c0,comp6260286_c0,comp304786_c2,comp312201_c0,comp…
GO:0008150	Biological Process	GO:0032501	multicellular organismal process	GO:0044707	single-multicellular organism process	GO:0051241	negative regulation of multicellular organismal process	19	comp2882702_c0,comp3889081_c0,comp3996764_c0,comp216248_c0,comp3507134_c0,comp3983741_c0,comp2593866_c0,comp2998131_c0,comp218335_c0,comp4895455_c0,comp5388043_c0,comp315498_c0,comp305505_c0,comp283135_c1,comp4481743_c0,comp5012788_c0,comp5412101_c0,comp4166176_c0,comp3308479_c0
GO:0008150	Biological Process	GO:0032501	multicellular organismal process	GO:0044707	single-multicellular organism process	GO:0019827	stem cell maintenance	5	comp3066651_c0,comp4696192_c0,comp4651938_c0,comp3977873_c0,comp3313515_c0
GO:0008150	Biological Process	GO:0032501	multicellular organismal process	GO:0044707	single-multicellular organism process	GO:0009791	post-embryonic development	47	comp305924_c0,comp300347_c0,comp295433_c2,comp217979_c0,comp305394_c0,comp270936_c0,comp306084_c1,comp271258_c0,comp300947_c0,comp315095_c1,comp318212_c0,comp317833_c0,comp16090_c0,comp314722_c0,comp314188_c0,comp308300_c0,comp544498_c0,comp309925_c0,comp3023031_c0,comp5240265_c0,comp47712_c0,comp258025_c0,comp4384297_c0,comp304146_c0,comp308489_c1,comp3411031_c0,comp310927_c0,comp243028_c0,comp2…
GO:0008150	Biological Process	GO:0032501	multicellular organismal process	GO:0044707	single-multicellular organism process	GO:0051240	positive regulation of multicellular organismal process	18	comp4775623_c0,comp3930253_c0,comp5258872_c0,comp3996764_c0,comp3579324_c0,comp306209_c0,comp2079986_c0,comp6099605_c0,comp3665268_c0,comp218335_c0,comp3861090_c0,comp305505_c0,comp314356_c0,comp5412101_c0,comp2941595_c0,comp4933456_c0,comp4481743_c0,comp2390038_c0
GO:0008150	Biological Process	GO:0032501	multicellular organismal process	GO:0044707	single-multicellular organism process	GO:0007275	multicellular organismal development	278	comp3700889_c0,comp202389_c0,comp1834765_c0,comp284309_c0,comp305924_c0,comp3327139_c0,comp4692895_c0,comp308489_c1,comp304146_c0,comp4095556_c0,comp4481743_c0,comp3852254_c0,comp2684001_c0,comp303244_c0,comp3472904_c0,comp5335694_c0,comp2630980_c0,comp2646385_c0,comp303058_c1,comp301774_c0,comp313599_c0,comp2186173_c0,comp3222358_c0,comp310855_c0,comp29894_c0,comp3721524_c0,comp2943785_c0,comp30…
GO:0008150	Biological Process	GO:0032501	multicellular organismal process	GO:0044707	single-multicellular organism process	GO:0007389	pattern specification process	28	comp3665268_c0,comp4002033_c0,comp3700889_c0,comp311626_c0,comp6426714_c0,comp3579324_c0,comp3889081_c0,comp3996764_c0,comp3412117_c0,comp3533937_c0,comp4775623_c0,comp2186173_c0,comp4377654_c0,comp3977873_c0,comp3313515_c0,comp314178_c0,comp3721524_c0,comp4895455_c0,comp3027724_c0,comp4696192_c0,comp3066651_c0,comp2630980_c0,comp2896251_c0,comp310933_c0,comp2348181_c0,comp2946023_c0,comp302233_c…
GO:0008150	Biological Process	GO:0032501	multicellular organismal process	GO:0044707	single-multicellular organism process	GO:0050878	regulation of body fluid levels	113	comp294915_c0,comp317783_c0,comp302381_c0,comp313808_c0,comp303583_c0,comp218335_c0,comp315541_c0,comp307585_c0,comp1458078_c0,comp304231_c0,comp298614_c0,comp305523_c0,comp296850_c0,comp297516_c0,comp2882702_c0,comp317714_c0,comp299499_c0,comp4254840_c0,comp3308479_c0,comp1205794_c0,comp317759_c0,comp4481743_c0,comp270952_c1,comp311529_c0,comp303748_c0,comp311717_c0,comp302752_c0,comp283734_c0,c…
GO:0008150	Biological Process	GO:0032501	multicellular organismal process	GO:0044707	single-multicellular organism process	GO:0042303	molting cycle	21	comp5835794_c0,comp4195069_c0,comp300584_c0,comp3295937_c0,comp3977873_c0,comp3313515_c0,comp4696192_c0,comp3027724_c0,comp3066651_c0,comp303804_c0,comp3316568_c0,comp3980045_c0,comp310571_c0,comp300975_c0,comp1828475_c0,comp312073_c0,comp3878979_c0,comp318316_c0,comp3901622_c0,comp276279_c0,comp307174_c0
GO:0008150	Biological Process	GO:0032501	multicellular organismal process	GO:0044707	single-multicellular organism process	GO:0007586	digestion	2	comp216248_c0,comp312572_c0
GO:0008150	Biological Process	GO:0032501	multicellular organismal process	GO:0044707	single-multicellular organism process	GO:0002532	production of molecular mediator involved in inflammatory response	1	comp2079986_c0
GO:0008150	Biological Process	GO:0032501	multicellular organismal process	GO:0044707	single-multicellular organism process	GO:0071684	organism emergence from protective structure	1	comp3470636_c0
GO:0008150	Biological Process	GO:0032501	multicellular organismal process	GO:0044707	single-multicellular organism process	GO:0001503	ossification	18	comp1822832_c0,comp181094_c0,comp4895455_c0,comp4696192_c0,comp3066651_c0,comp3531176_c0,comp2604658_c0,comp3308479_c0,comp3977873_c0,comp3313515_c0,comp3889081_c0,comp3996764_c0,comp311626_c0,comp4195059_c0,comp2593866_c0,comp3665268_c0,comp2646385_c0,comp24085_c0
GO:0008150	Biological Process	GO:0032501	multicellular organismal process	GO:0044707	single-multicellular organism process	GO:0003008	system process	240	comp270539_c0,comp2505928_c0,comp120023_c0,comp2604658_c0,comp3021397_c0,comp309308_c0,comp271650_c0,comp294455_c0,comp306848_c0,comp203394_c0,comp272768_c0,comp298547_c1,comp316772_c0,comp314835_c0,comp2346336_c0,comp306227_c0,comp13265_c0,comp3497016_c0,comp4830533_c0,comp304994_c0,comp2970360_c0,comp24085_c0,comp292350_c0,comp2411384_c0,comp75141_c0,comp305212_c0,comp316778_c0,comp1896544_c0,c…
GO:0008150	Biological Process	GO:0032501	multicellular organismal process	GO:0044707	single-multicellular organism process	GO:0001816	cytokine production	20	comp2943785_c0,comp4104793_c0,comp4933456_c0,comp4481743_c0,comp307920_c0,comp4325656_c0,comp315498_c0,comp283135_c1,comp314356_c0,comp3027724_c0,comp2079986_c0,comp3507134_c0,comp6099605_c0,comp3983741_c0,comp216248_c0,comp5258872_c0,comp3996764_c0,comp3930253_c0,comp306209_c0,comp4771283_c0
GO:0008150	Biological Process	GO:0032501	multicellular organismal process	GO:0044707	single-multicellular organism process	GO:0008037	cell recognition	22	comp300867_c0,comp68381_c0,comp238809_c0,comp310933_c0,comp306842_c0,comp314346_c0,comp318431_c0,comp317521_c0,comp2593227_c0,comp304354_c0,comp77156_c0,comp313912_c0,comp1778705_c0,comp280029_c0,comp298422_c0,comp297868_c0,comp318074_c0,comp2897699_c0,comp251432_c0,comp314355_c1,comp308119_c0,comp306737_c1
GO:0008150	Biological Process	GO:0032501	multicellular organismal process	GO:0044707	single-multicellular organism process	GO:0048871	multicellular organismal homeostasis	17	comp2602112_c0,comp4045927_c0,comp3983741_c0,comp3507134_c0,comp24085_c0,comp3951476_c0,comp2079986_c0,comp3954225_c0,comp3925469_c0,comp3531176_c0,comp5240265_c0,comp4036575_c0,comp181094_c0,comp2604658_c0,comp2342778_c0,comp4933456_c0,comp2941595_c0
GO:0008150	Biological Process	GO:0032501	multicellular organismal process	GO:0044707	single-multicellular organism process	GO:0001763	morphogenesis of a branching structure	14	comp3861090_c0,comp4195059_c0,comp5335694_c0,comp3412117_c0,comp3306784_c0,comp3027724_c0,comp316767_c0,comp317640_c0,comp3327139_c0,comp3222358_c0,comp3700889_c0,comp4002033_c0,comp2342778_c0,comp2914807_c0
GO:0008150	Biological Process	GO:0032501	multicellular organismal process	GO:0044707	single-multicellular organism process	GO:0048771	tissue remodeling	23	comp3996764_c0,comp317126_c0,comp311626_c0,comp3901622_c0,comp4195059_c0,comp3507134_c0,comp3980045_c0,comp312572_c0,comp3983741_c0,comp317793_c0,comp2926445_c0,comp2079986_c0,comp24085_c0,comp318008_c0,comp181094_c0,comp3531176_c0,comp312148_c0,comp305088_c0,comp2604658_c0,comp256253_c0,comp4195069_c0,comp2941595_c0,comp4933456_c0
GO:0008150	Biological Process	GO:0032501	multicellular organismal process	GO:0044707	single-multicellular organism process	GO:0090130	tissue migration	14	comp2593866_c0,comp2604658_c0,comp24085_c0,comp3308479_c0,comp3700889_c0,comp2342778_c0,comp5412101_c0,comp5012788_c0,comp3531176_c0,comp181094_c0,comp3996764_c0,comp216248_c0,comp4146751_c0,comp4195059_c0
GO:0008150	Biological Process	GO:0032501	multicellular organismal process	GO:0044707	single-multicellular organism process	GO:0035264	multicellular organism growth	4	comp4307914_c0,comp3107609_c0,comp4895455_c0,comp3242094_c0
GO:0008150	Biological Process	GO:0032501	multicellular organismal process	GO:0044707	single-multicellular organism process	GO:0050879	multicellular organismal movement	1	comp3951476_c0
GO:0008150	Biological Process	GO:0032501	multicellular organismal process	GO:0044707	single-multicellular organism process	GO:0034381	plasma lipoprotein particle clearance	1	comp313542_c3
GO:0008150	Biological Process	GO:0032501	multicellular organismal process	GO:0044707	single-multicellular organism process	GO:0044236	multicellular organismal metabolic process	4	comp3996764_c0,comp3579324_c0,comp312572_c0,comp4775623_c0
GO:0008150	Biological Process	GO:0032501	multicellular organismal process	GO:0044707	single-multicellular organism process	GO:0035265	organ growth	4	comp3308479_c0,comp5412101_c0,comp2593866_c0,comp2390038_c0
GO:0008150	Biological Process	GO:0032501	multicellular organismal process	GO:0044707	single-multicellular organism process	GO:0032941	secretion by tissue	4	comp65060_c0,comp3996764_c0,comp3306784_c0,comp2914807_c0
GO:0008150	Biological Process	GO:0032501	multicellular organismal process	GO:0044707	single-multicellular organism process	GO:0030534	adult behavior	7	comp317885_c0,comp304517_c0,comp242019_c0,comp304554_c0,comp315871_c0,comp305356_c0,comp3951476_c0
GO:0008150	Biological Process	GO:0032501	multicellular organismal process	GO:0044707	single-multicellular organism process	GO:0071827	plasma lipoprotein particle organization	1	comp216248_c0
GO:0008150	Biological Process	GO:0032501	multicellular organismal process	GO:0044707	single-multicellular organism process	GO:0035637	multicellular organismal signaling	100	comp298150_c1,comp312946_c0,comp316117_c0,comp298547_c0,comp305902_c0,comp302267_c0,comp280001_c0,comp299079_c0,comp168470_c0,comp6122434_c0,comp314421_c0,comp293817_c1,comp305350_c0,comp314957_c1,comp309272_c0,comp311073_c0,comp4879062_c0,comp318248_c0,comp67189_c0,comp282114_c0,comp312573_c0,comp296855_c1,comp270539_c0,comp2505928_c0,comp120023_c0,comp2604658_c0,comp960_c0,comp294455_c0,comp353…
GO:0008150	Biological Process	GO:0032501	multicellular organismal process	GO:0044706	multi-multicellular organism process	GO:0007567	parturition	1	comp204614_c0
GO:0008150	Biological Process	GO:0032501	multicellular organismal process	GO:0044706	multi-multicellular organism process	GO:0007565	female pregnancy	3	comp3295937_c0,comp3316568_c0,comp3306784_c0
GO:0008150	Biological Process	GO:0032501	multicellular organismal process	GO:0044706	multi-multicellular organism process	GO:0033057	multicellular organismal reproductive behavior	12	comp307839_c0,comp305549_c0,comp231777_c0,comp301968_c0,comp263791_c0,comp303389_c0,comp5412101_c0,comp135370_c0,comp307169_c0,comp297607_c1,comp314258_c0,comp201716_c0
GO:0008150	Biological Process	GO:0032501	multicellular organismal process	GO:0044706	multi-multicellular organism process	GO:0009856	pollination	12	comp300867_c0,comp238809_c0,comp2897699_c0,comp251432_c0,comp314355_c1,comp306842_c0,comp298422_c0,comp280029_c0,comp297868_c0,comp314346_c0,comp306737_c1,comp308119_c0
GO:0008150	Biological Process	GO:0032501	multicellular organismal process	GO:0032504	multicellular organism reproduction	GO:0022412	cellular process involved in reproduction in multicellular organism	17	comp316984_c0,comp3457112_c0,comp178708_c1,comp2675840_c0,comp277487_c0,comp302669_c0,comp4911524_c0,comp309587_c0,comp4261723_c0,comp306967_c0,comp3298712_c0,comp307221_c1,comp3930899_c0,comp284639_c0,comp294811_c0,comp297120_c0,comp3315666_c0
GO:0008150	Biological Process	GO:0032501	multicellular organismal process	GO:0032504	multicellular organism reproduction	GO:0048609	multicellular organismal reproductive process	80	comp301744_c0,comp201716_c0,comp316980_c0,comp307169_c0,comp65060_c0,comp309448_c0,comp309696_c0,comp307839_c0,comp135370_c0,comp3665268_c0,comp295996_c1,comp302669_c0,comp3218953_c0,comp178708_c1,comp2675840_c0,comp3457112_c0,comp2919284_c0,comp294811_c0,comp297120_c0,comp3315666_c0,comp316713_c0,comp262977_c0,comp288026_c0,comp284639_c0,comp3298712_c0,comp307221_c1,comp3930899_c0,comp314877_c0,…
GO:0008150	Biological Process	GO:0050896	response to stimulus	GO:0009719	response to endogenous stimulus	GO:0010243	response to organonitrogen compound	31	comp2591476_c0,comp4911158_c0,comp3508803_c0,comp2657126_c0,comp29894_c0,comp311626_c0,comp2882702_c0,comp3954225_c0,comp2926445_c0,comp2914807_c0,comp6122434_c0,comp4045927_c0,comp2998131_c0,comp3983741_c0,comp2593866_c0,comp3507134_c0,comp3300329_c0,comp3497031_c0,comp17037_c0,comp2321980_c0,comp309393_c0,comp308025_c0,comp4095556_c0,comp3308479_c0,comp302629_c0,comp5012788_c0,comp273341_c0,com…
GO:0008150	Biological Process	GO:0050896	response to stimulus	GO:0009719	response to endogenous stimulus	GO:0009725	response to hormone stimulus	88	comp4045927_c0,comp315888_c1,comp6122434_c0,comp313162_c0,comp301454_c0,comp300014_c0,comp305124_c0,comp315407_c0,comp2244038_c0,comp2914807_c0,comp1627704_c0,comp2932411_c0,comp3508803_c0,comp3414365_c0,comp3315666_c0,comp307277_c0,comp314403_c1,comp302629_c0,comp300544_c0,comp310744_c0,comp308554_c0,comp2321980_c0,comp309028_c0,comp2562603_c0,comp3443093_c0,comp305296_c1,comp290137_c0,comp29831…
GO:0008150	Biological Process	GO:0050896	response to stimulus	GO:0009719	response to endogenous stimulus	GO:0071774	response to fibroblast growth factor stimulus	11	comp318064_c0,comp2390038_c0,comp5412101_c0,comp4759317_c0,comp316767_c0,comp317640_c0,comp61264_c0,comp17037_c0,comp2657126_c0,comp2925232_c0,comp283135_c1
GO:0008150	Biological Process	GO:0050896	response to stimulus	GO:0009719	response to endogenous stimulus	GO:0071495	cellular response to endogenous stimulus	99	comp4911158_c0,comp305450_c0,comp317640_c0,comp316767_c0,comp318539_c0,comp2657126_c0,comp4307914_c0,comp298311_c0,comp310191_c0,comp318064_c0,comp290137_c0,comp58218_c0,comp39606_c0,comp305042_c0,comp301526_c0,comp311460_c0,comp297010_c0,comp314464_c3,comp315094_c0,comp4759317_c0,comp306802_c0,comp296580_c0,comp65060_c0,comp2390038_c0,comp313127_c0,comp2925232_c0,comp291405_c0,comp3508803_c0,com…
GO:0008150	Biological Process	GO:0050896	response to stimulus	GO:0009719	response to endogenous stimulus	GO:0071559	response to transforming growth factor beta stimulus	10	comp283135_c1,comp3861090_c0,comp291405_c0,comp3027724_c0,comp3700889_c0,comp3964324_c0,comp4307914_c0,comp309729_c0,comp65060_c0,comp307343_c0
GO:0008150	Biological Process	GO:0050896	response to stimulus	GO:0009719	response to endogenous stimulus	GO:0036119	response to platelet-derived growth factor stimulus	1	comp2602112_c0
GO:0008150	Biological Process	GO:0050896	response to stimulus	GO:0042221	response to chemical stimulus	GO:0009410	response to xenobiotic stimulus	36	comp66081_c0,comp4862131_c0,comp305204_c1,comp315352_c0,comp308748_c0,comp3443093_c0,comp308223_c0,comp306265_c0,comp312364_c0,comp2881371_c0,comp314876_c0,comp293044_c0,comp315302_c0,comp3414365_c0,comp288259_c0,comp318029_c0,comp306357_c0,comp308053_c0,comp317427_c0,comp301808_c0,comp313834_c0,comp3460608_c0,comp5032876_c0,comp313656_c0,comp270415_c0,comp307244_c0,comp204614_c0,comp3311540_c0,c…
GO:0008150	Biological Process	GO:0050896	response to stimulus	GO:0042221	response to chemical stimulus	GO:0010035	response to inorganic substance	51	comp17037_c0,comp3925234_c0,comp2132753_c0,comp305356_c0,comp3895592_c0,comp309497_c1,comp275575_c0,comp316656_c0,comp300458_c0,comp310064_c1,comp295329_c3,comp2390038_c0,comp314345_c0,comp309081_c0,comp301801_c0,comp318523_c0,comp281434_c0,comp292647_c0,comp309341_c0,comp2359183_c0,comp4775623_c0,comp238774_c0,comp204614_c0,comp3863653_c0,comp297425_c0,comp284581_c0,comp5123992_c0,comp64829_c0,c…
GO:0008150	Biological Process	GO:0050896	response to stimulus	GO:0042221	response to chemical stimulus	GO:1901700	response to oxygen-containing compound	60	comp311626_c0,comp2882702_c0,comp3579324_c0,comp3996764_c0,comp3901622_c0,comp2591476_c0,comp3508803_c0,comp291405_c0,comp4045927_c0,comp2998131_c0,comp6122434_c0,comp3980045_c0,comp3700889_c0,comp9620_c0,comp2244038_c0,comp3954225_c0,comp2914807_c0,comp2926445_c0,comp5388043_c0,comp2321980_c0,comp2562603_c0,comp3443093_c0,comp3414365_c0,comp3315666_c0,comp273341_c0,comp4481743_c0,comp3877306_c0,…
GO:0008150	Biological Process	GO:0050896	response to stimulus	GO:0042221	response to chemical stimulus	GO:0046685	response to arsenic-containing substance	2	comp2914807_c0,comp315202_c0
GO:0008150	Biological Process	GO:0050896	response to stimulus	GO:0042221	response to chemical stimulus	GO:0007584	response to nutrient	4	comp2981127_c0,comp204614_c0,comp4396769_c0,comp65060_c0
GO:0008150	Biological Process	GO:0050896	response to stimulus	GO:0042221	response to chemical stimulus	GO:0010033	response to organic substance	173	comp4933456_c0,comp297010_c0,comp65060_c0,comp39606_c0,comp307662_c0,comp313842_c0,comp2579713_c0,comp3460608_c0,comp3353238_c0,comp310191_c0,comp4307914_c0,comp290137_c0,comp305716_c0,comp3507134_c0,comp318064_c0,comp4911158_c0,comp4775623_c0,comp3457112_c0,comp2657126_c0,comp318539_c0,comp3311540_c0,comp317640_c0,comp316767_c0,comp3315666_c0,comp3414365_c0,comp170612_c0,comp3643250_c0,comp30727…
GO:0008150	Biological Process	GO:0050896	response to stimulus	GO:0042221	response to chemical stimulus	GO:0001101	response to acid	7	comp28116_c0,comp2882702_c0,comp2998131_c0,comp3315666_c0,comp273341_c0,comp2079986_c0,comp308025_c0
GO:0008150	Biological Process	GO:0050896	response to stimulus	GO:0042221	response to chemical stimulus	GO:0006935	chemotaxis	22	comp3287029_c0,comp3533365_c0,comp2882702_c0,comp307336_c0,comp3412117_c0,comp2602112_c0,comp4195059_c0,comp2585412_c0,comp3665268_c0,comp2998131_c0,comp2079986_c0,comp4002033_c0,comp2914807_c0,comp3027724_c0,comp5335694_c0,comp310933_c0,comp2390038_c0,comp3877306_c0,comp4166176_c0,comp3308479_c0,comp2342778_c0,comp2941595_c0
GO:0008150	Biological Process	GO:0050896	response to stimulus	GO:0042221	response to chemical stimulus	GO:0070887	cellular response to chemical stimulus	186	comp3414365_c0,comp3315666_c0,comp307277_c0,comp3643250_c0,comp4166176_c0,comp262070_c0,comp312364_c0,comp64829_c0,comp310744_c0,comp308554_c0,comp2321980_c0,comp293278_c0,comp3443093_c0,comp305296_c1,comp313162_c0,comp6122434_c0,comp315888_c1,comp300014_c0,comp299937_c0,comp315407_c0,comp305124_c0,comp3279554_c0,comp3964324_c0,comp2914807_c0,comp3996764_c0,comp61264_c0,comp2602112_c0,comp3901622…
GO:0008150	Biological Process	GO:0050896	response to stimulus	GO:0042221	response to chemical stimulus	GO:0009593	detection of chemical stimulus	12	comp258884_c0,comp230845_c0,comp4771283_c0,comp315892_c0,comp31768_c0,comp193528_c0,comp3278347_c0,comp262387_c0,comp317598_c0,comp309308_c0,comp271650_c0,comp317369_c0
GO:0008150	Biological Process	GO:0050896	response to stimulus	GO:0042221	response to chemical stimulus	GO:0032094	response to food	5	comp317885_c0,comp304517_c0,comp315871_c0,comp304554_c0,comp242019_c0
GO:0008150	Biological Process	GO:0050896	response to stimulus	GO:0042221	response to chemical stimulus	GO:1901698	response to nitrogen compound	34	comp2390038_c0,comp65060_c0,comp5012788_c0,comp3460608_c0,comp17037_c0,comp3497031_c0,comp3300329_c0,comp3507134_c0,comp3983741_c0,comp2593866_c0,comp5123992_c0,comp3930253_c0,comp29894_c0,comp2657126_c0,comp4911158_c0,comp4481743_c0,comp3315666_c0,comp273341_c0,comp302629_c0,comp3308479_c0,comp4095556_c0,comp309393_c0,comp308025_c0,comp2321980_c0,comp2998131_c0,comp4045927_c0,comp6122434_c0,comp…
GO:0008150	Biological Process	GO:0050896	response to stimulus	GO:0042221	response to chemical stimulus	GO:0009636	response to toxic substance	47	comp317174_c1,comp282712_c0,comp3980045_c0,comp276543_c0,comp315202_c0,comp297257_c0,comp294734_c0,comp304538_c0,comp318536_c0,comp309164_c0,comp3901622_c0,comp4481743_c0,comp4195069_c0,comp4692895_c0,comp314641_c0,comp305705_c0,comp309270_c0,comp316646_c0,comp272595_c0,comp277656_c0,comp4179864_c0,comp237279_c0,comp297425_c0,comp311037_c0,comp317035_c0,comp276063_c0,comp306124_c1,comp301097_c0,c…
GO:0008150	Biological Process	GO:0050896	response to stimulus	GO:0042221	response to chemical stimulus	GO:0042493	response to drug	16	comp4377654_c0,comp2358875_c0,comp43122_c0,comp293136_c0,comp262260_c0,comp300315_c0,comp3861090_c0,comp4861605_c0,comp299937_c0,comp2879827_c0,comp285470_c0,comp316764_c0,comp267313_c0,comp293083_c0,comp239859_c0,comp186007_c0
GO:0008150	Biological Process	GO:0050896	response to stimulus	GO:0006955	immune response	GO:0045087	innate immune response	27	comp5068152_c0,comp1612939_c0,comp6035243_c0,comp3507134_c0,comp3983741_c0,comp314132_c0,comp2359183_c0,comp305064_c0,comp5258872_c0,comp3930253_c0,comp3734941_c0,comp4771283_c0,comp306209_c0,comp5012788_c0,comp4692895_c0,comp4254840_c0,comp290468_c1,comp4481743_c0,comp316980_c0,comp2390038_c0,comp301492_c0,comp315498_c0,comp4179864_c0,comp283135_c1,comp304786_c2,comp314356_c0,comp64829_c0
GO:0008150	Biological Process	GO:0050896	response to stimulus	GO:0006955	immune response	GO:0006959	humoral immune response	9	comp301492_c0,comp314132_c0,comp304786_c2,comp305064_c0,comp3734941_c0,comp3876201_c0,comp4254840_c0,comp5068152_c0,comp316980_c0
GO:0008150	Biological Process	GO:0050896	response to stimulus	GO:0006955	immune response	GO:0002418	immune response to tumor cell	1	comp65060_c0
GO:0008150	Biological Process	GO:0050896	response to stimulus	GO:0006955	immune response	GO:0002367	cytokine production involved in immune response	1	comp216248_c0
GO:0008150	Biological Process	GO:0050896	response to stimulus	GO:0006955	immune response	GO:0050778	positive regulation of immune response	27	comp2079986_c0,comp5068152_c0,comp35236_c0,comp3507134_c0,comp3983741_c0,comp251046_c0,comp298153_c0,comp3930253_c0,comp5258872_c0,comp306209_c0,comp3876201_c0,comp201239_c0,comp4771283_c0,comp2943785_c0,comp5412101_c0,comp4692895_c0,comp9072_c0,comp306758_c0,comp290468_c1,comp2390038_c0,comp315498_c0,comp4325656_c0,comp283135_c1,comp302018_c0,comp314356_c0,comp307003_c0,comp64829_c0
GO:0008150	Biological Process	GO:0050896	response to stimulus	GO:0006955	immune response	GO:0050776	regulation of immune response	34	comp5412101_c0,comp2943785_c0,comp5012788_c0,comp9072_c0,comp306758_c0,comp290468_c1,comp65060_c0,comp2390038_c0,comp315498_c0,comp307003_c0,comp2079986_c0,comp35236_c0,comp3507134_c0,comp3983741_c0,comp251046_c0,comp298153_c0,comp3930253_c0,comp5258872_c0,comp306209_c0,comp201239_c0,comp4692895_c0,comp4481743_c0,comp3643250_c0,comp4325656_c0,comp283135_c1,comp4179864_c0,comp314356_c0,comp302018_…
GO:0008150	Biological Process	GO:0050896	response to stimulus	GO:0006955	immune response	GO:0002263	cell activation involved in immune response	15	comp312466_c0,comp4166176_c0,comp3392032_c0,comp6087083_c0,comp2079986_c0,comp4195069_c0,comp3980045_c0,comp6035243_c0,comp3852254_c0,comp3901622_c0,comp3895592_c0,comp2338216_c0,comp4771283_c0,comp3374373_c0,comp311920_c0
GO:0008150	Biological Process	GO:0050896	response to stimulus	GO:0006955	immune response	GO:0002250	adaptive immune response	13	comp3895592_c0,comp64829_c0,comp3876201_c0,comp3374373_c0,comp3392032_c0,comp5068152_c0,comp6087083_c0,comp6035243_c0,comp3852254_c0,comp3643250_c0,comp3507134_c0,comp3983741_c0,comp65060_c0
GO:0008150	Biological Process	GO:0050896	response to stimulus	GO:0006955	immune response	GO:0050777	negative regulation of immune response	3	comp5068152_c0,comp65060_c0,comp3643250_c0
GO:0008150	Biological Process	GO:0050896	response to stimulus	GO:0072376	protein activation cascade	GO:0006956	complement activation	2	comp3876201_c0,comp5068152_c0
GO:0008150	Biological Process	GO:0050896	response to stimulus	GO:0072376	protein activation cascade	GO:2000257	regulation of protein activation cascade	2	comp5068152_c0,comp3876201_c0
GO:0008150	Biological Process	GO:0050896	response to stimulus	GO:0072376	protein activation cascade	GO:2000258	negative regulation of protein activation cascade	1	comp5068152_c0
GO:0008150	Biological Process	GO:0050896	response to stimulus	GO:0009628	response to abiotic stimulus	GO:0009266	response to temperature stimulus	7	comp194811_c0,comp4692895_c0,comp297041_c0,comp2585412_c0,comp3465403_c0,comp4862630_c0,comp3078924_c0
GO:0008150	Biological Process	GO:0050896	response to stimulus	GO:0009628	response to abiotic stimulus	GO:0071214	cellular response to abiotic stimulus	12	comp295672_c0,comp4026302_c0,comp4692895_c0,comp3964324_c0,comp3861090_c0,comp31768_c0,comp2186173_c0,comp3533937_c0,comp291405_c0,comp5258872_c0,comp3877413_c0,comp2630980_c0
GO:0008150	Biological Process	GO:0050896	response to stimulus	GO:0009628	response to abiotic stimulus	GO:0009612	response to mechanical stimulus	3	comp5258872_c0,comp3964324_c0,comp4692895_c0
GO:0008150	Biological Process	GO:0050896	response to stimulus	GO:0009628	response to abiotic stimulus	GO:0009268	response to pH	1	comp3960782_c0
GO:0008150	Biological Process	GO:0050896	response to stimulus	GO:0009628	response to abiotic stimulus	GO:0009582	detection of abiotic stimulus	8	comp102309_c0,comp311859_c1,comp311488_c0,comp312894_c0,comp145092_c0,comp31768_c0,comp2585412_c0,comp175017_c0
GO:0008150	Biological Process	GO:0050896	response to stimulus	GO:0009628	response to abiotic stimulus	GO:0070482	response to oxygen levels	23	comp3954225_c0,comp4002033_c0,comp24085_c0,comp318064_c0,comp4165867_c0,comp4045927_c0,comp3533937_c0,comp4775623_c0,comp2186173_c0,comp204614_c0,comp294168_c0,comp3412117_c0,comp3579324_c0,comp2882702_c0,comp3996764_c0,comp242912_c0,comp2604658_c0,comp3315666_c0,comp283135_c1,comp2630980_c0,comp181094_c0,comp3027724_c0,comp3531176_c0
GO:0008150	Biological Process	GO:0050896	response to stimulus	GO:0009628	response to abiotic stimulus	GO:0009314	response to radiation	57	comp311859_c1,comp4026302_c0,comp102309_c0,comp206802_c0,comp3308313_c0,comp2230719_c0,comp2591476_c0,comp1317_c0,comp3533937_c0,comp3508803_c0,comp291405_c0,comp316416_c0,comp316313_c0,comp300947_c0,comp3996764_c0,comp3403486_c0,comp295672_c0,comp3852254_c0,comp175017_c0,comp293883_c0,comp282028_c2,comp145092_c0,comp2630980_c0,comp2321980_c0,comp24085_c0,comp318072_c0,comp57141_c0,comp300857_c1,…
GO:0008150	Biological Process	GO:0050896	response to stimulus	GO:0009628	response to abiotic stimulus	GO:0051602	response to electrical stimulus	1	comp31768_c0
GO:0008150	Biological Process	GO:0050896	response to stimulus	GO:0048583	regulation of response to stimulus	GO:2000257	regulation of protein activation cascade	2	comp5068152_c0,comp3876201_c0
GO:0008150	Biological Process	GO:0050896	response to stimulus	GO:0048583	regulation of response to stimulus	GO:0032101	regulation of response to external stimulus	32	comp3315666_c0,comp4481743_c0,comp2342778_c0,comp4166176_c0,comp2941595_c0,comp3876201_c0,comp2882702_c0,comp307336_c0,comp2602112_c0,comp216248_c0,comp291477_c0,comp3203553_c0,comp1458078_c0,comp218335_c0,comp2998131_c0,comp5068152_c0,comp306135_c0,comp305356_c0,comp315871_c0,comp317718_c0,comp316596_c0,comp304554_c0,comp5412101_c0,comp238774_c0,comp3983741_c0,comp304517_c0,comp317885_c0,comp350…
GO:0008150	Biological Process	GO:0050896	response to stimulus	GO:0048583	regulation of response to stimulus	GO:0002831	regulation of response to biotic stimulus	13	comp3507134_c0,comp3983741_c0,comp258998_c0,comp65060_c0,comp278362_c0,comp312966_c0,comp3930253_c0,comp286030_c1,comp64829_c0,comp4325656_c0,comp6388802_c0,comp304825_c0,comp315498_c0
GO:0008150	Biological Process	GO:0050896	response to stimulus	GO:0048583	regulation of response to stimulus	GO:0080134	regulation of response to stress	63	comp304825_c0,comp4325656_c0,comp283135_c1,comp4179864_c0,comp2630980_c0,comp2321980_c0,comp314356_c0,comp315538_c0,comp64829_c0,comp4692895_c0,comp2941595_c0,comp4166176_c0,comp4573991_c0,comp4481743_c0,comp3315666_c0,comp2585412_c0,comp3203553_c0,comp1458078_c0,comp301977_c0,comp291477_c0,comp3533937_c0,comp3508803_c0,comp216248_c0,comp3888175_c0,comp2591476_c0,comp2882702_c0,comp3876201_c0,com…
GO:0008150	Biological Process	GO:0050896	response to stimulus	GO:0048583	regulation of response to stimulus	GO:0090287	regulation of cellular response to growth factor stimulus	6	comp3700889_c0,comp4002033_c0,comp3412117_c0,comp283135_c1,comp3027724_c0,comp3996764_c0
GO:0008150	Biological Process	GO:0050896	response to stimulus	GO:0048583	regulation of response to stimulus	GO:0048584	positive regulation of response to stimulus	85	comp3877413_c0,comp2390038_c0,comp3888200_c0,comp4933456_c0,comp3295937_c0,comp4104793_c0,comp9072_c0,comp306209_c0,comp2657126_c0,comp5258872_c0,comp317640_c0,comp316767_c0,comp6099605_c0,comp3983741_c0,comp3959906_c0,comp3507134_c0,comp64829_c0,comp3027724_c0,comp3312322_c0,comp2321980_c0,comp315538_c0,comp3316568_c0,comp4325656_c0,comp4573991_c0,comp4377654_c0,comp4166176_c0,comp4771283_c0,com…
GO:0008150	Biological Process	GO:0050896	response to stimulus	GO:0048583	regulation of response to stimulus	GO:0050776	regulation of immune response	34	comp5412101_c0,comp2943785_c0,comp5012788_c0,comp9072_c0,comp306758_c0,comp290468_c1,comp65060_c0,comp2390038_c0,comp315498_c0,comp307003_c0,comp2079986_c0,comp35236_c0,comp3507134_c0,comp3983741_c0,comp251046_c0,comp298153_c0,comp3930253_c0,comp5258872_c0,comp306209_c0,comp201239_c0,comp4692895_c0,comp4481743_c0,comp3643250_c0,comp4325656_c0,comp283135_c1,comp4179864_c0,comp314356_c0,comp302018_…
GO:0008150	Biological Process	GO:0050896	response to stimulus	GO:0048583	regulation of response to stimulus	GO:0009966	regulation of signal transduction	297	comp2604658_c0,comp316451_c0,comp65060_c0,comp307043_c0,comp303736_c0,comp311905_c0,comp4104793_c0,comp4933456_c0,comp3295937_c0,comp204648_c1,comp317238_c0,comp312069_c0,comp306029_c0,comp3959906_c0,comp3544508_c0,comp294675_c0,comp3470636_c0,comp4307914_c0,comp203527_c0,comp316767_c0,comp307822_c0,comp266218_c0,comp312030_c0,comp317312_c0,comp302390_c0,comp263435_c0,comp315680_c0,comp308127_c1,…
GO:0008150	Biological Process	GO:0050896	response to stimulus	GO:0048583	regulation of response to stimulus	GO:0050795	regulation of behavior	5	comp307336_c0,comp2882702_c0,comp2998131_c0,comp2602112_c0,comp2342778_c0
GO:0008150	Biological Process	GO:0050896	response to stimulus	GO:0048583	regulation of response to stimulus	GO:0060759	regulation of response to cytokine stimulus	4	comp4481743_c0,comp5012788_c0,comp4179864_c0,comp216248_c0
GO:0008150	Biological Process	GO:0050896	response to stimulus	GO:0048583	regulation of response to stimulus	GO:0061178	regulation of insulin secretion involved in cellular response to glucose stimulus	1	comp3996764_c0
GO:0008150	Biological Process	GO:0050896	response to stimulus	GO:0048583	regulation of response to stimulus	GO:0048585	negative regulation of response to stimulus	81	comp315549_c0,comp3996764_c0,comp318248_c0,comp316510_c0,comp216248_c0,comp2613310_c0,comp291477_c0,comp4045927_c0,comp6122434_c0,comp310480_c0,comp299937_c0,comp5068152_c0,comp2317237_c0,comp2914807_c0,comp3066651_c0,comp289783_c0,comp307245_c0,comp318383_c0,comp52007_c0,comp3315666_c0,comp3643250_c0,comp3313719_c0,comp315249_c0,comp279856_c0,comp4911158_c0,comp315680_c0,comp238774_c0,comp398374…
GO:0008150	Biological Process	GO:0050896	response to stimulus	GO:0048583	regulation of response to stimulus	GO:2001023	regulation of response to drug	1	comp4377654_c0
GO:0008150	Biological Process	GO:0050896	response to stimulus	GO:0051716	cellular response to stimulus	GO:0007165	signal transduction	1871	comp313327_c0,comp256254_c0,comp314378_c0,comp295060_c0,comp317603_c0,comp317488_c0,comp29894_c0,comp201239_c0,comp4579008_c0,comp75543_c0,comp317451_c0,comp310269_c0,comp311643_c0,comp291740_c0,comp167587_c0,comp2105362_c0,comp317071_c0,comp2880719_c0,comp289203_c0,comp295810_c0,comp309853_c1,comp315591_c1,comp306297_c1,comp309402_c0,comp308788_c0,comp301296_c0,comp316121_c0,comp316039_c0,comp29…
GO:0008150	Biological Process	GO:0050896	response to stimulus	GO:0051716	cellular response to stimulus	GO:0071214	cellular response to abiotic stimulus	12	comp295672_c0,comp4026302_c0,comp4692895_c0,comp3964324_c0,comp3861090_c0,comp31768_c0,comp2186173_c0,comp3533937_c0,comp291405_c0,comp5258872_c0,comp3877413_c0,comp2630980_c0
GO:0008150	Biological Process	GO:0050896	response to stimulus	GO:0051716	cellular response to stimulus	GO:0071216	cellular response to biotic stimulus	6	comp5012788_c0,comp2079986_c0,comp3507134_c0,comp290468_c1,comp4771283_c0,comp3983741_c0
GO:0008150	Biological Process	GO:0050896	response to stimulus	GO:0051716	cellular response to stimulus	GO:0033554	cellular response to stress	633	comp308889_c0,comp309311_c0,comp236565_c0,comp312652_c0,comp317140_c0,comp280782_c0,comp313532_c0,comp298377_c0,comp318549_c0,comp285389_c1,comp317915_c0,comp306411_c0,comp296839_c0,comp317188_c0,comp300600_c0,comp299390_c0,comp310268_c0,comp309126_c0,comp263513_c0,comp3896948_c0,comp307003_c0,comp278646_c0,comp298937_c0,comp317034_c0,comp286094_c0,comp283371_c0,comp313403_c0,comp309008_c1,comp46…
GO:0008150	Biological Process	GO:0050896	response to stimulus	GO:0051716	cellular response to stimulus	GO:0070887	cellular response to chemical stimulus	186	comp3414365_c0,comp3315666_c0,comp307277_c0,comp3643250_c0,comp4166176_c0,comp262070_c0,comp312364_c0,comp64829_c0,comp310744_c0,comp308554_c0,comp2321980_c0,comp293278_c0,comp3443093_c0,comp305296_c1,comp313162_c0,comp6122434_c0,comp315888_c1,comp300014_c0,comp299937_c0,comp315407_c0,comp305124_c0,comp3279554_c0,comp3964324_c0,comp2914807_c0,comp3996764_c0,comp61264_c0,comp2602112_c0,comp3901622…
GO:0008150	Biological Process	GO:0050896	response to stimulus	GO:0051716	cellular response to stimulus	GO:0031668	cellular response to extracellular stimulus	42	comp309329_c0,comp4199298_c0,comp242019_c0,comp310721_c0,comp304517_c0,comp316890_c0,comp317885_c0,comp317837_c0,comp314912_c0,comp299798_c0,comp309160_c0,comp2359183_c0,comp304554_c0,comp298149_c0,comp309428_c0,comp308008_c0,comp1832760_c0,comp9490_c0,comp315871_c0,comp281582_c1,comp304524_c0,comp3448105_c0,comp312306_c0,comp3954225_c0,comp307054_c0,comp3078924_c0,comp4045927_c0,comp314122_c0,co…
GO:0008150	Biological Process	GO:0050896	response to stimulus	GO:0051606	detection of stimulus	GO:0050906	detection of stimulus involved in sensory perception	12	comp258884_c0,comp230845_c0,comp2585412_c0,comp315892_c0,comp31768_c0,comp193528_c0,comp3278347_c0,comp262387_c0,comp317598_c0,comp309308_c0,comp271650_c0,comp317369_c0
GO:0008150	Biological Process	GO:0050896	response to stimulus	GO:0051606	detection of stimulus	GO:0009595	detection of biotic stimulus	1	comp4771283_c0
GO:0008150	Biological Process	GO:0050896	response to stimulus	GO:0051606	detection of stimulus	GO:0009593	detection of chemical stimulus	12	comp258884_c0,comp230845_c0,comp4771283_c0,comp315892_c0,comp31768_c0,comp193528_c0,comp3278347_c0,comp262387_c0,comp317598_c0,comp309308_c0,comp271650_c0,comp317369_c0
GO:0008150	Biological Process	GO:0050896	response to stimulus	GO:0051606	detection of stimulus	GO:0009582	detection of abiotic stimulus	8	comp102309_c0,comp311859_c1,comp311488_c0,comp312894_c0,comp145092_c0,comp31768_c0,comp2585412_c0,comp175017_c0
GO:0008150	Biological Process	GO:0050896	response to stimulus	GO:0051606	detection of stimulus	GO:0009581	detection of external stimulus	9	comp4771283_c0,comp145092_c0,comp312894_c0,comp31768_c0,comp2585412_c0,comp175017_c0,comp102309_c0,comp311859_c1,comp311488_c0
GO:0008150	Biological Process	GO:0050896	response to stimulus	GO:0048585	negative regulation of response to stimulus	GO:0090288	negative regulation of cellular response to growth factor stimulus	2	comp283135_c1,comp3700889_c0
GO:0008150	Biological Process	GO:0050896	response to stimulus	GO:0048585	negative regulation of response to stimulus	GO:0050777	negative regulation of immune response	3	comp5068152_c0,comp65060_c0,comp3643250_c0
GO:0008150	Biological Process	GO:0050896	response to stimulus	GO:0048585	negative regulation of response to stimulus	GO:2000258	negative regulation of protein activation cascade	1	comp5068152_c0
GO:0008150	Biological Process	GO:0050896	response to stimulus	GO:0048585	negative regulation of response to stimulus	GO:1901032	negative regulation of response to reactive oxygen species	1	comp2914807_c0
GO:0008150	Biological Process	GO:0050896	response to stimulus	GO:0048585	negative regulation of response to stimulus	GO:0032102	negative regulation of response to external stimulus	12	comp304554_c0,comp5412101_c0,comp242019_c0,comp3507134_c0,comp317885_c0,comp3315666_c0,comp304517_c0,comp3983741_c0,comp315871_c0,comp238774_c0,comp291477_c0,comp216248_c0
GO:0008150	Biological Process	GO:0050896	response to stimulus	GO:0048585	negative regulation of response to stimulus	GO:1900408	negative regulation of cellular response to oxidative stress	1	comp2914807_c0
GO:0008150	Biological Process	GO:0050896	response to stimulus	GO:0048585	negative regulation of response to stimulus	GO:0002832	negative regulation of response to biotic stimulus	3	comp3507134_c0,comp3983741_c0,comp65060_c0
GO:0008150	Biological Process	GO:0050896	response to stimulus	GO:0048585	negative regulation of response to stimulus	GO:0009968	negative regulation of signal transduction	65	comp4911158_c0,comp315680_c0,comp315249_c0,comp279856_c0,comp24085_c0,comp4307914_c0,comp3470636_c0,comp3983741_c0,comp303006_c0,comp3507134_c0,comp316783_c0,comp4696192_c0,comp3531176_c0,comp245835_c0,comp204648_c1,comp2604658_c0,comp240532_c0,comp316510_c0,comp216248_c0,comp2613310_c0,comp315549_c0,comp3996764_c0,comp318248_c0,comp2317237_c0,comp4045927_c0,comp6122434_c0,comp310480_c0,comp29993…
GO:0008150	Biological Process	GO:0050896	response to stimulus	GO:0048585	negative regulation of response to stimulus	GO:0060761	negative regulation of response to cytokine stimulus	1	comp216248_c0
GO:0008150	Biological Process	GO:0050896	response to stimulus	GO:0048585	negative regulation of response to stimulus	GO:0031348	negative regulation of defense response	6	comp5068152_c0,comp216248_c0,comp291477_c0,comp238774_c0,comp3983741_c0,comp3507134_c0
GO:0008150	Biological Process	GO:0050896	response to stimulus	GO:0007610	behavior	GO:0019098	reproductive behavior	24	comp181094_c0,comp263791_c0,comp3531176_c0,comp3300329_c0,comp305549_c0,comp307839_c0,comp294431_c0,comp314258_c0,comp201716_c0,comp2604658_c0,comp297607_c1,comp318392_c0,comp307169_c0,comp303389_c0,comp5412101_c0,comp311480_c0,comp3996764_c0,comp2127300_c0,comp301968_c0,comp231777_c0,comp3877363_c0,comp135370_c0,comp298739_c0,comp24085_c0
GO:0008150	Biological Process	GO:0050896	response to stimulus	GO:0007610	behavior	GO:0007631	feeding behavior	5	comp242019_c0,comp315871_c0,comp304554_c0,comp317885_c0,comp304517_c0
GO:0008150	Biological Process	GO:0050896	response to stimulus	GO:0007610	behavior	GO:0048520	positive regulation of behavior	2	comp2602112_c0,comp2342778_c0
GO:0008150	Biological Process	GO:0050896	response to stimulus	GO:0007610	behavior	GO:0044708	single-organism behavior	27	comp283902_c0,comp305505_c0,comp305356_c0,comp3300329_c0,comp315871_c0,comp3531176_c0,comp5240265_c0,comp317853_c0,comp2883127_c0,comp181094_c0,comp290187_c0,comp304554_c0,comp5412101_c0,comp4195069_c0,comp2604658_c0,comp3537446_c0,comp3901622_c0,comp3996764_c0,comp24085_c0,comp3951476_c0,comp294276_c0,comp242019_c0,comp3878979_c0,comp2914807_c0,comp304517_c0,comp3980045_c0,comp317885_c0
GO:0008150	Biological Process	GO:0050896	response to stimulus	GO:0007610	behavior	GO:0050795	regulation of behavior	5	comp307336_c0,comp2882702_c0,comp2998131_c0,comp2602112_c0,comp2342778_c0
GO:0008150	Biological Process	GO:0050896	response to stimulus	GO:0007610	behavior	GO:0051705	multi-organism behavior	27	comp311480_c0,comp263312_c0,comp5412101_c0,comp303389_c0,comp311607_c0,comp318392_c0,comp297607_c1,comp307169_c0,comp294431_c0,comp314258_c0,comp201716_c0,comp307839_c0,comp305549_c0,comp263791_c0,comp295788_c0,comp292385_c0,comp3951476_c0,comp298739_c0,comp2378182_c0,comp135370_c0,comp2048038_c0,comp268922_c0,comp3877363_c0,comp168142_c0,comp301968_c0,comp231777_c0,comp2127300_c0
GO:0008150	Biological Process	GO:0050896	response to stimulus	GO:0006950	response to stress	GO:0034405	response to fluid shear stress	1	comp3932204_c0
GO:0008150	Biological Process	GO:0050896	response to stimulus	GO:0006950	response to stress	GO:0006979	response to oxidative stress	25	comp4195069_c0,comp318520_c0,comp262070_c0,comp4481743_c0,comp237507_c0,comp2390038_c0,comp293278_c0,comp305356_c0,comp176309_c0,comp298642_c1,comp3460608_c0,comp301458_c0,comp3954225_c0,comp2914807_c0,comp309267_c0,comp5123992_c0,comp3951476_c0,comp3980045_c0,comp19500_c0,comp4045927_c0,comp291405_c0,comp4775623_c0,comp3901622_c0,comp3996764_c0,comp3579324_c0
GO:0008150	Biological Process	GO:0050896	response to stimulus	GO:0006950	response to stress	GO:0033555	multicellular organismal response to stress	1	comp207003_c0
GO:0008150	Biological Process	GO:0050896	response to stimulus	GO:0006950	response to stress	GO:0080134	regulation of response to stress	63	comp304825_c0,comp4325656_c0,comp283135_c1,comp4179864_c0,comp2630980_c0,comp2321980_c0,comp314356_c0,comp315538_c0,comp64829_c0,comp4692895_c0,comp2941595_c0,comp4166176_c0,comp4573991_c0,comp4481743_c0,comp3315666_c0,comp2585412_c0,comp3203553_c0,comp1458078_c0,comp301977_c0,comp291477_c0,comp3533937_c0,comp3508803_c0,comp216248_c0,comp3888175_c0,comp2591476_c0,comp2882702_c0,comp3876201_c0,com…
GO:0008150	Biological Process	GO:0050896	response to stimulus	GO:0006950	response to stress	GO:0035966	response to topologically incorrect protein	6	comp305814_c0,comp238323_c0,comp2824088_c0,comp3311540_c0,comp313842_c0,comp305716_c0
GO:0008150	Biological Process	GO:0050896	response to stimulus	GO:0006950	response to stress	GO:0001666	response to hypoxia	8	comp3954225_c0,comp242912_c0,comp3315666_c0,comp4045927_c0,comp4775623_c0,comp283135_c1,comp3996764_c0,comp3579324_c0
GO:0008150	Biological Process	GO:0050896	response to stimulus	GO:0006950	response to stress	GO:0006952	defense response	229	comp287392_c1,comp258998_c0,comp306072_c0,comp306004_c0,comp312966_c0,comp312603_c0,comp300191_c0,comp307914_c0,comp3962230_c0,comp314839_c0,comp66443_c0,comp314496_c0,comp314742_c0,comp312875_c0,comp298858_c0,comp4481743_c0,comp310915_c0,comp297817_c1,comp2941595_c0,comp2958718_c0,comp4692895_c0,comp294796_c0,comp56958_c0,comp318488_c0,comp314356_c0,comp21675_c0,comp313069_c0,comp283135_c1,comp2…
GO:0008150	Biological Process	GO:0050896	response to stimulus	GO:0006950	response to stress	GO:0006991	response to sterol depletion	1	comp4026302_c0
GO:0008150	Biological Process	GO:0050896	response to stimulus	GO:0006950	response to stress	GO:0042594	response to starvation	23	comp304554_c0,comp273782_c0,comp305434_c0,comp3315666_c0,comp308008_c0,comp298149_c0,comp315871_c0,comp9490_c0,comp1901193_c0,comp4199298_c0,comp307054_c0,comp3954225_c0,comp242019_c0,comp309329_c0,comp317885_c0,comp235033_c1,comp1612939_c0,comp304517_c0,comp4045927_c0,comp2818358_c0,comp309160_c0,comp2359183_c0,comp314912_c0
GO:0008150	Biological Process	GO:0050896	response to stimulus	GO:0006950	response to stress	GO:0009611	response to wounding	168	comp4759317_c0,comp312296_c0,comp2390038_c0,comp316980_c0,comp313805_c0,comp317698_c0,comp316596_c0,comp175831_c0,comp3531176_c0,comp308548_c0,comp300538_c1,comp259825_c0,comp250515_c0,comp60149_c0,comp3665268_c0,comp6099605_c0,comp297418_c1,comp313587_c0,comp3983741_c0,comp311305_c0,comp238774_c0,comp308461_c0,comp313753_c1,comp219921_c0,comp314596_c0,comp312899_c0,comp3306784_c0,comp304732_c0,c…
GO:0008150	Biological Process	GO:0050896	response to stimulus	GO:0006950	response to stress	GO:0033554	cellular response to stress	633	comp308889_c0,comp309311_c0,comp236565_c0,comp312652_c0,comp317140_c0,comp280782_c0,comp313532_c0,comp298377_c0,comp318549_c0,comp285389_c1,comp317915_c0,comp306411_c0,comp296839_c0,comp317188_c0,comp300600_c0,comp299390_c0,comp310268_c0,comp309126_c0,comp263513_c0,comp3896948_c0,comp307003_c0,comp278646_c0,comp298937_c0,comp317034_c0,comp286094_c0,comp283371_c0,comp313403_c0,comp309008_c1,comp46…
GO:0008150	Biological Process	GO:0050896	response to stimulus	GO:0009607	response to biotic stimulus	GO:0071216	cellular response to biotic stimulus	6	comp5012788_c0,comp2079986_c0,comp3507134_c0,comp290468_c1,comp4771283_c0,comp3983741_c0
GO:0008150	Biological Process	GO:0050896	response to stimulus	GO:0009607	response to biotic stimulus	GO:0002237	response to molecule of bacterial origin	11	comp3460608_c0,comp4771283_c0,comp3443093_c0,comp204614_c0,comp290468_c1,comp4481743_c0,comp3507134_c0,comp3983741_c0,comp3414365_c0,comp5012788_c0,comp4692895_c0
GO:0008150	Biological Process	GO:0050896	response to stimulus	GO:0009607	response to biotic stimulus	GO:0002831	regulation of response to biotic stimulus	13	comp3507134_c0,comp3983741_c0,comp258998_c0,comp65060_c0,comp278362_c0,comp312966_c0,comp3930253_c0,comp286030_c1,comp64829_c0,comp4325656_c0,comp6388802_c0,comp304825_c0,comp315498_c0
GO:0008150	Biological Process	GO:0050896	response to stimulus	GO:0009607	response to biotic stimulus	GO:0051707	response to other organism	186	comp302363_c0,comp306056_c0,comp309311_c0,comp294880_c0,comp3485484_c0,comp305143_c0,comp310844_c0,comp318421_c0,comp4254840_c0,comp313746_c0,comp307734_c0,comp299171_c0,comp314273_c0,comp26966_c0,comp317145_c0,comp287662_c0,comp309345_c0,comp267910_c0,comp283795_c0,comp314886_c0,comp317783_c0,comp306292_c0,comp316403_c0,comp6035243_c0,comp182443_c0,comp316212_c0,comp315454_c2,comp315498_c0,comp3…
GO:0008150	Biological Process	GO:0050896	response to stimulus	GO:0009607	response to biotic stimulus	GO:0002347	response to tumor cell	1	comp65060_c0
GO:0008150	Biological Process	GO:0050896	response to stimulus	GO:0009607	response to biotic stimulus	GO:0009595	detection of biotic stimulus	1	comp4771283_c0
GO:0008150	Biological Process	GO:0050896	response to stimulus	GO:0009607	response to biotic stimulus	GO:0002832	negative regulation of response to biotic stimulus	3	comp3507134_c0,comp3983741_c0,comp65060_c0
GO:0008150	Biological Process	GO:0050896	response to stimulus	GO:0009607	response to biotic stimulus	GO:0002238	response to molecule of fungal origin	1	comp2079986_c0
GO:0008150	Biological Process	GO:0050896	response to stimulus	GO:0009605	response to external stimulus	GO:0042330	taxis	57	comp2585412_c0,comp3412117_c0,comp2602112_c0,comp4195059_c0,comp315087_c0,comp2882702_c0,comp307336_c0,comp302128_c0,comp3287029_c0,comp2914807_c0,comp276015_c0,comp3279554_c0,comp4002033_c0,comp292447_c0,comp276649_c0,comp2998131_c0,comp303659_c0,comp310933_c0,comp5335694_c0,comp309812_c0,comp313459_c0,comp287967_c0,comp283734_c0,comp207776_c0,comp3027724_c0,comp297404_c0,comp2941595_c0,comp3282…
GO:0008150	Biological Process	GO:0050896	response to stimulus	GO:0009605	response to external stimulus	GO:0032102	negative regulation of response to external stimulus	12	comp304554_c0,comp5412101_c0,comp242019_c0,comp3507134_c0,comp317885_c0,comp3315666_c0,comp304517_c0,comp3983741_c0,comp315871_c0,comp238774_c0,comp291477_c0,comp216248_c0
GO:0008150	Biological Process	GO:0050896	response to stimulus	GO:0009605	response to external stimulus	GO:0009991	response to extracellular stimulus	55	comp9490_c0,comp315871_c0,comp281582_c1,comp3497031_c0,comp304554_c0,comp2981127_c0,comp309428_c0,comp65060_c0,comp298149_c0,comp308008_c0,comp1832760_c0,comp4396769_c0,comp317837_c0,comp204614_c0,comp3457112_c0,comp2675840_c0,comp314912_c0,comp299798_c0,comp309160_c0,comp2359183_c0,comp309329_c0,comp4199298_c0,comp242019_c0,comp310721_c0,comp304517_c0,comp317885_c0,comp4165867_c0,comp316890_c0,c…
GO:0008150	Biological Process	GO:0050896	response to stimulus	GO:0009605	response to external stimulus	GO:0032103	positive regulation of response to external stimulus	5	comp4481743_c0,comp4166176_c0,comp2602112_c0,comp2342778_c0,comp2941595_c0
GO:0008150	Biological Process	GO:0050896	response to stimulus	GO:0009605	response to external stimulus	GO:0071496	cellular response to external stimulus	45	comp311979_c0,comp1612939_c0,comp235033_c1,comp314122_c0,comp4045927_c0,comp3078924_c0,comp307054_c0,comp3964324_c0,comp3954225_c0,comp312306_c0,comp3448105_c0,comp304524_c0,comp300445_c0,comp2818358_c0,comp305434_c0,comp312642_c0,comp3315666_c0,comp4692895_c0,comp273782_c0,comp1679656_c0,comp311584_c0,comp1901193_c0,comp300647_c0,comp318355_c0,comp316890_c0,comp317885_c0,comp304517_c0,comp310721…
GO:0008150	Biological Process	GO:0050896	response to stimulus	GO:0009605	response to external stimulus	GO:0009649	entrainment of circadian clock	1	comp3308313_c0
GO:0008150	Biological Process	GO:0050896	response to stimulus	GO:0009605	response to external stimulus	GO:0009581	detection of external stimulus	9	comp4771283_c0,comp145092_c0,comp312894_c0,comp31768_c0,comp2585412_c0,comp175017_c0,comp102309_c0,comp311859_c1,comp311488_c0
GO:0008150	Biological Process	GO:0050896	response to stimulus	GO:0009605	response to external stimulus	GO:0009612	response to mechanical stimulus	3	comp5258872_c0,comp3964324_c0,comp4692895_c0
GO:0008150	Biological Process	GO:0050896	response to stimulus	GO:0009605	response to external stimulus	GO:0032101	regulation of response to external stimulus	32	comp3315666_c0,comp4481743_c0,comp2342778_c0,comp4166176_c0,comp2941595_c0,comp3876201_c0,comp2882702_c0,comp307336_c0,comp2602112_c0,comp216248_c0,comp291477_c0,comp3203553_c0,comp1458078_c0,comp218335_c0,comp2998131_c0,comp5068152_c0,comp306135_c0,comp305356_c0,comp315871_c0,comp317718_c0,comp316596_c0,comp304554_c0,comp5412101_c0,comp238774_c0,comp3983741_c0,comp304517_c0,comp317885_c0,comp350…
GO:0008150	Biological Process	GO:0050896	response to stimulus	GO:0009605	response to external stimulus	GO:0001964	startle response	1	comp5412101_c0
GO:0008150	Biological Process	GO:0050896	response to stimulus	GO:0048584	positive regulation of response to stimulus	GO:2001025	positive regulation of response to drug	1	comp4377654_c0
GO:0008150	Biological Process	GO:0050896	response to stimulus	GO:0048584	positive regulation of response to stimulus	GO:0048520	positive regulation of behavior	2	comp2602112_c0,comp2342778_c0
GO:0008150	Biological Process	GO:0050896	response to stimulus	GO:0048584	positive regulation of response to stimulus	GO:2001022	positive regulation of response to DNA damage stimulus	9	comp3497031_c0,comp2321980_c0,comp3877413_c0,comp2630980_c0,comp315538_c0,comp2591476_c0,comp2186173_c0,comp3533937_c0,comp3508803_c0
GO:0008150	Biological Process	GO:0050896	response to stimulus	GO:0048584	positive regulation of response to stimulus	GO:0050778	positive regulation of immune response	27	comp2079986_c0,comp5068152_c0,comp35236_c0,comp3507134_c0,comp3983741_c0,comp251046_c0,comp298153_c0,comp3930253_c0,comp5258872_c0,comp306209_c0,comp3876201_c0,comp201239_c0,comp4771283_c0,comp2943785_c0,comp5412101_c0,comp4692895_c0,comp9072_c0,comp306758_c0,comp290468_c1,comp2390038_c0,comp315498_c0,comp4325656_c0,comp283135_c1,comp302018_c0,comp314356_c0,comp307003_c0,comp64829_c0
GO:0008150	Biological Process	GO:0050896	response to stimulus	GO:0048584	positive regulation of response to stimulus	GO:0032103	positive regulation of response to external stimulus	5	comp4481743_c0,comp4166176_c0,comp2602112_c0,comp2342778_c0,comp2941595_c0
GO:0008150	Biological Process	GO:0050896	response to stimulus	GO:0048584	positive regulation of response to stimulus	GO:0009967	positive regulation of signal transduction	55	comp2079986_c0,comp3959906_c0,comp6099605_c0,comp3980971_c0,comp2593866_c0,comp300160_c0,comp2186173_c0,comp315568_c0,comp3930253_c0,comp5258872_c0,comp3222358_c0,comp317640_c0,comp2657126_c0,comp302835_c0,comp4104793_c0,comp4933456_c0,comp3295937_c0,comp2390038_c0,comp3888200_c0,comp3877413_c0,comp17037_c0,comp4026302_c0,comp3964324_c0,comp2914807_c0,comp3954225_c0,comp2926445_c0,comp4002033_c0,…
GO:0008150	Biological Process	GO:0050896	response to stimulus	GO:0048584	positive regulation of response to stimulus	GO:0031349	positive regulation of defense response	15	comp306209_c0,comp4771283_c0,comp5258872_c0,comp314356_c0,comp3930253_c0,comp283135_c1,comp315498_c0,comp2390038_c0,comp3983741_c0,comp3507134_c0,comp4481743_c0,comp290468_c1,comp4166176_c0,comp4692895_c0,comp2941595_c0
GO:0008150	Biological Process	GO:0065007	biological regulation	GO:0050789	regulation of biological process	GO:0051239	regulation of multicellular organismal process	149	comp2602112_c0,comp3412117_c0,comp216248_c0,comp291477_c0,comp4771283_c0,comp3996764_c0,comp318248_c0,comp300949_c1,comp296770_c1,comp299081_c0,comp2914807_c0,comp313315_c1,comp3316568_c0,comp317699_c0,comp4325656_c0,comp3066651_c0,comp2334514_c0,comp303448_c0,comp314254_c0,comp4166176_c0,comp317343_c0,comp12190_c0,comp305937_c0,comp2064838_c0,comp42007_c0,comp316202_c0,comp3643250_c0,comp312946_…
GO:0008150	Biological Process	GO:0065007	biological regulation	GO:0050789	regulation of biological process	GO:0040008	regulation of growth	29	comp3996764_c0,comp3579324_c0,comp4775623_c0,comp289532_c0,comp3980971_c0,comp3242094_c0,comp2593866_c0,comp299937_c0,comp3384168_c0,comp3686492_c0,comp3470636_c0,comp300663_c0,comp4307914_c0,comp314902_c0,comp4895455_c0,comp3027724_c0,comp245032_c0,comp3306784_c0,comp3316568_c0,comp3107609_c0,comp2390038_c0,comp2907943_c0,comp1630416_c0,comp4384297_c0,comp3295937_c0,comp3308479_c0,comp5412101_c0…
GO:0008150	Biological Process	GO:0065007	biological regulation	GO:0050789	regulation of biological process	GO:2000241	regulation of reproductive process	6	comp4696192_c0,comp3066651_c0,comp3295937_c0,comp3316568_c0,comp3313515_c0,comp3977873_c0
GO:0008150	Biological Process	GO:0065007	biological regulation	GO:0050789	regulation of biological process	GO:0048583	regulation of response to stimulus	373	comp3315666_c0,comp302487_c0,comp241956_c0,comp64829_c0,comp3066651_c0,comp316816_c0,comp318383_c0,comp309451_c0,comp315647_c0,comp6122434_c0,comp318285_c0,comp2845823_c0,comp2914807_c0,comp3964324_c0,comp4771283_c0,comp317116_c0,comp302527_c0,comp3996764_c0,comp318248_c0,comp306810_c1,comp279349_c0,comp2602112_c0,comp300386_c1,comp301020_c0,comp303581_c0,comp302038_c1,comp310850_c1,comp304554_c0…
GO:0008150	Biological Process	GO:0065007	biological regulation	GO:0050789	regulation of biological process	GO:0097006	regulation of plasma lipoprotein particle levels	2	comp216248_c0,comp313542_c3
GO:0008150	Biological Process	GO:0065007	biological regulation	GO:0050789	regulation of biological process	GO:0043900	regulation of multi-organism process	47	comp304825_c0,comp4325656_c0,comp309064_c0,comp3316568_c0,comp316391_c0,comp282087_c0,comp64829_c0,comp315945_c1,comp290515_c0,comp318538_c0,comp298993_c1,comp298794_c0,comp318486_c0,comp3579324_c0,comp166142_c0,comp310387_c0,comp6170_c0,comp312966_c0,comp1241678_c0,comp258998_c0,comp315498_c0,comp6388802_c0,comp268822_c0,comp68750_c0,comp286358_c0,comp298354_c0,comp3295937_c0,comp316526_c0,comp3…
GO:0008150	Biological Process	GO:0065007	biological regulation	GO:0050789	regulation of biological process	GO:0032879	regulation of localization	126	comp4199298_c0,comp294675_c0,comp312406_c0,comp4307914_c0,comp3964323_c0,comp24085_c0,comp308124_c0,comp318064_c0,comp318447_c1,comp309962_c0,comp4775623_c0,comp3859261_c0,comp166047_c0,comp2964723_c0,comp310955_c0,comp3389254_c0,comp300734_c0,comp4933456_c0,comp318380_c0,comp3295937_c0,comp2945674_c0,comp316658_c0,comp2604658_c0,comp2390038_c0,comp304281_c1,comp203394_c0,comp2593227_c0,comp35311…
GO:0008150	Biological Process	GO:0065007	biological regulation	GO:0050789	regulation of biological process	GO:0031341	regulation of cell killing	11	comp282087_c0,comp64829_c0,comp316618_c0,comp308659_c1,comp316526_c0,comp300488_c1,comp286358_c0,comp65060_c0,comp314621_c1,comp304764_c0,comp3643250_c0
GO:0008150	Biological Process	GO:0065007	biological regulation	GO:0050789	regulation of biological process	GO:0050794	regulation of cellular process	5258	comp316485_c0,comp303264_c0,comp289914_c0,comp299872_c1,comp300900_c1,comp305694_c0,comp316733_c0,comp292898_c0,comp3306255_c0,comp303563_c0,comp303998_c0,comp314468_c0,comp298085_c0,comp300483_c2,comp64829_c0,comp228468_c0,comp313844_c0,comp4738998_c0,comp17816_c0,comp282719_c0,comp2330087_c0,comp307352_c0,comp303836_c0,comp315984_c0,comp296411_c0,comp300983_c0,comp250518_c0,comp2696806_c0,comp3…
0,comp252662_c0,comp185970_c0,comp318525_c0,comp312401_c0,comp308942_c1,comp314912_c0,comp305462_c0,comp309437_c0,comp311305_c0,comp5847_c0,comp311164_c2,comp4284352_c0,comp3277823_c0,comp313767_c0,comp313124_c1,comp306802_c0,comp242568_c1,comp311608_c0,comp293409_c0,comp174687_c0,comp243781_c1,comp298233_c0,comp305523_c0,comp300049_c0,comp314505_c0,comp166449_c0,comp303777_c0,comp303002_c0,comp2…
8_c0,comp13763_c0,comp293575_c0,comp309059_c0,comp314426_c0,comp295208_c0,comp315334_c0,comp4911524_c0,comp308412_c0,comp283150_c0,comp311473_c0,comp311521_c0,comp3514196_c0,comp314842_c0,comp308530_c0,comp300670_c1,comp307193_c0,comp314061_c0,comp306306_c0,comp308539_c0,comp307849_c0,comp308496_c1,comp293715_c1,comp314458_c0,comp33012_c0,comp188339_c0,comp75945_c0,comp283184_c0,comp318519_c0,com…
GO:0008150	Biological Process	GO:0065007	biological regulation	GO:0050789	regulation of biological process	GO:0023051	regulation of signaling	346	comp203394_c0,comp312069_c0,comp317238_c0,comp306029_c0,comp314477_c0,comp316451_c0,comp2604658_c0,comp307043_c0,comp65060_c0,comp311905_c0,comp4104793_c0,comp303736_c0,comp297933_c0,comp3295937_c0,comp204648_c1,comp4933456_c0,comp203527_c0,comp316767_c0,comp312030_c0,comp266218_c0,comp307822_c0,comp317149_c0,comp317312_c0,comp166047_c0,comp3859261_c0,comp302390_c0,comp315680_c0,comp263435_c0,com…
GO:0008150	Biological Process	GO:0065007	biological regulation	GO:0050789	regulation of biological process	GO:0002682	regulation of immune system process	62	comp24085_c0,comp2079986_c0,comp35236_c0,comp278362_c0,comp3983741_c0,comp251046_c0,comp3507134_c0,comp298153_c0,comp2186173_c0,comp306209_c0,comp201239_c0,comp4996943_c0,comp5258872_c0,comp286030_c1,comp3930253_c0,comp306758_c0,comp3977873_c0,comp3295937_c0,comp2943785_c0,comp5412101_c0,comp5012788_c0,comp9072_c0,comp65060_c0,comp2390038_c0,comp2604658_c0,comp290468_c1,comp3861090_c0,comp315498_…
GO:0008150	Biological Process	GO:0065007	biological regulation	GO:0050789	regulation of biological process	GO:0051128	regulation of cellular component organization	192	comp315540_c0,comp305758_c0,comp316042_c0,comp317728_c0,comp306468_c0,comp4696192_c0,comp312636_c0,comp4199298_c0,comp302020_c0,comp3863653_c0,comp314991_c0,comp7886_c0,comp3889081_c0,comp3533365_c0,comp313753_c1,comp4154094_c0,comp4377654_c0,comp4573991_c0,comp293612_c0,comp316603_c0,comp307421_c0,comp3306784_c0,comp218184_c0,comp3312322_c0,comp245032_c0,comp3027724_c0,comp313542_c3,comp318345_c…
GO:0008150	Biological Process	GO:0065007	biological regulation	GO:0050789	regulation of biological process	GO:0042752	regulation of circadian rhythm	1	comp3308313_c0
GO:0008150	Biological Process	GO:0065007	biological regulation	GO:0050789	regulation of biological process	GO:0048519	negative regulation of biological process	377	comp242019_c0,comp3465787_c0,comp4078563_c0,comp307398_c0,comp303684_c0,comp313800_c0,comp308518_c0,comp316358_c0,comp299666_c1,comp307879_c0,comp302535_c0,comp4856145_c0,comp288535_c0,comp298149_c0,comp3895592_c0,comp305356_c0,comp2359795_c0,comp1611822_c0,comp43611_c0,comp311924_c0,comp314055_c0,comp4895455_c0,comp3497031_c0,comp311373_c0,comp181094_c0,comp297540_c0,comp172040_c0,comp308479_c0,…
GO:0008150	Biological Process	GO:0065007	biological regulation	GO:0050789	regulation of biological process	GO:0044087	regulation of cellular component biogenesis	59	comp4199298_c0,comp305015_c0,comp289352_c0,comp1570579_c0,comp2593866_c0,comp295818_c0,comp180931_c0,comp4775623_c0,comp4078563_c0,comp4911158_c0,comp299271_c0,comp3533365_c0,comp273072_c0,comp5412101_c0,comp302540_c1,comp311485_c0,comp296182_c0,comp311058_c0,comp3977873_c0,comp317858_c0,comp296608_c0,comp300202_c0,comp275575_c0,comp308836_c0,comp315297_c2,comp4696192_c0,comp314502_c1,comp3954225…
GO:0008150	Biological Process	GO:0065007	biological regulation	GO:0050789	regulation of biological process	GO:0048518	positive regulation of biological process	403	comp3066651_c0,comp64829_c0,comp300483_c2,comp3315666_c0,comp309103_c0,comp313581_c0,comp203414_c0,comp305937_c0,comp263172_c0,comp3384521_c0,comp293150_c0,comp317399_c0,comp312989_c0,comp4771283_c0,comp318326_c0,comp318248_c0,comp3996764_c0,comp299807_c0,comp3610750_c0,comp2648993_c0,comp303264_c0,comp2602112_c0,comp4024371_c0,comp6122434_c0,comp276151_c1,comp291467_c0,comp253755_c0,comp288214_c…
GO:0008150	Biological Process	GO:0065007	biological regulation	GO:0050789	regulation of biological process	GO:0019222	regulation of metabolic process	2581	comp316010_c0,comp293776_c0,comp287196_c0,comp2657126_c0,comp317985_c0,comp1763140_c0,comp2368817_c0,comp296720_c0,comp293929_c0,comp236972_c0,comp297010_c0,comp275632_c0,comp60023_c0,comp213131_c0,comp305107_c0,comp76267_c0,comp299886_c0,comp269804_c0,comp313162_c0,comp318381_c0,comp312238_c0,comp316443_c0,comp313479_c0,comp318248_c0,comp273810_c0,comp299820_c0,comp313550_c0,comp309103_c0,comp28…
omp307474_c0,comp309861_c0,comp268822_c0,comp311056_c0,comp287002_c0,comp292443_c0,comp218335_c0,comp167997_c0,comp1823173_c0,comp304202_c0,comp311387_c1,comp318136_c0,comp1211622_c0,comp317614_c0,comp313457_c0,comp300726_c0,comp317669_c0,comp298093_c2,comp306502_c0,comp13151_c0,comp306248_c0,comp317204_c0,comp3905504_c0,comp3043742_c0,comp169998_c1,comp3477260_c0,comp302927_c0,comp147421_c0,comp…
GO:0008150	Biological Process	GO:0065007	biological regulation	GO:0050789	regulation of biological process	GO:0040012	regulation of locomotion	46	comp181094_c0,comp3531176_c0,comp4696192_c0,comp3497031_c0,comp304519_c0,comp2604658_c0,comp5412101_c0,comp3977873_c0,comp4933456_c0,comp318380_c0,comp3295937_c0,comp317505_c0,comp316492_c0,comp3389254_c0,comp318447_c1,comp2593866_c0,comp24085_c0,comp308124_c0,comp2321980_c0,comp3066651_c0,comp313126_c0,comp3316568_c0,comp4481743_c0,comp313409_c0,comp305937_c0,comp269565_c0,comp317343_c0,comp3313…
GO:0008150	Biological Process	GO:0065007	biological regulation	GO:0050789	regulation of biological process	GO:0050793	regulation of developmental process	99	comp291477_c0,comp216248_c0,comp3412117_c0,comp2602112_c0,comp3996764_c0,comp318248_c0,comp3287029_c0,comp2914807_c0,comp318371_c0,comp3315383_c0,comp3308313_c0,comp2998131_c0,comp313126_c0,comp310933_c0,comp317699_c0,comp3316568_c0,comp3027724_c0,comp3066651_c0,comp4851714_c0,comp317343_c0,comp4154094_c0,comp4573991_c0,comp3643250_c0,comp305937_c0,comp12190_c0,comp298842_c0,comp314629_c0,comp345…
GO:0008150	Biological Process	GO:0065007	biological regulation	GO:0050789	regulation of biological process	GO:0032844	regulation of homeostatic process	21	comp2604658_c0,comp290468_c1,comp2945674_c0,comp3295937_c0,comp4933456_c0,comp2941595_c0,comp5412101_c0,comp3531176_c0,comp5388043_c0,comp181094_c0,comp3316568_c0,comp3861090_c0,comp4045927_c0,comp3983741_c0,comp4691526_c0,comp318064_c0,comp3507134_c0,comp24085_c0,comp2079986_c0,comp3954225_c0,comp3996764_c0
GO:0008150	Biological Process	GO:0065007	biological regulation	GO:0065009	regulation of molecular function	GO:0051098	regulation of binding	7	comp3579324_c0,comp4481743_c0,comp3877413_c0,comp3980971_c0,comp4775623_c0,comp3470636_c0,comp305356_c0
GO:0008150	Biological Process	GO:0065007	biological regulation	GO:0065009	regulation of molecular function	GO:0044093	positive regulation of molecular function	92	comp302233_c0,comp315871_c0,comp305356_c0,comp3895592_c0,comp3861090_c0,comp290618_c0,comp181094_c0,comp3374373_c0,comp17037_c0,comp5412101_c0,comp2943785_c0,comp3392032_c0,comp271490_c0,comp31768_c0,comp3222358_c0,comp315224_c0,comp242019_c0,comp266186_c0,comp308967_c1,comp317473_c0,comp2079986_c0,comp233856_c0,comp3980971_c0,comp2593866_c0,comp304517_c0,comp303003_c0,comp283135_c1,comp4195069_c…
GO:0008150	Biological Process	GO:0065007	biological regulation	GO:0065009	regulation of molecular function	GO:2000325	regulation of ligand-dependent nuclear receptor transcription coactivator activity	1	comp3279554_c0
GO:0008150	Biological Process	GO:0065007	biological regulation	GO:0065009	regulation of molecular function	GO:0044092	negative regulation of molecular function	69	comp3507134_c0,comp3983741_c0,comp313256_c0,comp3951476_c0,comp24085_c0,comp298397_c2,comp307158_c0,comp308873_c0,comp291823_c0,comp2604658_c0,comp3877413_c0,comp275632_c0,comp4696192_c0,comp3531176_c0,comp293689_c0,comp317793_c1,comp289333_c0,comp300027_c0,comp5068152_c0,comp102674_c0,comp318248_c0,comp311758_c0,comp304175_c1,comp3901622_c0,comp299322_c0,comp216248_c0,comp304572_c0,comp3414365_c…
GO:0008150	Biological Process	GO:0065007	biological regulation	GO:0065009	regulation of molecular function	GO:0051090	regulation of sequence-specific DNA binding transcription factor activity	12	comp3507134_c0,comp4481743_c0,comp3983741_c0,comp3470636_c0,comp5412101_c0,comp2941595_c0,comp3222358_c0,comp3579324_c0,comp4895455_c0,comp4775623_c0,comp315498_c0,comp283135_c1
GO:0008150	Biological Process	GO:0065007	biological regulation	GO:0065009	regulation of molecular function	GO:0010469	regulation of receptor activity	3	comp3878979_c0,comp4026302_c0,comp3222358_c0
GO:0008150	Biological Process	GO:0065007	biological regulation	GO:0065009	regulation of molecular function	GO:0050790	regulation of catalytic activity	335	comp233856_c0,comp1776536_c0,comp242019_c0,comp266186_c0,comp316593_c0,comp314936_c0,comp317473_c0,comp318004_c0,comp299666_c1,comp315224_c0,comp315899_c0,comp307398_c0,comp305047_c1,comp252922_c0,comp271490_c0,comp2364687_c0,comp305725_c0,comp308830_c0,comp316442_c0,comp315271_c0,comp2349782_c0,comp181094_c0,comp314055_c0,comp299969_c1,comp3895592_c0,comp3980045_c0,comp312009_c0,comp317663_c0,co…
GO:0008150	Biological Process	GO:0065007	biological regulation	GO:0065009	regulation of molecular function	GO:0032409	regulation of transporter activity	6	comp5388043_c0,comp4691526_c0,comp4377654_c0,comp305356_c0,comp2945674_c0,comp3878979_c0
GO:0008150	Biological Process	GO:0065007	biological regulation	GO:0065008	regulation of biological quality	GO:0042391	regulation of membrane potential	12	comp3300329_c0,comp305356_c0,comp4911158_c0,comp181094_c0,comp272768_c0,comp3531176_c0,comp3878979_c0,comp5412101_c0,comp3922291_c0,comp24085_c0,comp2604658_c0,comp6122434_c0
GO:0008150	Biological Process	GO:0065007	biological regulation	GO:0065008	regulation of biological quality	GO:0090066	regulation of anatomical structure size	59	comp3299678_c0,comp303448_c0,comp2334514_c0,comp3312322_c0,comp314254_c0,comp309872_c0,comp261336_c0,comp42007_c0,comp2064838_c0,comp3643250_c0,comp25965_c0,comp316603_c0,comp293612_c0,comp3315666_c0,comp298569_c0,comp311518_c0,comp314755_c0,comp304035_c0,comp312968_c0,comp3579324_c0,comp61264_c0,comp309983_c0,comp300949_c1,comp299081_c0,comp3964324_c0,comp290768_c0,comp303686_c0,comp313315_c1,co…
GO:0008150	Biological Process	GO:0065007	biological regulation	GO:0065008	regulation of biological quality	GO:0051235	maintenance of location	99	comp312173_c0,comp311878_c1,comp280245_c0,comp296551_c0,comp314997_c0,comp318438_c0,comp306240_c1,comp293697_c0,comp305069_c0,comp313866_c0,comp312488_c0,comp2035463_c0,comp290211_c0,comp3362207_c0,comp4325656_c0,comp313949_c1,comp1531327_c0,comp317966_c0,comp193479_c0,comp318332_c0,comp300901_c0,comp313632_c0,comp318171_c0,comp3097224_c0,comp3066651_c0,comp258868_c0,comp317831_c0,comp314238_c0,c…
GO:0008150	Biological Process	GO:0065007	biological regulation	GO:0065008	regulation of biological quality	GO:0032098	regulation of appetite	5	comp242019_c0,comp315871_c0,comp304554_c0,comp317885_c0,comp304517_c0
GO:0008150	Biological Process	GO:0065007	biological regulation	GO:0065008	regulation of biological quality	GO:0002027	regulation of heart rate	1	comp5388043_c0
GO:0008150	Biological Process	GO:0065007	biological regulation	GO:0065008	regulation of biological quality	GO:0050878	regulation of body fluid levels	113	comp294915_c0,comp317783_c0,comp302381_c0,comp313808_c0,comp303583_c0,comp218335_c0,comp315541_c0,comp307585_c0,comp1458078_c0,comp304231_c0,comp298614_c0,comp305523_c0,comp296850_c0,comp297516_c0,comp2882702_c0,comp317714_c0,comp299499_c0,comp4254840_c0,comp3308479_c0,comp1205794_c0,comp317759_c0,comp4481743_c0,comp270952_c1,comp311529_c0,comp303748_c0,comp311717_c0,comp302752_c0,comp283734_c0,c…
GO:0008150	Biological Process	GO:0065007	biological regulation	GO:0065008	regulation of biological quality	GO:0001505	regulation of neurotransmitter levels	22	comp305356_c0,comp4861605_c0,comp3531176_c0,comp1277428_c0,comp203394_c0,comp181094_c0,comp253145_c0,comp316117_c0,comp316661_c0,comp2604658_c0,comp312946_c0,comp293373_c0,comp309962_c0,comp166047_c0,comp315061_c0,comp2970360_c0,comp3951476_c0,comp314421_c0,comp24085_c0,comp60149_c0,comp5660192_c0,comp2662204_c0
GO:0008150	Biological Process	GO:0065007	biological regulation	GO:0065008	regulation of biological quality	GO:0045924	regulation of female receptivity	11	comp303389_c0,comp135370_c0,comp297607_c1,comp307169_c0,comp314258_c0,comp201716_c0,comp307839_c0,comp305549_c0,comp301968_c0,comp231777_c0,comp263791_c0
GO:0008150	Biological Process	GO:0065007	biological regulation	GO:0065008	regulation of biological quality	GO:0035821	modification of morphology or physiology of other organism	133	comp305632_c0,comp285332_c0,comp254786_c0,comp3878454_c0,comp316618_c0,comp297021_c0,comp276830_c0,comp307028_c0,comp66915_c1,comp286358_c0,comp308933_c0,comp2628129_c0,comp21336_c0,comp312151_c0,comp311777_c0,comp311535_c0,comp290836_c0,comp3315383_c0,comp313542_c3,comp314317_c1,comp301511_c0,comp282087_c0,comp303106_c0,comp318002_c0,comp55878_c0,comp302824_c0,comp304962_c0,comp307408_c1,comp311…
GO:0008150	Biological Process	GO:0065007	biological regulation	GO:0065008	regulation of biological quality	GO:0008217	regulation of blood pressure	1	comp312572_c0
GO:0008150	Biological Process	GO:0065007	biological regulation	GO:0065008	regulation of biological quality	GO:0048167	regulation of synaptic plasticity	6	comp3531176_c0,comp2604658_c0,comp181094_c0,comp305505_c0,comp24085_c0,comp5412101_c0
GO:0008150	Biological Process	GO:0065007	biological regulation	GO:0065008	regulation of biological quality	GO:0042592	homeostatic process	247	comp5412101_c0,comp295227_c0,comp290468_c1,comp10942_c0,comp291740_c0,comp318126_c0,comp315871_c0,comp313503_c0,comp294137_c1,comp297319_c0,comp3861090_c0,comp312003_c0,comp311312_c0,comp3174531_c0,comp309614_c0,comp4004507_c0,comp317169_c0,comp304176_c2,comp315348_c0,comp2186173_c0,comp294993_c0,comp3870452_c0,comp309295_c0,comp315081_c0,comp29894_c0,comp316402_c0,comp313803_c0,comp2941595_c0,co…
GO:0008150	Biological Process	GO:0065007	biological regulation	GO:0065008	regulation of biological quality	GO:0043487	regulation of RNA stability	5	comp306502_c0,comp284259_c0,comp318027_c0,comp303192_c0,comp79623_c0
GO:0008150	Biological Process	GO:0065007	biological regulation	GO:0065008	regulation of biological quality	GO:0010817	regulation of hormone levels	58	comp296855_c1,comp2882702_c0,comp312233_c0,comp3996764_c0,comp33053_c0,comp3878979_c0,comp301675_c0,comp310760_c0,comp317542_c0,comp2998131_c0,comp308139_c0,comp313417_c0,comp303804_c0,comp3443093_c0,comp1747199_c0,comp302398_c0,comp307610_c0,comp313662_c0,comp5388043_c0,comp315975_c0,comp295282_c0,comp2941595_c0,comp2627687_c0,comp312056_c0,comp254465_c0,comp4481743_c0,comp313534_c0,comp314123_c…
GO:0008150	Biological Process	GO:0065007	biological regulation	GO:0065008	regulation of biological quality	GO:0031647	regulation of protein stability	25	comp216248_c0,comp315466_c0,comp23141_c0,comp4911158_c0,comp1439653_c0,comp300214_c0,comp7788_c0,comp4026302_c0,comp300534_c2,comp6122434_c0,comp2388389_c0,comp294931_c0,comp1741991_c0,comp305356_c0,comp303809_c1,comp287761_c0,comp305955_c0,comp287325_c0,comp5412101_c0,comp318485_c0,comp315320_c0,comp310205_c0,comp303378_c0,comp260650_c0,comp304117_c0
GO:0008150	Biological Process	GO:0065007	biological regulation	GO:0065008	regulation of biological quality	GO:0050803	regulation of synapse structure and activity	3	comp2593866_c0,comp2585412_c0,comp3308479_c0
GO:0008150	Biological Process	GO:0023052	signaling	GO:0044700	single organism signaling	GO:0035637	multicellular organismal signaling	100	comp298150_c1,comp312946_c0,comp316117_c0,comp298547_c0,comp305902_c0,comp302267_c0,comp280001_c0,comp299079_c0,comp168470_c0,comp6122434_c0,comp314421_c0,comp293817_c1,comp305350_c0,comp314957_c1,comp309272_c0,comp311073_c0,comp4879062_c0,comp318248_c0,comp67189_c0,comp282114_c0,comp312573_c0,comp296855_c1,comp270539_c0,comp2505928_c0,comp120023_c0,comp2604658_c0,comp960_c0,comp294455_c0,comp353…
GO:0008150	Biological Process	GO:0023052	signaling	GO:0044700	single organism signaling	GO:0023051	regulation of signaling	346	comp203394_c0,comp312069_c0,comp317238_c0,comp306029_c0,comp314477_c0,comp316451_c0,comp2604658_c0,comp307043_c0,comp65060_c0,comp311905_c0,comp4104793_c0,comp303736_c0,comp297933_c0,comp3295937_c0,comp204648_c1,comp4933456_c0,comp203527_c0,comp316767_c0,comp312030_c0,comp266218_c0,comp307822_c0,comp317149_c0,comp317312_c0,comp166047_c0,comp3859261_c0,comp302390_c0,comp315680_c0,comp263435_c0,com…
GO:0008150	Biological Process	GO:0023052	signaling	GO:0044700	single organism signaling	GO:0023056	positive regulation of signaling	60	comp3888200_c0,comp2390038_c0,comp4104793_c0,comp5412101_c0,comp3295937_c0,comp4933456_c0,comp3877413_c0,comp17037_c0,comp3959906_c0,comp2593866_c0,comp3980971_c0,comp6099605_c0,comp2079986_c0,comp317640_c0,comp305322_c0,comp316767_c0,comp3930253_c0,comp5258872_c0,comp3222358_c0,comp302835_c0,comp2657126_c0,comp300160_c0,comp2186173_c0,comp315568_c0,comp4481743_c0,comp4573991_c0,comp273341_c0,com…
GO:0008150	Biological Process	GO:0023052	signaling	GO:0044700	single organism signaling	GO:0007267	cell-cell signaling	106	comp298547_c0,comp316117_c0,comp298150_c1,comp312946_c0,comp280001_c0,comp299079_c0,comp168470_c0,comp305902_c0,comp302267_c0,comp314421_c0,comp293817_c1,comp309272_c0,comp314957_c1,comp2914807_c0,comp305350_c0,comp282114_c0,comp312573_c0,comp296855_c1,comp311073_c0,comp318248_c0,comp67189_c0,comp3996764_c0,comp4879062_c0,comp2505928_c0,comp270539_c0,comp960_c0,comp120023_c0,comp2604658_c0,comp48…
GO:0008150	Biological Process	GO:0023052	signaling	GO:0044700	single organism signaling	GO:0007165	signal transduction	1871	comp313327_c0,comp256254_c0,comp314378_c0,comp295060_c0,comp317603_c0,comp317488_c0,comp29894_c0,comp201239_c0,comp4579008_c0,comp75543_c0,comp317451_c0,comp310269_c0,comp311643_c0,comp291740_c0,comp167587_c0,comp2105362_c0,comp317071_c0,comp2880719_c0,comp289203_c0,comp295810_c0,comp309853_c1,comp315591_c1,comp306297_c1,comp309402_c0,comp308788_c0,comp301296_c0,comp316121_c0,comp316039_c0,comp29…
GO:0008150	Biological Process	GO:0023052	signaling	GO:0044700	single organism signaling	GO:0023057	negative regulation of signaling	70	comp315568_c0,comp310014_c0,comp4419203_c0,comp313573_c0,comp308006_c1,comp305356_c0,comp3861090_c0,comp310711_c0,comp181094_c0,comp4895455_c0,comp5412101_c0,comp5012788_c0,comp3977873_c0,comp290468_c1,comp312779_c0,comp300903_c0,comp4195059_c0,comp311626_c0,comp4026302_c0,comp2926445_c0,comp3954225_c0,comp3700889_c0,comp316039_c0,comp311833_c0,comp316120_c0,comp3242094_c0,comp318305_c0,comp30314…
GO:0008150	Biological Process	GO:0048518	positive regulation of biological process	GO:0051240	positive regulation of multicellular organismal process	GO:0031652	positive regulation of heat generation	1	comp2941595_c0
GO:0008150	Biological Process	GO:0048518	positive regulation of biological process	GO:0051240	positive regulation of multicellular organismal process	GO:0001819	positive regulation of cytokine production	8	comp3930253_c0,comp314356_c0,comp3996764_c0,comp5258872_c0,comp306209_c0,comp4481743_c0,comp6099605_c0,comp4933456_c0
GO:0008150	Biological Process	GO:0048518	positive regulation of biological process	GO:0051240	positive regulation of multicellular organismal process	GO:0090184	positive regulation of kidney development	1	comp3861090_c0
GO:0008150	Biological Process	GO:0048518	positive regulation of biological process	GO:0051240	positive regulation of multicellular organismal process	GO:0044253	positive regulation of multicellular organismal metabolic process	2	comp4775623_c0,comp3579324_c0
GO:0008150	Biological Process	GO:0048518	positive regulation of biological process	GO:0051240	positive regulation of multicellular organismal process	GO:0050820	positive regulation of coagulation	1	comp218335_c0
GO:0008150	Biological Process	GO:0048518	positive regulation of biological process	GO:0051240	positive regulation of multicellular organismal process	GO:0034105	positive regulation of tissue remodeling	2	comp2079986_c0,comp2941595_c0
GO:0008150	Biological Process	GO:0048518	positive regulation of biological process	GO:0051240	positive regulation of multicellular organismal process	GO:0031646	positive regulation of neurological system process	2	comp5412101_c0,comp305505_c0
GO:0008150	Biological Process	GO:0048518	positive regulation of biological process	GO:0051240	positive regulation of multicellular organismal process	GO:1900048	positive regulation of hemostasis	1	comp218335_c0
GO:0008150	Biological Process	GO:0048518	positive regulation of biological process	GO:0051240	positive regulation of multicellular organismal process	GO:0070169	positive regulation of biomineral tissue development	1	comp3665268_c0
GO:0008150	Biological Process	GO:0048518	positive regulation of biological process	GO:0051240	positive regulation of multicellular organismal process	GO:0045778	positive regulation of ossification	1	comp3665268_c0
GO:0008150	Biological Process	GO:0048518	positive regulation of biological process	GO:0002684	positive regulation of immune system process	GO:0002699	positive regulation of immune effector process	3	comp6035243_c0,comp64829_c0,comp2079986_c0
GO:0008150	Biological Process	GO:0048518	positive regulation of biological process	GO:0002684	positive regulation of immune system process	GO:0002696	positive regulation of leukocyte activation	6	comp2941595_c0,comp4325656_c0,comp2079986_c0,comp3700889_c0,comp3643250_c0,comp61264_c0
GO:0008150	Biological Process	GO:0048518	positive regulation of biological process	GO:0002684	positive regulation of immune system process	GO:0050778	positive regulation of immune response	27	comp2079986_c0,comp5068152_c0,comp35236_c0,comp3507134_c0,comp3983741_c0,comp251046_c0,comp298153_c0,comp3930253_c0,comp5258872_c0,comp306209_c0,comp3876201_c0,comp201239_c0,comp4771283_c0,comp2943785_c0,comp5412101_c0,comp4692895_c0,comp9072_c0,comp306758_c0,comp290468_c1,comp2390038_c0,comp315498_c0,comp4325656_c0,comp283135_c1,comp302018_c0,comp314356_c0,comp307003_c0,comp64829_c0
GO:0008150	Biological Process	GO:0048518	positive regulation of biological process	GO:0002684	positive regulation of immune system process	GO:0002645	positive regulation of tolerance induction	1	comp3700889_c0
GO:0008150	Biological Process	GO:0048518	positive regulation of biological process	GO:0051130	positive regulation of cellular component organization	GO:0045807	positive regulation of endocytosis	3	comp313542_c3,comp4024371_c0,comp2593227_c0
GO:0008150	Biological Process	GO:0048518	positive regulation of biological process	GO:0051130	positive regulation of cellular component organization	GO:0031346	positive regulation of cell projection organization	10	comp3579324_c0,comp4696192_c0,comp3066651_c0,comp4775623_c0,comp3315666_c0,comp3980971_c0,comp2914807_c0,comp4154094_c0,comp3977873_c0,comp3313515_c0
GO:0008150	Biological Process	GO:0048518	positive regulation of biological process	GO:0051130	positive regulation of cellular component organization	GO:0010770	positive regulation of cell morphogenesis involved in differentiation	1	comp3027724_c0
GO:0008150	Biological Process	GO:0048518	positive regulation of biological process	GO:0051130	positive regulation of cellular component organization	GO:0031334	positive regulation of protein complex assembly	16	comp3888175_c0,comp61264_c0,comp289352_c0,comp3964324_c0,comp1570579_c0,comp275575_c0,comp3066651_c0,comp4696192_c0,comp3312322_c0,comp3313515_c0,comp3977873_c0,comp317858_c0,comp311485_c0,comp293612_c0,comp3315666_c0,comp298569_c0
GO:0008150	Biological Process	GO:0048518	positive regulation of biological process	GO:0051130	positive regulation of cellular component organization	GO:1901890	positive regulation of cell junction assembly	4	comp2342778_c0,comp4911158_c0,comp4146751_c0,comp6122434_c0
GO:0008150	Biological Process	GO:0048518	positive regulation of biological process	GO:0051130	positive regulation of cellular component organization	GO:0010638	positive regulation of organelle organization	26	comp275575_c0,comp3497031_c0,comp4696192_c0,comp3066651_c0,comp3312322_c0,comp2321980_c0,comp3977873_c0,comp3313515_c0,comp5412101_c0,comp311485_c0,comp298569_c0,comp3315666_c0,comp293612_c0,comp4146751_c0,comp2591476_c0,comp2602112_c0,comp3508803_c0,comp4775623_c0,comp61264_c0,comp3579324_c0,comp289352_c0,comp3964324_c0,comp2914807_c0,comp4307914_c0,comp3242094_c0,comp1570579_c0
GO:0008150	Biological Process	GO:0048518	positive regulation of biological process	GO:0051130	positive regulation of cellular component organization	GO:0043243	positive regulation of protein complex disassembly	3	comp307421_c0,comp295180_c0,comp3863653_c0
GO:0008150	Biological Process	GO:0048518	positive regulation of biological process	GO:0045927	positive regulation of growth	GO:0030307	positive regulation of cell growth	2	comp3579324_c0,comp4775623_c0
GO:0008150	Biological Process	GO:0048518	positive regulation of biological process	GO:0045927	positive regulation of growth	GO:0048639	positive regulation of developmental growth	2	comp3579324_c0,comp4775623_c0
GO:0008150	Biological Process	GO:0048518	positive regulation of biological process	GO:0023056	positive regulation of signaling	GO:0051971	positive regulation of transmission of nerve impulse	2	comp5412101_c0,comp305505_c0
GO:0008150	Biological Process	GO:0048518	positive regulation of biological process	GO:0023056	positive regulation of signaling	GO:0009967	positive regulation of signal transduction	55	comp2079986_c0,comp3959906_c0,comp6099605_c0,comp3980971_c0,comp2593866_c0,comp300160_c0,comp2186173_c0,comp315568_c0,comp3930253_c0,comp5258872_c0,comp3222358_c0,comp317640_c0,comp2657126_c0,comp302835_c0,comp4104793_c0,comp4933456_c0,comp3295937_c0,comp2390038_c0,comp3888200_c0,comp3877413_c0,comp17037_c0,comp4026302_c0,comp3964324_c0,comp2914807_c0,comp3954225_c0,comp2926445_c0,comp4002033_c0,…
GO:0008150	Biological Process	GO:0048518	positive regulation of biological process	GO:0009893	positive regulation of metabolic process	GO:0045913	positive regulation of carbohydrate metabolic process	2	comp4045927_c0,comp3954225_c0
GO:0008150	Biological Process	GO:0048518	positive regulation of biological process	GO:0009893	positive regulation of metabolic process	GO:0009896	positive regulation of catabolic process	105	comp274066_c0,comp34635_c0,comp317554_c0,comp300882_c1,comp186393_c0,comp4696192_c0,comp310444_c0,comp238142_c0,comp3507134_c0,comp315250_c0,comp291500_c0,comp234046_c0,comp3983741_c0,comp317035_c0,comp316654_c0,comp312092_c0,comp299217_c0,comp280306_c0,comp219921_c0,comp279750_c0,comp2330087_c0,comp318268_c0,comp300895_c0,comp246129_c0,comp309103_c0,comp312899_c0,comp305937_c0,comp203414_c0,comp…
GO:0008150	Biological Process	GO:0048518	positive regulation of biological process	GO:0009893	positive regulation of metabolic process	GO:0031325	positive regulation of cellular metabolic process	280	comp311263_c1,comp306804_c1,comp2941595_c0,comp1205794_c0,comp292138_c0,comp3905504_c0,comp3477260_c0,comp69754_c0,comp314584_c0,comp303178_c0,comp4128872_c0,comp4026302_c0,comp289855_c0,comp302381_c0,comp314762_c0,comp2882702_c0,comp297516_c0,comp311626_c0,comp312253_c0,comp4146751_c0,comp258300_c1,comp318130_c0,comp5412101_c0,comp5012788_c0,comp317749_c0,comp296552_c0,comp306788_c1,comp315871_c…
GO:0008150	Biological Process	GO:0048518	positive regulation of biological process	GO:0009893	positive regulation of metabolic process	GO:0032352	positive regulation of hormone metabolic process	1	comp3996764_c0
GO:0008150	Biological Process	GO:0048518	positive regulation of biological process	GO:0009893	positive regulation of metabolic process	GO:0045834	positive regulation of lipid metabolic process	12	comp2998131_c0,comp4045927_c0,comp3315666_c0,comp3954225_c0,comp4002033_c0,comp3308479_c0,comp2882702_c0,comp238774_c0,comp2602112_c0,comp4146751_c0,comp216248_c0,comp3412117_c0
GO:0008150	Biological Process	GO:0048518	positive regulation of biological process	GO:0009893	positive regulation of metabolic process	GO:0009891	positive regulation of biosynthetic process	151	comp306788_c1,comp296552_c0,comp2389386_c0,comp308006_c1,comp2946023_c0,comp3861090_c0,comp318130_c0,comp5012788_c0,comp302540_c1,comp2898219_c0,comp3222358_c0,comp311743_c0,comp312663_c0,comp3980971_c0,comp318379_c0,comp57141_c0,comp281504_c0,comp3316201_c0,comp294485_c0,comp3905504_c0,comp3477260_c0,comp283135_c1,comp280663_c1,comp306804_c1,comp2684001_c0,comp4481743_c0,comp315138_c0,comp316801…
GO:0008150	Biological Process	GO:0048518	positive regulation of biological process	GO:0009893	positive regulation of metabolic process	GO:0051173	positive regulation of nitrogen compound metabolic process	142	comp304064_c0,comp3315666_c0,comp313581_c0,comp317399_c0,comp300483_c2,comp2321980_c0,comp316800_c0,comp3316568_c0,comp309431_c0,comp2914807_c0,comp316443_c0,comp311327_c0,comp3996764_c0,comp2613310_c0,comp2602112_c0,comp298777_c0,comp234217_c0,comp295522_c1,comp2604658_c0,comp274066_c0,comp4104793_c0,comp3295937_c0,comp3353238_c0,comp292471_c0,comp305305_c0,comp305107_c0,comp312323_c0,comp317794…
GO:0008150	Biological Process	GO:0048518	positive regulation of biological process	GO:0009893	positive regulation of metabolic process	GO:0010604	positive regulation of macromolecule metabolic process	192	comp3977873_c0,comp287455_c0,comp4323739_c0,comp238721_c0,comp287980_c0,comp308645_c1,comp4651938_c0,comp3497031_c0,comp28358_c0,comp17037_c0,comp295180_c0,comp185948_c0,comp2079986_c0,comp242019_c0,comp305015_c0,comp2593866_c0,comp304517_c0,comp315568_c0,comp318527_c0,comp309612_c1,comp4911271_c0,comp317288_c0,comp4987808_c0,comp3930253_c0,comp3308479_c0,comp2342778_c0,comp3313515_c0,comp317140_…
GO:0008150	Biological Process	GO:0048518	positive regulation of biological process	GO:0009893	positive regulation of metabolic process	GO:0044253	positive regulation of multicellular organismal metabolic process	2	comp4775623_c0,comp3579324_c0
GO:0008150	Biological Process	GO:0048518	positive regulation of biological process	GO:0031343	positive regulation of cell killing	GO:0051712	positive regulation of killing of cells of other organism	5	comp286358_c0,comp316526_c0,comp282087_c0,comp316618_c0,comp304764_c0
GO:0008150	Biological Process	GO:0048518	positive regulation of biological process	GO:0031343	positive regulation of cell killing	GO:0001912	positive regulation of leukocyte mediated cytotoxicity	1	comp64829_c0
GO:0008150	Biological Process	GO:0048518	positive regulation of biological process	GO:0048522	positive regulation of cellular process	GO:0045921	positive regulation of exocytosis	1	comp2079986_c0
GO:0008150	Biological Process	GO:0048518	positive regulation of biological process	GO:0048522	positive regulation of cellular process	GO:1901890	positive regulation of cell junction assembly	4	comp2342778_c0,comp4911158_c0,comp4146751_c0,comp6122434_c0
GO:0008150	Biological Process	GO:0048518	positive regulation of biological process	GO:0048522	positive regulation of cellular process	GO:0010638	positive regulation of organelle organization	26	comp275575_c0,comp3497031_c0,comp4696192_c0,comp3066651_c0,comp3312322_c0,comp2321980_c0,comp3977873_c0,comp3313515_c0,comp5412101_c0,comp311485_c0,comp298569_c0,comp3315666_c0,comp293612_c0,comp4146751_c0,comp2591476_c0,comp2602112_c0,comp3508803_c0,comp4775623_c0,comp61264_c0,comp3579324_c0,comp289352_c0,comp3964324_c0,comp2914807_c0,comp4307914_c0,comp3242094_c0,comp1570579_c0
GO:0008150	Biological Process	GO:0048518	positive regulation of biological process	GO:0048522	positive regulation of cellular process	GO:0051272	positive regulation of cellular component movement	20	comp2593866_c0,comp2998131_c0,comp4002033_c0,comp3700889_c0,comp2882702_c0,comp3996764_c0,comp2602112_c0,comp3412117_c0,comp4146751_c0,comp4481743_c0,comp2342778_c0,comp302629_c0,comp3295937_c0,comp3308479_c0,comp3977873_c0,comp4933456_c0,comp3313515_c0,comp4696192_c0,comp3066651_c0,comp3316568_c0
GO:0008150	Biological Process	GO:0048518	positive regulation of biological process	GO:0048522	positive regulation of cellular process	GO:0045597	positive regulation of cell differentiation	33	comp4692895_c0,comp4851714_c0,comp2941595_c0,comp3313515_c0,comp4154094_c0,comp3643250_c0,comp2684001_c0,comp310933_c0,comp3316568_c0,comp3027724_c0,comp3066651_c0,comp2914807_c0,comp3315383_c0,comp3700889_c0,comp3308313_c0,comp3327139_c0,comp3996764_c0,comp3579324_c0,comp3977873_c0,comp3295937_c0,comp2606148_c0,comp3895592_c0,comp3353238_c0,comp4696192_c0,comp282223_c0,comp2079986_c0,comp2970890…
GO:0008150	Biological Process	GO:0048518	positive regulation of biological process	GO:0048522	positive regulation of cellular process	GO:0010647	positive regulation of cell communication	60	comp2593866_c0,comp3980971_c0,comp6099605_c0,comp3959906_c0,comp2079986_c0,comp302835_c0,comp2657126_c0,comp316767_c0,comp317640_c0,comp305322_c0,comp3222358_c0,comp5258872_c0,comp3930253_c0,comp315568_c0,comp300160_c0,comp2186173_c0,comp3888200_c0,comp2390038_c0,comp3295937_c0,comp4933456_c0,comp4104793_c0,comp5412101_c0,comp17037_c0,comp3877413_c0,comp2998131_c0,comp4045927_c0,comp218335_c0,com…
GO:0008150	Biological Process	GO:0048518	positive regulation of biological process	GO:0048522	positive regulation of cellular process	GO:0031325	positive regulation of cellular metabolic process	280	comp311263_c1,comp306804_c1,comp2941595_c0,comp1205794_c0,comp292138_c0,comp3905504_c0,comp3477260_c0,comp69754_c0,comp314584_c0,comp303178_c0,comp4128872_c0,comp4026302_c0,comp289855_c0,comp302381_c0,comp314762_c0,comp2882702_c0,comp297516_c0,comp311626_c0,comp312253_c0,comp4146751_c0,comp258300_c1,comp318130_c0,comp5412101_c0,comp5012788_c0,comp317749_c0,comp296552_c0,comp306788_c1,comp315871_c…
GO:0008150	Biological Process	GO:0048518	positive regulation of biological process	GO:0048522	positive regulation of cellular process	GO:2001022	positive regulation of response to DNA damage stimulus	9	comp3497031_c0,comp2321980_c0,comp3877413_c0,comp2630980_c0,comp315538_c0,comp2591476_c0,comp2186173_c0,comp3533937_c0,comp3508803_c0
GO:0008150	Biological Process	GO:0048518	positive regulation of biological process	GO:0048522	positive regulation of cellular process	GO:0045785	positive regulation of cell adhesion	7	comp6122434_c0,comp4481743_c0,comp4911158_c0,comp2342778_c0,comp4146751_c0,comp2079986_c0,comp2941595_c0
GO:0008150	Biological Process	GO:0048518	positive regulation of biological process	GO:0048522	positive regulation of cellular process	GO:0031346	positive regulation of cell projection organization	10	comp3579324_c0,comp4696192_c0,comp3066651_c0,comp4775623_c0,comp3315666_c0,comp3980971_c0,comp2914807_c0,comp4154094_c0,comp3977873_c0,comp3313515_c0
GO:0008150	Biological Process	GO:0048518	positive regulation of biological process	GO:0048522	positive regulation of cellular process	GO:0045787	positive regulation of cell cycle	6	comp3457112_c0,comp5412101_c0,comp2914807_c0,comp2602112_c0,comp2675840_c0,comp2390038_c0
GO:0008150	Biological Process	GO:0048518	positive regulation of biological process	GO:0048522	positive regulation of cellular process	GO:0048524	positive regulation of viral process	4	comp3579324_c0,comp4987808_c0,comp4775623_c0,comp3470636_c0
GO:0008150	Biological Process	GO:0048518	positive regulation of biological process	GO:0048522	positive regulation of cellular process	GO:0008284	positive regulation of cell proliferation	21	comp3861090_c0,comp3895592_c0,comp310933_c0,comp302233_c0,comp3531176_c0,comp181094_c0,comp2342778_c0,comp5012788_c0,comp2390038_c0,comp2604658_c0,comp2602112_c0,comp3412117_c0,comp2882702_c0,comp3996764_c0,comp4002033_c0,comp3700889_c0,comp2079986_c0,comp24085_c0,comp3983741_c0,comp2998131_c0,comp3507134_c0
GO:0008150	Biological Process	GO:0048518	positive regulation of biological process	GO:0048522	positive regulation of cellular process	GO:0090068	positive regulation of cell cycle process	13	comp263172_c0,comp5412101_c0,comp2914807_c0,comp29894_c0,comp3497031_c0,comp2630980_c0,comp2321980_c0,comp2602112_c0,comp2591476_c0,comp283135_c1,comp3533937_c0,comp3508803_c0,comp2186173_c0
GO:0008150	Biological Process	GO:0048518	positive regulation of biological process	GO:0048522	positive regulation of cellular process	GO:0043243	positive regulation of protein complex disassembly	3	comp307421_c0,comp295180_c0,comp3863653_c0
GO:0008150	Biological Process	GO:0048518	positive regulation of biological process	GO:0048522	positive regulation of cellular process	GO:0050714	positive regulation of protein secretion	2	comp2079986_c0,comp4933456_c0
GO:0008150	Biological Process	GO:0048518	positive regulation of biological process	GO:0048522	positive regulation of cellular process	GO:0046887	positive regulation of hormone secretion	3	comp4481743_c0,comp3996764_c0,comp2941595_c0
GO:0008150	Biological Process	GO:0048518	positive regulation of biological process	GO:0048522	positive regulation of cellular process	GO:0010942	positive regulation of cell death	42	comp304764_c0,comp1899530_c0,comp24085_c0,comp316618_c0,comp29894_c0,comp2186173_c0,comp2604658_c0,comp285749_c0,comp5012788_c0,comp312244_c0,comp286358_c0,comp5412101_c0,comp3295937_c0,comp316526_c0,comp312892_c1,comp3977873_c0,comp3939458_c0,comp181094_c0,comp4696192_c0,comp316013_c0,comp3531176_c0,comp315498_c0,comp3300329_c0,comp301896_c0,comp300360_c1,comp304797_c1,comp2893276_c0,comp9040_c0…
GO:0008150	Biological Process	GO:0048518	positive regulation of biological process	GO:0048522	positive regulation of cellular process	GO:0034764	positive regulation of transmembrane transport	1	comp2602112_c0
GO:0008150	Biological Process	GO:0048518	positive regulation of biological process	GO:0048522	positive regulation of cellular process	GO:0030307	positive regulation of cell growth	2	comp3579324_c0,comp4775623_c0
GO:0008150	Biological Process	GO:0048518	positive regulation of biological process	GO:0048522	positive regulation of cellular process	GO:0050867	positive regulation of cell activation	6	comp2079986_c0,comp3700889_c0,comp4325656_c0,comp2941595_c0,comp61264_c0,comp3643250_c0
GO:0008150	Biological Process	GO:0048518	positive regulation of biological process	GO:0051094	positive regulation of developmental process	GO:0045597	positive regulation of cell differentiation	33	comp4692895_c0,comp4851714_c0,comp2941595_c0,comp3313515_c0,comp4154094_c0,comp3643250_c0,comp2684001_c0,comp310933_c0,comp3316568_c0,comp3027724_c0,comp3066651_c0,comp2914807_c0,comp3315383_c0,comp3700889_c0,comp3308313_c0,comp3327139_c0,comp3996764_c0,comp3579324_c0,comp3977873_c0,comp3295937_c0,comp2606148_c0,comp3895592_c0,comp3353238_c0,comp4696192_c0,comp282223_c0,comp2079986_c0,comp2970890…
GO:0008150	Biological Process	GO:0048518	positive regulation of biological process	GO:0051094	positive regulation of developmental process	GO:0051962	positive regulation of nervous system development	1	comp2585412_c0
GO:0008150	Biological Process	GO:0048518	positive regulation of biological process	GO:0051094	positive regulation of developmental process	GO:0048639	positive regulation of developmental growth	2	comp3579324_c0,comp4775623_c0
GO:0008150	Biological Process	GO:0048518	positive regulation of biological process	GO:0051094	positive regulation of developmental process	GO:0043938	positive regulation of sporulation	4	comp282223_c0,comp2606148_c0,comp315830_c0,comp316101_c0
GO:0008150	Biological Process	GO:0048518	positive regulation of biological process	GO:0051094	positive regulation of developmental process	GO:0060999	positive regulation of dendritic spine development	1	comp3980971_c0
GO:0008150	Biological Process	GO:0048518	positive regulation of biological process	GO:0051094	positive regulation of developmental process	GO:0090184	positive regulation of kidney development	1	comp3861090_c0
GO:0008150	Biological Process	GO:0048518	positive regulation of biological process	GO:0051094	positive regulation of developmental process	GO:0045684	positive regulation of epidermis development	3	comp4851714_c0,comp3222358_c0,comp3327139_c0
GO:0008150	Biological Process	GO:0048518	positive regulation of biological process	GO:0051094	positive regulation of developmental process	GO:0070169	positive regulation of biomineral tissue development	1	comp3665268_c0
GO:0008150	Biological Process	GO:0048518	positive regulation of biological process	GO:0051050	positive regulation of transport	GO:0032388	positive regulation of intracellular transport	24	comp317727_c0,comp318301_c0,comp3027724_c0,comp314547_c0,comp4481743_c0,comp253516_c0,comp2390038_c0,comp296494_c0,comp2000293_c0,comp289486_c0,comp3579324_c0,comp239742_c0,comp310955_c0,comp318326_c0,comp4775623_c0,comp3610750_c0,comp310977_c1,comp253755_c0,comp265262_c0,comp296194_c0,comp317427_c0,comp306563_c0,comp2079986_c0,comp292214_c0
GO:0008150	Biological Process	GO:0048518	positive regulation of biological process	GO:0051050	positive regulation of transport	GO:0032892	positive regulation of organic acid transport	1	comp2941595_c0
GO:0008150	Biological Process	GO:0048518	positive regulation of biological process	GO:0051050	positive regulation of transport	GO:0032411	positive regulation of transporter activity	3	comp4691526_c0,comp305356_c0,comp2945674_c0
GO:0008150	Biological Process	GO:0048518	positive regulation of biological process	GO:0051050	positive regulation of transport	GO:0010828	positive regulation of glucose transport	1	comp2926445_c0
GO:0008150	Biological Process	GO:0048518	positive regulation of biological process	GO:0051050	positive regulation of transport	GO:0032370	positive regulation of lipid transport	2	comp4895455_c0,comp2941595_c0
GO:0008150	Biological Process	GO:0048518	positive regulation of biological process	GO:0051050	positive regulation of transport	GO:0051222	positive regulation of protein transport	25	comp314547_c0,comp318301_c0,comp317727_c0,comp3027724_c0,comp4933456_c0,comp289486_c0,comp2000293_c0,comp296494_c0,comp2390038_c0,comp4481743_c0,comp253516_c0,comp3610750_c0,comp4775623_c0,comp310955_c0,comp239742_c0,comp318326_c0,comp3579324_c0,comp2079986_c0,comp292214_c0,comp317427_c0,comp306563_c0,comp265262_c0,comp296194_c0,comp310977_c1,comp253755_c0
GO:0008150	Biological Process	GO:0048518	positive regulation of biological process	GO:0051050	positive regulation of transport	GO:0043270	positive regulation of ion transport	4	comp2602112_c0,comp2945674_c0,comp2941595_c0,comp4691526_c0
GO:0008150	Biological Process	GO:0048518	positive regulation of biological process	GO:0051050	positive regulation of transport	GO:0034764	positive regulation of transmembrane transport	1	comp2602112_c0
GO:0008150	Biological Process	GO:0048518	positive regulation of biological process	GO:0051050	positive regulation of transport	GO:0051047	positive regulation of secretion	8	comp2941595_c0,comp4933456_c0,comp2079986_c0,comp4481743_c0,comp6035243_c0,comp4775623_c0,comp3996764_c0,comp3579324_c0
GO:0008150	Biological Process	GO:0048518	positive regulation of biological process	GO:0051050	positive regulation of transport	GO:0045807	positive regulation of endocytosis	3	comp313542_c3,comp4024371_c0,comp2593227_c0
GO:0008150	Biological Process	GO:0048518	positive regulation of biological process	GO:0043902	positive regulation of multi-organism process	GO:0051712	positive regulation of killing of cells of other organism	5	comp286358_c0,comp316526_c0,comp282087_c0,comp316618_c0,comp304764_c0
GO:0008150	Biological Process	GO:0048518	positive regulation of biological process	GO:0043902	positive regulation of multi-organism process	GO:0048524	positive regulation of viral process	4	comp3579324_c0,comp4987808_c0,comp4775623_c0,comp3470636_c0
GO:0008150	Biological Process	GO:0048518	positive regulation of biological process	GO:0048584	positive regulation of response to stimulus	GO:2001025	positive regulation of response to drug	1	comp4377654_c0
GO:0008150	Biological Process	GO:0048518	positive regulation of biological process	GO:0048584	positive regulation of response to stimulus	GO:0050778	positive regulation of immune response	27	comp2079986_c0,comp5068152_c0,comp35236_c0,comp3507134_c0,comp3983741_c0,comp251046_c0,comp298153_c0,comp3930253_c0,comp5258872_c0,comp306209_c0,comp3876201_c0,comp201239_c0,comp4771283_c0,comp2943785_c0,comp5412101_c0,comp4692895_c0,comp9072_c0,comp306758_c0,comp290468_c1,comp2390038_c0,comp315498_c0,comp4325656_c0,comp283135_c1,comp302018_c0,comp314356_c0,comp307003_c0,comp64829_c0
GO:0008150	Biological Process	GO:0048518	positive regulation of biological process	GO:0048584	positive regulation of response to stimulus	GO:2001022	positive regulation of response to DNA damage stimulus	9	comp3497031_c0,comp2321980_c0,comp3877413_c0,comp2630980_c0,comp315538_c0,comp2591476_c0,comp2186173_c0,comp3533937_c0,comp3508803_c0
GO:0008150	Biological Process	GO:0048518	positive regulation of biological process	GO:0048584	positive regulation of response to stimulus	GO:0048520	positive regulation of behavior	2	comp2602112_c0,comp2342778_c0
GO:0008150	Biological Process	GO:0048518	positive regulation of biological process	GO:0048584	positive regulation of response to stimulus	GO:0009967	positive regulation of signal transduction	55	comp2079986_c0,comp3959906_c0,comp6099605_c0,comp3980971_c0,comp2593866_c0,comp300160_c0,comp2186173_c0,comp315568_c0,comp3930253_c0,comp5258872_c0,comp3222358_c0,comp317640_c0,comp2657126_c0,comp302835_c0,comp4104793_c0,comp4933456_c0,comp3295937_c0,comp2390038_c0,comp3888200_c0,comp3877413_c0,comp17037_c0,comp4026302_c0,comp3964324_c0,comp2914807_c0,comp3954225_c0,comp2926445_c0,comp4002033_c0,…
GO:0008150	Biological Process	GO:0048518	positive regulation of biological process	GO:0048584	positive regulation of response to stimulus	GO:0032103	positive regulation of response to external stimulus	5	comp4481743_c0,comp4166176_c0,comp2602112_c0,comp2342778_c0,comp2941595_c0
GO:0008150	Biological Process	GO:0048518	positive regulation of biological process	GO:0048584	positive regulation of response to stimulus	GO:0031349	positive regulation of defense response	15	comp306209_c0,comp4771283_c0,comp5258872_c0,comp314356_c0,comp3930253_c0,comp283135_c1,comp315498_c0,comp2390038_c0,comp3983741_c0,comp3507134_c0,comp4481743_c0,comp290468_c1,comp4166176_c0,comp4692895_c0,comp2941595_c0
GO:0008150	Biological Process	GO:0048518	positive regulation of biological process	GO:0032846	positive regulation of homeostatic process	GO:0031652	positive regulation of heat generation	1	comp2941595_c0
GO:0008150	Biological Process	GO:0048518	positive regulation of biological process	GO:0040017	positive regulation of locomotion	GO:0050921	positive regulation of chemotaxis	1	comp2342778_c0
GO:0008150	Biological Process	GO:0048518	positive regulation of biological process	GO:0040017	positive regulation of locomotion	GO:2000147	positive regulation of cell motility	20	comp4933456_c0,comp3313515_c0,comp3977873_c0,comp2342778_c0,comp3308479_c0,comp3295937_c0,comp302629_c0,comp4481743_c0,comp3316568_c0,comp3066651_c0,comp4696192_c0,comp3700889_c0,comp4002033_c0,comp2593866_c0,comp2998131_c0,comp3412117_c0,comp4146751_c0,comp2602112_c0,comp3996764_c0,comp2882702_c0
GO:0008150	Biological Process	GO:0002376	immune system process	GO:0002253	activation of immune response	GO:0006956	complement activation	2	comp3876201_c0,comp5068152_c0
GO:0008150	Biological Process	GO:0002376	immune system process	GO:0002253	activation of immune response	GO:0002218	activation of innate immune response	10	comp283135_c1,comp315498_c0,comp4771283_c0,comp3930253_c0,comp5258872_c0,comp4692895_c0,comp3983741_c0,comp2390038_c0,comp290468_c1,comp3507134_c0
GO:0008150	Biological Process	GO:0002376	immune system process	GO:0002253	activation of immune response	GO:0002757	immune response-activating signal transduction	22	comp3983741_c0,comp251046_c0,comp3507134_c0,comp2079986_c0,comp35236_c0,comp201239_c0,comp4771283_c0,comp3930253_c0,comp5258872_c0,comp298153_c0,comp2390038_c0,comp290468_c1,comp306758_c0,comp5412101_c0,comp4692895_c0,comp2943785_c0,comp9072_c0,comp307003_c0,comp302018_c0,comp283135_c1,comp4325656_c0,comp315498_c0
GO:0008150	Biological Process	GO:0002376	immune system process	GO:0002440	production of molecular mediator of immune response	GO:0002377	immunoglobulin production	5	comp3374373_c0,comp3852254_c0,comp6087083_c0,comp3895592_c0,comp3392032_c0
GO:0008150	Biological Process	GO:0002376	immune system process	GO:0002440	production of molecular mediator of immune response	GO:0002367	cytokine production involved in immune response	1	comp216248_c0
GO:0008150	Biological Process	GO:0002376	immune system process	GO:0002440	production of molecular mediator of immune response	GO:0002700	regulation of production of molecular mediator of immune response	1	comp216248_c0
GO:0008150	Biological Process	GO:0002376	immune system process	GO:0002682	regulation of immune system process	GO:0002683	negative regulation of immune system process	10	comp3983741_c0,comp65060_c0,comp290468_c1,comp3507134_c0,comp3643250_c0,comp5068152_c0,comp2630980_c0,comp2186173_c0,comp4024371_c0,comp3533937_c0
GO:0008150	Biological Process	GO:0002376	immune system process	GO:0002682	regulation of immune system process	GO:0045637	regulation of myeloid cell differentiation	15	comp4692895_c0,comp2941595_c0,comp3977873_c0,comp24085_c0,comp3313515_c0,comp3295937_c0,comp2604658_c0,comp3861090_c0,comp3316568_c0,comp3996764_c0,comp181094_c0,comp3353238_c0,comp3531176_c0,comp3066651_c0,comp4696192_c0
GO:0008150	Biological Process	GO:0002376	immune system process	GO:0002682	regulation of immune system process	GO:1902105	regulation of leukocyte differentiation	16	comp3861090_c0,comp3353238_c0,comp181094_c0,comp3531176_c0,comp3066651_c0,comp4696192_c0,comp4692895_c0,comp2941595_c0,comp3313515_c0,comp3977873_c0,comp3643250_c0,comp2604658_c0,comp291477_c0,comp24085_c0,comp2079986_c0,comp3700889_c0
GO:0008150	Biological Process	GO:0002376	immune system process	GO:0002682	regulation of immune system process	GO:0002694	regulation of leukocyte activation	14	comp2079986_c0,comp3700889_c0,comp2941595_c0,comp3983741_c0,comp3643250_c0,comp3507134_c0,comp6035243_c0,comp4325656_c0,comp2186173_c0,comp4024371_c0,comp3533937_c0,comp291477_c0,comp61264_c0,comp2630980_c0
GO:0008150	Biological Process	GO:0002376	immune system process	GO:0002682	regulation of immune system process	GO:0050776	regulation of immune response	34	comp5412101_c0,comp2943785_c0,comp5012788_c0,comp9072_c0,comp306758_c0,comp290468_c1,comp65060_c0,comp2390038_c0,comp315498_c0,comp307003_c0,comp2079986_c0,comp35236_c0,comp3507134_c0,comp3983741_c0,comp251046_c0,comp298153_c0,comp3930253_c0,comp5258872_c0,comp306209_c0,comp201239_c0,comp4692895_c0,comp4481743_c0,comp3643250_c0,comp4325656_c0,comp283135_c1,comp4179864_c0,comp314356_c0,comp302018_…
GO:0008150	Biological Process	GO:0002376	immune system process	GO:0002682	regulation of immune system process	GO:0070424	regulation of nucleotide-binding oligomerization domain containing signaling pathway	2	comp3507134_c0,comp3983741_c0
GO:0008150	Biological Process	GO:0002376	immune system process	GO:0002682	regulation of immune system process	GO:0034121	regulation of toll-like receptor signaling pathway	4	comp3507134_c0,comp5258872_c0,comp290468_c1,comp3983741_c0
GO:0008150	Biological Process	GO:0002376	immune system process	GO:0002682	regulation of immune system process	GO:0002684	positive regulation of immune system process	32	comp3643250_c0,comp2941595_c0,comp4692895_c0,comp314356_c0,comp302018_c0,comp64829_c0,comp4325656_c0,comp283135_c1,comp6035243_c0,comp3700889_c0,comp5068152_c0,comp61264_c0,comp4771283_c0,comp3876201_c0,comp290468_c1,comp2390038_c0,comp9072_c0,comp2943785_c0,comp5412101_c0,comp306758_c0,comp307003_c0,comp315498_c0,comp3507134_c0,comp3983741_c0,comp251046_c0,comp35236_c0,comp2079986_c0,comp5258872…
GO:0008150	Biological Process	GO:0002376	immune system process	GO:0002682	regulation of immune system process	GO:0002697	regulation of immune effector process	19	comp64829_c0,comp315498_c0,comp6388802_c0,comp304825_c0,comp4325656_c0,comp3643250_c0,comp65060_c0,comp286030_c1,comp3930253_c0,comp3876201_c0,comp216248_c0,comp6035243_c0,comp3507134_c0,comp3983741_c0,comp258998_c0,comp278362_c0,comp312966_c0,comp5068152_c0,comp2079986_c0
GO:0008150	Biological Process	GO:0002376	immune system process	GO:0002682	regulation of immune system process	GO:0002643	regulation of tolerance induction	1	comp3700889_c0
GO:0008150	Biological Process	GO:0002376	immune system process	GO:0006955	immune response	GO:0045087	innate immune response	27	comp5068152_c0,comp1612939_c0,comp6035243_c0,comp3507134_c0,comp3983741_c0,comp314132_c0,comp2359183_c0,comp305064_c0,comp5258872_c0,comp3930253_c0,comp3734941_c0,comp4771283_c0,comp306209_c0,comp5012788_c0,comp4692895_c0,comp4254840_c0,comp290468_c1,comp4481743_c0,comp316980_c0,comp2390038_c0,comp301492_c0,comp315498_c0,comp4179864_c0,comp283135_c1,comp304786_c2,comp314356_c0,comp64829_c0
GO:0008150	Biological Process	GO:0002376	immune system process	GO:0006955	immune response	GO:0002418	immune response to tumor cell	1	comp65060_c0
GO:0008150	Biological Process	GO:0002376	immune system process	GO:0006955	immune response	GO:0006959	humoral immune response	9	comp301492_c0,comp314132_c0,comp304786_c2,comp305064_c0,comp3734941_c0,comp3876201_c0,comp4254840_c0,comp5068152_c0,comp316980_c0
GO:0008150	Biological Process	GO:0002376	immune system process	GO:0006955	immune response	GO:0050776	regulation of immune response	34	comp5412101_c0,comp2943785_c0,comp5012788_c0,comp9072_c0,comp306758_c0,comp290468_c1,comp65060_c0,comp2390038_c0,comp315498_c0,comp307003_c0,comp2079986_c0,comp35236_c0,comp3507134_c0,comp3983741_c0,comp251046_c0,comp298153_c0,comp3930253_c0,comp5258872_c0,comp306209_c0,comp201239_c0,comp4692895_c0,comp4481743_c0,comp3643250_c0,comp4325656_c0,comp283135_c1,comp4179864_c0,comp314356_c0,comp302018_…
GO:0008150	Biological Process	GO:0002376	immune system process	GO:0006955	immune response	GO:0050778	positive regulation of immune response	27	comp2079986_c0,comp5068152_c0,comp35236_c0,comp3507134_c0,comp3983741_c0,comp251046_c0,comp298153_c0,comp3930253_c0,comp5258872_c0,comp306209_c0,comp3876201_c0,comp201239_c0,comp4771283_c0,comp2943785_c0,comp5412101_c0,comp4692895_c0,comp9072_c0,comp306758_c0,comp290468_c1,comp2390038_c0,comp315498_c0,comp4325656_c0,comp283135_c1,comp302018_c0,comp314356_c0,comp307003_c0,comp64829_c0
GO:0008150	Biological Process	GO:0002376	immune system process	GO:0006955	immune response	GO:0002367	cytokine production involved in immune response	1	comp216248_c0
GO:0008150	Biological Process	GO:0002376	immune system process	GO:0006955	immune response	GO:0050777	negative regulation of immune response	3	comp5068152_c0,comp65060_c0,comp3643250_c0
GO:0008150	Biological Process	GO:0002376	immune system process	GO:0006955	immune response	GO:0002250	adaptive immune response	13	comp3895592_c0,comp64829_c0,comp3876201_c0,comp3374373_c0,comp3392032_c0,comp5068152_c0,comp6087083_c0,comp6035243_c0,comp3852254_c0,comp3643250_c0,comp3507134_c0,comp3983741_c0,comp65060_c0
GO:0008150	Biological Process	GO:0002376	immune system process	GO:0006955	immune response	GO:0002263	cell activation involved in immune response	15	comp312466_c0,comp4166176_c0,comp3392032_c0,comp6087083_c0,comp2079986_c0,comp4195069_c0,comp3980045_c0,comp6035243_c0,comp3852254_c0,comp3901622_c0,comp3895592_c0,comp2338216_c0,comp4771283_c0,comp3374373_c0,comp311920_c0
GO:0008150	Biological Process	GO:0002376	immune system process	GO:0001776	leukocyte homeostasis	GO:0002260	lymphocyte homeostasis	3	comp3507134_c0,comp3996764_c0,comp3983741_c0
GO:0008150	Biological Process	GO:0002376	immune system process	GO:0002200	somatic diversification of immune receptors	GO:0016445	somatic diversification of immunoglobulins	5	comp3392032_c0,comp3895592_c0,comp6087083_c0,comp3852254_c0,comp3374373_c0
GO:0008150	Biological Process	GO:0002376	immune system process	GO:0002200	somatic diversification of immune receptors	GO:0002562	somatic diversification of immune receptors via germline recombination within a single locus	8	comp3852254_c0,comp6087083_c0,comp3392032_c0,comp2437_c0,comp3374373_c0,comp284309_c0,comp317765_c0,comp3895592_c0
GO:0008150	Biological Process	GO:0002376	immune system process	GO:0002200	somatic diversification of immune receptors	GO:0002566	somatic diversification of immune receptors via somatic mutation	4	comp6087083_c0,comp3392032_c0,comp3374373_c0,comp3852254_c0
GO:0008150	Biological Process	GO:0002376	immune system process	GO:0002684	positive regulation of immune system process	GO:0002696	positive regulation of leukocyte activation	6	comp2941595_c0,comp4325656_c0,comp2079986_c0,comp3700889_c0,comp3643250_c0,comp61264_c0
GO:0008150	Biological Process	GO:0002376	immune system process	GO:0002684	positive regulation of immune system process	GO:0002699	positive regulation of immune effector process	3	comp6035243_c0,comp64829_c0,comp2079986_c0
GO:0008150	Biological Process	GO:0002376	immune system process	GO:0002684	positive regulation of immune system process	GO:0050778	positive regulation of immune response	27	comp2079986_c0,comp5068152_c0,comp35236_c0,comp3507134_c0,comp3983741_c0,comp251046_c0,comp298153_c0,comp3930253_c0,comp5258872_c0,comp306209_c0,comp3876201_c0,comp201239_c0,comp4771283_c0,comp2943785_c0,comp5412101_c0,comp4692895_c0,comp9072_c0,comp306758_c0,comp290468_c1,comp2390038_c0,comp315498_c0,comp4325656_c0,comp283135_c1,comp302018_c0,comp314356_c0,comp307003_c0,comp64829_c0
GO:0008150	Biological Process	GO:0002376	immune system process	GO:0002684	positive regulation of immune system process	GO:0002645	positive regulation of tolerance induction	1	comp3700889_c0
GO:0008150	Biological Process	GO:0002376	immune system process	GO:0002262	myeloid cell homeostasis	GO:0034101	erythrocyte homeostasis	10	comp3996764_c0,comp3353238_c0,comp3316568_c0,comp3465787_c0,comp1834765_c0,comp3242094_c0,comp4481743_c0,comp3295937_c0,comp3470636_c0,comp4307914_c0
GO:0008150	Biological Process	GO:0002376	immune system process	GO:0002507	tolerance induction	GO:0002645	positive regulation of tolerance induction	1	comp3700889_c0
GO:0008150	Biological Process	GO:0002376	immune system process	GO:0002507	tolerance induction	GO:0002513	tolerance induction to self antigen	1	comp3700889_c0
GO:0008150	Biological Process	GO:0002376	immune system process	GO:0002507	tolerance induction	GO:0002514	B cell tolerance induction	1	comp3700889_c0
GO:0008150	Biological Process	GO:0002376	immune system process	GO:0002507	tolerance induction	GO:0002643	regulation of tolerance induction	1	comp3700889_c0
GO:0008150	Biological Process	GO:0002376	immune system process	GO:0002507	tolerance induction	GO:0002517	T cell tolerance induction	1	comp3700889_c0
GO:0008150	Biological Process	GO:0002376	immune system process	GO:0045321	leukocyte activation	GO:0002694	regulation of leukocyte activation	14	comp2079986_c0,comp3700889_c0,comp2941595_c0,comp3983741_c0,comp3643250_c0,comp3507134_c0,comp6035243_c0,comp4325656_c0,comp2186173_c0,comp4024371_c0,comp3533937_c0,comp291477_c0,comp61264_c0,comp2630980_c0
GO:0008150	Biological Process	GO:0002376	immune system process	GO:0045321	leukocyte activation	GO:0002274	myeloid leukocyte activation	9	comp4771283_c0,comp311920_c0,comp3353238_c0,comp2338216_c0,comp6035243_c0,comp3700889_c0,comp4166176_c0,comp312466_c0,comp2079986_c0
GO:0008150	Biological Process	GO:0002376	immune system process	GO:0045321	leukocyte activation	GO:0002695	negative regulation of leukocyte activation	6	comp3983741_c0,comp2630980_c0,comp3507134_c0,comp3533937_c0,comp4024371_c0,comp2186173_c0
GO:0008150	Biological Process	GO:0002376	immune system process	GO:0045321	leukocyte activation	GO:0046649	lymphocyte activation	33	comp3643250_c0,comp3852254_c0,comp3313515_c0,comp4166176_c0,comp4195069_c0,comp2941595_c0,comp5388043_c0,comp3066651_c0,comp64829_c0,comp2630980_c0,comp4325656_c0,comp3242094_c0,comp3980045_c0,comp6035243_c0,comp3700889_c0,comp61264_c0,comp3901622_c0,comp4024371_c0,comp291477_c0,comp3533937_c0,comp6087083_c0,comp3977873_c0,comp3392032_c0,comp2943785_c0,comp308464_c0,comp3374373_c0,comp4696192_c0,…
GO:0008150	Biological Process	GO:0002376	immune system process	GO:0045321	leukocyte activation	GO:0002366	leukocyte activation involved in immune response	15	comp3901622_c0,comp3895592_c0,comp2338216_c0,comp311920_c0,comp4771283_c0,comp3374373_c0,comp4195069_c0,comp4166176_c0,comp312466_c0,comp3392032_c0,comp2079986_c0,comp6087083_c0,comp6035243_c0,comp3852254_c0,comp3980045_c0
GO:0008150	Biological Process	GO:0002376	immune system process	GO:0045321	leukocyte activation	GO:0002696	positive regulation of leukocyte activation	6	comp2941595_c0,comp4325656_c0,comp2079986_c0,comp3700889_c0,comp3643250_c0,comp61264_c0
GO:0008150	Biological Process	GO:0002376	immune system process	GO:0019882	antigen processing and presentation	GO:0002475	antigen processing and presentation via MHC class Ib	1	comp64829_c0
GO:0008150	Biological Process	GO:0002376	immune system process	GO:0019882	antigen processing and presentation	GO:0048002	antigen processing and presentation of peptide antigen	2	comp64829_c0,comp283135_c1
GO:0008150	Biological Process	GO:0002376	immune system process	GO:0019882	antigen processing and presentation	GO:0019884	antigen processing and presentation of exogenous antigen	2	comp64829_c0,comp283135_c1
GO:0008150	Biological Process	GO:0002376	immune system process	GO:0002683	negative regulation of immune system process	GO:0002695	negative regulation of leukocyte activation	6	comp3983741_c0,comp2630980_c0,comp3507134_c0,comp3533937_c0,comp4024371_c0,comp2186173_c0
GO:0008150	Biological Process	GO:0002376	immune system process	GO:0002683	negative regulation of immune system process	GO:0002698	negative regulation of immune effector process	3	comp5068152_c0,comp65060_c0,comp3643250_c0
GO:0008150	Biological Process	GO:0002376	immune system process	GO:0002683	negative regulation of immune system process	GO:0050777	negative regulation of immune response	3	comp5068152_c0,comp65060_c0,comp3643250_c0
GO:0008150	Biological Process	GO:0002376	immune system process	GO:0002683	negative regulation of immune system process	GO:0070425	negative regulation of nucleotide-binding oligomerization domain containing signaling pathway	2	comp3983741_c0,comp3507134_c0
GO:0008150	Biological Process	GO:0002376	immune system process	GO:0002683	negative regulation of immune system process	GO:0034122	negative regulation of toll-like receptor signaling pathway	3	comp3983741_c0,comp290468_c1,comp3507134_c0
GO:0008150	Biological Process	GO:0002376	immune system process	GO:0002252	immune effector process	GO:0006956	complement activation	2	comp3876201_c0,comp5068152_c0
GO:0008150	Biological Process	GO:0002376	immune system process	GO:0002252	immune effector process	GO:0043299	leukocyte degranulation	6	comp2079986_c0,comp2338216_c0,comp4166176_c0,comp312466_c0,comp311920_c0,comp6035243_c0
GO:0008150	Biological Process	GO:0002376	immune system process	GO:0002252	immune effector process	GO:0002697	regulation of immune effector process	19	comp64829_c0,comp315498_c0,comp6388802_c0,comp304825_c0,comp4325656_c0,comp3643250_c0,comp65060_c0,comp286030_c1,comp3930253_c0,comp3876201_c0,comp216248_c0,comp6035243_c0,comp3507134_c0,comp3983741_c0,comp258998_c0,comp278362_c0,comp312966_c0,comp5068152_c0,comp2079986_c0
GO:0008150	Biological Process	GO:0002376	immune system process	GO:0002252	immune effector process	GO:0051607	defense response to virus	12	comp258998_c0,comp3983741_c0,comp3507134_c0,comp312966_c0,comp278362_c0,comp64829_c0,comp3930253_c0,comp286030_c1,comp4325656_c0,comp6388802_c0,comp304825_c0,comp315498_c0
GO:0008150	Biological Process	GO:0002376	immune system process	GO:0002252	immune effector process	GO:0002443	leukocyte mediated immunity	17	comp6035243_c0,comp5068152_c0,comp2079986_c0,comp3876201_c0,comp311920_c0,comp65060_c0,comp3852254_c0,comp3643250_c0,comp3392032_c0,comp312466_c0,comp4166176_c0,comp6087083_c0,comp64829_c0,comp3374373_c0,comp3353238_c0,comp2338216_c0,comp3895592_c0
GO:0008150	Biological Process	GO:0002376	immune system process	GO:0002252	immune effector process	GO:0002699	positive regulation of immune effector process	3	comp6035243_c0,comp64829_c0,comp2079986_c0
GO:0008150	Biological Process	GO:0002376	immune system process	GO:0002252	immune effector process	GO:0002698	negative regulation of immune effector process	3	comp5068152_c0,comp65060_c0,comp3643250_c0
GO:0008150	Biological Process	GO:0002376	immune system process	GO:0002252	immune effector process	GO:0002263	cell activation involved in immune response	15	comp312466_c0,comp4166176_c0,comp3392032_c0,comp6087083_c0,comp2079986_c0,comp4195069_c0,comp3980045_c0,comp6035243_c0,comp3852254_c0,comp3901622_c0,comp3895592_c0,comp2338216_c0,comp4771283_c0,comp3374373_c0,comp311920_c0
GO:0008150	Biological Process	GO:0002376	immune system process	GO:0002520	immune system development	GO:0002507	tolerance induction	3	comp3507134_c0,comp3983741_c0,comp3700889_c0
GO:0008150	Biological Process	GO:0002376	immune system process	GO:0002520	immune system development	GO:0048534	hematopoietic or lymphoid organ development	57	comp3533365_c0,comp305299_c0,comp2675840_c0,comp3457112_c0,comp2186173_c0,comp3465787_c0,comp312572_c0,comp3470636_c0,comp4307914_c0,comp2079986_c0,comp2965004_c0,comp24085_c0,comp3353238_c0,comp181094_c0,comp248339_c0,comp3531176_c0,comp308464_c0,comp3424480_c0,comp4696192_c0,comp2946023_c0,comp302233_c0,comp4651938_c0,comp3895592_c0,comp4030711_c0,comp3861090_c0,comp3729782_c0,comp2604658_c0,co…
GO:0008150	Biological Process	GO:0002376	immune system process	GO:0002520	immune system development	GO:0002200	somatic diversification of immune receptors	8	comp3852254_c0,comp6087083_c0,comp3392032_c0,comp3374373_c0,comp2437_c0,comp3895592_c0,comp284309_c0,comp317765_c0
GO:0008150	Biological Process	GO:0002376	immune system process	GO:0050900	leukocyte migration	GO:0030595	leukocyte chemotaxis	5	comp2941595_c0,comp4002033_c0,comp4166176_c0,comp2079986_c0,comp3412117_c0
GO:0008150	Biological Process	GO:0002376	immune system process	GO:0050900	leukocyte migration	GO:0072676	lymphocyte migration	1	comp4166176_c0
GO:0008150	Biological Process	GO:0002376	immune system process	GO:0050900	leukocyte migration	GO:0036336	dendritic cell migration	1	comp4166176_c0
GO:0008150	Biological Process	GO:0002376	immune system process	GO:0050900	leukocyte migration	GO:0045123	cellular extravasation	1	comp4166176_c0
GO:0008150	Biological Process	GO:0022414	reproductive process	GO:0044702	single organism reproductive process	GO:0007276	gamete generation	46	comp2919284_c0,comp316984_c0,comp3457112_c0,comp271009_c0,comp2186173_c0,comp178708_c1,comp2675840_c0,comp4745452_c0,comp302669_c0,comp3665268_c0,comp309901_c0,comp4911524_c0,comp306967_c0,comp276367_c0,comp23944_c0,comp317927_c0,comp6074536_c0,comp316980_c0,comp301744_c0,comp297487_c0,comp4870800_c0,comp4024371_c0,comp3533937_c0,comp299270_c0,comp36164_c0,comp277487_c0,comp265768_c0,comp309587_c…
GO:0008150	Biological Process	GO:0022414	reproductive process	GO:0044702	single organism reproductive process	GO:0009566	fertilization	18	comp68381_c0,comp2390038_c0,comp304142_c1,comp318431_c0,comp305356_c0,comp317521_c0,comp312878_c0,comp295666_c1,comp292196_c0,comp308464_c0,comp77156_c0,comp304354_c0,comp1778705_c0,comp6204171_c0,comp313912_c0,comp318074_c0,comp299730_c0,comp4745452_c0
GO:0008150	Biological Process	GO:0022414	reproductive process	GO:0044702	single organism reproductive process	GO:0044704	single-organism reproductive behavior	6	comp3300329_c0,comp24085_c0,comp3996764_c0,comp181094_c0,comp2604658_c0,comp3531176_c0
GO:0008150	Biological Process	GO:0022414	reproductive process	GO:0044702	single organism reproductive process	GO:0042698	ovulation cycle	6	comp2882702_c0,comp2998131_c0,comp3665268_c0,comp65060_c0,comp4261723_c0,comp2342778_c0
GO:0008150	Biological Process	GO:0022414	reproductive process	GO:0044702	single organism reproductive process	GO:0022605	oogenesis stage	1	comp3665268_c0
GO:0008150	Biological Process	GO:0022414	reproductive process	GO:0044702	single organism reproductive process	GO:0007566	embryo implantation	2	comp3295937_c0,comp3316568_c0
GO:0008150	Biological Process	GO:0022414	reproductive process	GO:0048609	multicellular organismal reproductive process	GO:0033057	multicellular organismal reproductive behavior	12	comp307839_c0,comp305549_c0,comp231777_c0,comp301968_c0,comp263791_c0,comp303389_c0,comp5412101_c0,comp135370_c0,comp307169_c0,comp297607_c1,comp314258_c0,comp201716_c0
GO:0008150	Biological Process	GO:0022414	reproductive process	GO:0048609	multicellular organismal reproductive process	GO:0007276	gamete generation	46	comp2919284_c0,comp316984_c0,comp3457112_c0,comp271009_c0,comp2186173_c0,comp178708_c1,comp2675840_c0,comp4745452_c0,comp302669_c0,comp3665268_c0,comp309901_c0,comp4911524_c0,comp306967_c0,comp276367_c0,comp23944_c0,comp317927_c0,comp6074536_c0,comp316980_c0,comp301744_c0,comp297487_c0,comp4870800_c0,comp4024371_c0,comp3533937_c0,comp299270_c0,comp36164_c0,comp277487_c0,comp265768_c0,comp309587_c…
GO:0008150	Biological Process	GO:0022414	reproductive process	GO:0048609	multicellular organismal reproductive process	GO:0042698	ovulation cycle	6	comp2882702_c0,comp2998131_c0,comp3665268_c0,comp65060_c0,comp4261723_c0,comp2342778_c0
GO:0008150	Biological Process	GO:0022414	reproductive process	GO:0048609	multicellular organismal reproductive process	GO:0022605	oogenesis stage	1	comp3665268_c0
GO:0008150	Biological Process	GO:0022414	reproductive process	GO:0003006	developmental process involved in reproduction	GO:0045137	development of primary sexual characteristics	15	comp2998131_c0,comp3665268_c0,comp2342778_c0,comp3295937_c0,comp2914807_c0,comp2675840_c0,comp2882702_c0,comp3460608_c0,comp3222358_c0,comp3327139_c0,comp3316568_c0,comp4024371_c0,comp314453_c0,comp3457112_c0,comp4261723_c0
GO:0008150	Biological Process	GO:0022414	reproductive process	GO:0003006	developmental process involved in reproduction	GO:0007281	germ cell development	9	comp302669_c0,comp294811_c0,comp4911524_c0,comp297120_c0,comp4261723_c0,comp3457112_c0,comp3298712_c0,comp2675840_c0,comp178708_c1
GO:0008150	Biological Process	GO:0022414	reproductive process	GO:0003006	developmental process involved in reproduction	GO:0060740	prostate gland epithelium morphogenesis	1	comp317640_c0
GO:0008150	Biological Process	GO:0022414	reproductive process	GO:0003006	developmental process involved in reproduction	GO:0030703	eggshell formation	7	comp316984_c0,comp306967_c0,comp284639_c0,comp307221_c1,comp3930899_c0,comp277487_c0,comp309587_c0
GO:0008150	Biological Process	GO:0022414	reproductive process	GO:0003006	developmental process involved in reproduction	GO:0048515	spermatid differentiation	7	comp297120_c0,comp178708_c1,comp294811_c0,comp4911524_c0,comp3298712_c0,comp302669_c0,comp4261723_c0
GO:0008150	Biological Process	GO:0022414	reproductive process	GO:0003006	developmental process involved in reproduction	GO:0007548	sex differentiation	22	comp3460608_c0,comp3316568_c0,comp305382_c0,comp298519_c0,comp314453_c0,comp4261723_c0,comp288148_c1,comp3295937_c0,comp2342778_c0,comp2675840_c0,comp2882702_c0,comp3327139_c0,comp3222358_c0,comp279349_c0,comp3457112_c0,comp4024371_c0,comp304517_c0,comp2998131_c0,comp3665268_c0,comp312042_c0,comp2914807_c0,comp285451_c0
GO:0008150	Biological Process	GO:0022414	reproductive process	GO:0003006	developmental process involved in reproduction	GO:0009994	oocyte differentiation	2	comp3457112_c0,comp2675840_c0
GO:0008150	Biological Process	GO:0022414	reproductive process	GO:0003006	developmental process involved in reproduction	GO:0060512	prostate gland morphogenesis	1	comp317640_c0
GO:0008150	Biological Process	GO:0022414	reproductive process	GO:0003006	developmental process involved in reproduction	GO:0001547	antral ovarian follicle growth	1	comp3665268_c0
GO:0008150	Biological Process	GO:0022414	reproductive process	GO:0003006	developmental process involved in reproduction	GO:0007530	sex determination	3	comp296304_c0,comp303030_c0,comp305305_c0
GO:0008150	Biological Process	GO:0022414	reproductive process	GO:0003006	developmental process involved in reproduction	GO:0030707	ovarian follicle cell development	7	comp284639_c0,comp306967_c0,comp316984_c0,comp3930899_c0,comp277487_c0,comp309587_c0,comp307221_c1
GO:0008150	Biological Process	GO:0022414	reproductive process	GO:0003006	developmental process involved in reproduction	GO:0048608	reproductive structure development	21	comp4024371_c0,comp3457112_c0,comp2675840_c0,comp3958834_c0,comp3222358_c0,comp3327139_c0,comp317640_c0,comp316767_c0,comp2882702_c0,comp2914807_c0,comp3665268_c0,comp2998131_c0,comp4261723_c0,comp314453_c0,comp4696192_c0,comp3066651_c0,comp3460608_c0,comp3313515_c0,comp3977873_c0,comp2342778_c0,comp5412101_c0
GO:0008150	Biological Process	GO:0022414	reproductive process	GO:0003006	developmental process involved in reproduction	GO:0045136	development of secondary sexual characteristics	2	comp3222358_c0,comp3327139_c0
GO:0008150	Biological Process	GO:0022414	reproductive process	GO:0044703	multi-organism reproductive process	GO:0007618	mating	18	comp135370_c0,comp298739_c0,comp301968_c0,comp231777_c0,comp2127300_c0,comp3877363_c0,comp297607_c1,comp318392_c0,comp307169_c0,comp294431_c0,comp201716_c0,comp314258_c0,comp311480_c0,comp5412101_c0,comp303389_c0,comp263791_c0,comp307839_c0,comp305549_c0
GO:0008150	Biological Process	GO:0022414	reproductive process	GO:0044703	multi-organism reproductive process	GO:0007565	female pregnancy	3	comp3295937_c0,comp3316568_c0,comp3306784_c0
GO:0008150	Biological Process	GO:0022414	reproductive process	GO:0044703	multi-organism reproductive process	GO:0007567	parturition	1	comp204614_c0
GO:0008150	Biological Process	GO:0022414	reproductive process	GO:0044703	multi-organism reproductive process	GO:0009856	pollination	12	comp300867_c0,comp238809_c0,comp2897699_c0,comp251432_c0,comp314355_c1,comp306842_c0,comp298422_c0,comp280029_c0,comp297868_c0,comp314346_c0,comp306737_c1,comp308119_c0
GO:0008150	Biological Process	GO:0022414	reproductive process	GO:0019098	reproductive behavior	GO:0033057	multicellular organismal reproductive behavior	12	comp307839_c0,comp305549_c0,comp231777_c0,comp301968_c0,comp263791_c0,comp303389_c0,comp5412101_c0,comp135370_c0,comp307169_c0,comp297607_c1,comp314258_c0,comp201716_c0
GO:0008150	Biological Process	GO:0022414	reproductive process	GO:0019098	reproductive behavior	GO:0045297	post-mating behavior	11	comp303389_c0,comp297607_c1,comp307169_c0,comp135370_c0,comp314258_c0,comp201716_c0,comp307839_c0,comp305549_c0,comp263791_c0,comp231777_c0,comp301968_c0
GO:0008150	Biological Process	GO:0022414	reproductive process	GO:0019098	reproductive behavior	GO:0007617	mating behavior	12	comp5412101_c0,comp303389_c0,comp201716_c0,comp314258_c0,comp307169_c0,comp297607_c1,comp135370_c0,comp305549_c0,comp307839_c0,comp263791_c0,comp231777_c0,comp301968_c0
GO:0008150	Biological Process	GO:0022414	reproductive process	GO:0019098	reproductive behavior	GO:0044704	single-organism reproductive behavior	6	comp3300329_c0,comp24085_c0,comp3996764_c0,comp181094_c0,comp2604658_c0,comp3531176_c0
GO:0008150	Biological Process	GO:0022414	reproductive process	GO:2000241	regulation of reproductive process	GO:1901163	regulation of trophoblast cell migration	2	comp3295937_c0,comp3316568_c0
GO:0008150	Biological Process	GO:0022414	reproductive process	GO:2000241	regulation of reproductive process	GO:0060768	regulation of epithelial cell proliferation involved in prostate gland development	4	comp3313515_c0,comp3977873_c0,comp3066651_c0,comp4696192_c0
GO:0008150	Biological Process	GO:0022414	reproductive process	GO:2000241	regulation of reproductive process	GO:2000243	positive regulation of reproductive process	2	comp3316568_c0,comp3295937_c0
GO:0008150	Biological Process	GO:0022414	reproductive process	GO:2000241	regulation of reproductive process	GO:2000242	negative regulation of reproductive process	4	comp4696192_c0,comp3066651_c0,comp3977873_c0,comp3313515_c0
GO:0008150	Biological Process	GO:0000003	reproduction	GO:0019953	sexual reproduction	GO:0007276	gamete generation	46	comp2919284_c0,comp316984_c0,comp3457112_c0,comp271009_c0,comp2186173_c0,comp178708_c1,comp2675840_c0,comp4745452_c0,comp302669_c0,comp3665268_c0,comp309901_c0,comp4911524_c0,comp306967_c0,comp276367_c0,comp23944_c0,comp317927_c0,comp6074536_c0,comp316980_c0,comp301744_c0,comp297487_c0,comp4870800_c0,comp4024371_c0,comp3533937_c0,comp299270_c0,comp36164_c0,comp277487_c0,comp265768_c0,comp309587_c…
GO:0008150	Biological Process	GO:0000003	reproduction	GO:0019953	sexual reproduction	GO:0009566	fertilization	18	comp68381_c0,comp2390038_c0,comp304142_c1,comp318431_c0,comp305356_c0,comp317521_c0,comp312878_c0,comp295666_c1,comp292196_c0,comp308464_c0,comp77156_c0,comp304354_c0,comp1778705_c0,comp6204171_c0,comp313912_c0,comp318074_c0,comp299730_c0,comp4745452_c0
GO:0008150	Biological Process	GO:0000003	reproduction	GO:0022414	reproductive process	GO:0044702	single organism reproductive process	91	comp36164_c0,comp299270_c0,comp3996764_c0,comp297487_c0,comp295116_c0,comp4024371_c0,comp3533937_c0,comp297528_c0,comp309587_c0,comp303242_c0,comp206802_c0,comp2998131_c0,comp295666_c1,comp3930899_c0,comp307221_c1,comp3298712_c0,comp3306784_c0,comp317521_c0,comp3316568_c0,comp4261723_c0,comp314877_c0,comp318347_c0,comp289354_c0,comp297120_c0,comp3315666_c0,comp304142_c1,comp294811_c0,comp68381_c0…
GO:0008150	Biological Process	GO:0000003	reproduction	GO:0022414	reproductive process	GO:2000243	positive regulation of reproductive process	2	comp3316568_c0,comp3295937_c0
GO:0008150	Biological Process	GO:0000003	reproduction	GO:0022414	reproductive process	GO:0048609	multicellular organismal reproductive process	80	comp301744_c0,comp201716_c0,comp316980_c0,comp307169_c0,comp65060_c0,comp309448_c0,comp309696_c0,comp307839_c0,comp135370_c0,comp3665268_c0,comp295996_c1,comp302669_c0,comp3218953_c0,comp178708_c1,comp2675840_c0,comp3457112_c0,comp2919284_c0,comp294811_c0,comp297120_c0,comp3315666_c0,comp316713_c0,comp262977_c0,comp288026_c0,comp284639_c0,comp3298712_c0,comp307221_c1,comp3930899_c0,comp314877_c0,…
GO:0008150	Biological Process	GO:0000003	reproduction	GO:0022414	reproductive process	GO:2000242	negative regulation of reproductive process	4	comp4696192_c0,comp3066651_c0,comp3977873_c0,comp3313515_c0
GO:0008150	Biological Process	GO:0000003	reproduction	GO:0022414	reproductive process	GO:0019098	reproductive behavior	24	comp181094_c0,comp263791_c0,comp3531176_c0,comp3300329_c0,comp305549_c0,comp307839_c0,comp294431_c0,comp314258_c0,comp201716_c0,comp2604658_c0,comp297607_c1,comp318392_c0,comp307169_c0,comp303389_c0,comp5412101_c0,comp311480_c0,comp3996764_c0,comp2127300_c0,comp301968_c0,comp231777_c0,comp3877363_c0,comp135370_c0,comp298739_c0,comp24085_c0
GO:0008150	Biological Process	GO:0000003	reproduction	GO:0022414	reproductive process	GO:0044703	multi-organism reproductive process	37	comp298422_c0,comp297868_c0,comp251432_c0,comp306737_c1,comp301968_c0,comp298739_c0,comp305549_c0,comp306842_c0,comp314346_c0,comp3316568_c0,comp3306784_c0,comp1962468_c0,comp129416_c0,comp311480_c0,comp238809_c0,comp309632_c0,comp294431_c0,comp314258_c0,comp297607_c1,comp280029_c0,comp204614_c0,comp2897699_c0,comp3877363_c0,comp314355_c1,comp308119_c0,comp231777_c0,comp2127300_c0,comp135370_c0,c…
GO:0008150	Biological Process	GO:0000003	reproduction	GO:0022414	reproductive process	GO:0003006	developmental process involved in reproduction	47	comp3930899_c0,comp3066651_c0,comp3298712_c0,comp307221_c1,comp3316568_c0,comp298519_c0,comp305382_c0,comp4261723_c0,comp3315666_c0,comp297120_c0,comp294811_c0,comp303030_c0,comp284639_c0,comp2342778_c0,comp3313515_c0,comp277487_c0,comp296304_c0,comp2882702_c0,comp3327139_c0,comp279349_c0,comp4024371_c0,comp2998131_c0,comp309587_c0,comp2914807_c0,comp4696192_c0,comp3460608_c0,comp306967_c0,comp31…
GO:0008150	Biological Process	GO:0000003	reproduction	GO:0022414	reproductive process	GO:2000241	regulation of reproductive process	6	comp4696192_c0,comp3066651_c0,comp3295937_c0,comp3316568_c0,comp3313515_c0,comp3977873_c0
GO:0008150	Biological Process	GO:0000003	reproduction	GO:0032504	multicellular organism reproduction	GO:0048609	multicellular organismal reproductive process	80	comp301744_c0,comp201716_c0,comp316980_c0,comp307169_c0,comp65060_c0,comp309448_c0,comp309696_c0,comp307839_c0,comp135370_c0,comp3665268_c0,comp295996_c1,comp302669_c0,comp3218953_c0,comp178708_c1,comp2675840_c0,comp3457112_c0,comp2919284_c0,comp294811_c0,comp297120_c0,comp3315666_c0,comp316713_c0,comp262977_c0,comp288026_c0,comp284639_c0,comp3298712_c0,comp307221_c1,comp3930899_c0,comp314877_c0,…
GO:0008150	Biological Process	GO:0000003	reproduction	GO:0032504	multicellular organism reproduction	GO:0022412	cellular process involved in reproduction in multicellular organism	17	comp316984_c0,comp3457112_c0,comp178708_c1,comp2675840_c0,comp277487_c0,comp302669_c0,comp4911524_c0,comp309587_c0,comp4261723_c0,comp306967_c0,comp3298712_c0,comp307221_c1,comp3930899_c0,comp284639_c0,comp294811_c0,comp297120_c0,comp3315666_c0
GO:0008150	Biological Process	GO:0000003	reproduction	GO:0048610	cellular process involved in reproduction	GO:0051311	meiotic metaphase plate congression	2	comp2675840_c0,comp3457112_c0
GO:0008150	Biological Process	GO:0000003	reproduction	GO:0048610	cellular process involved in reproduction	GO:0019068	virion assembly	48	comp316723_c0,comp30852_c0,comp303297_c0,comp281317_c0,comp315073_c0,comp12377_c0,comp317285_c0,comp299983_c0,comp294132_c1,comp314894_c0,comp295618_c0,comp302116_c0,comp299975_c0,comp308019_c0,comp1964279_c0,comp281626_c1,comp292612_c0,comp311198_c0,comp273538_c1,comp282273_c1,comp291943_c1,comp292747_c0,comp298819_c0,comp299361_c2,comp297416_c0,comp2029474_c0,comp117583_c0,comp306262_c0,comp293…
GO:0008150	Biological Process	GO:0000003	reproduction	GO:0048610	cellular process involved in reproduction	GO:0019069	viral capsid assembly	3	comp2872268_c0,comp291943_c1,comp90165_c0
GO:0008150	Biological Process	GO:0000003	reproduction	GO:0048610	cellular process involved in reproduction	GO:0051307	meiotic chromosome separation	1	comp303735_c0
GO:0008150	Biological Process	GO:0000003	reproduction	GO:0048610	cellular process involved in reproduction	GO:0035036	sperm-egg recognition	8	comp1778705_c0,comp313912_c0,comp68381_c0,comp77156_c0,comp304354_c0,comp318431_c0,comp317521_c0,comp318074_c0
GO:0008150	Biological Process	GO:0000003	reproduction	GO:0048610	cellular process involved in reproduction	GO:0022412	cellular process involved in reproduction in multicellular organism	17	comp316984_c0,comp3457112_c0,comp178708_c1,comp2675840_c0,comp277487_c0,comp302669_c0,comp4911524_c0,comp309587_c0,comp4261723_c0,comp306967_c0,comp3298712_c0,comp307221_c1,comp3930899_c0,comp284639_c0,comp294811_c0,comp297120_c0,comp3315666_c0
GO:0008150	Biological Process	GO:0000003	reproduction	GO:0048610	cellular process involved in reproduction	GO:0019072	viral genome packaging	20	comp117583_c0,comp290123_c0,comp297416_c0,comp316309_c0,comp306262_c0,comp167268_c0,comp292612_c0,comp281626_c1,comp298819_c0,comp311198_c0,comp314596_c0,comp299983_c0,comp295618_c0,comp293305_c0,comp315073_c0,comp317285_c0,comp12377_c0,comp303297_c0,comp281317_c0,comp289788_c0
GO:0008150	Biological Process	GO:0000003	reproduction	GO:0048610	cellular process involved in reproduction	GO:0045132	meiotic chromosome segregation	3	comp3457112_c0,comp2675840_c0,comp303735_c0
GO:0008150	Biological Process	GO:0000003	reproduction	GO:0048610	cellular process involved in reproduction	GO:0070192	chromosome organization involved in meiosis	15	comp285490_c0,comp299270_c0,comp36164_c0,comp3218953_c0,comp300803_c0,comp2919284_c0,comp289354_c0,comp271485_c0,comp311123_c0,comp303242_c0,comp206802_c0,comp259970_c0,comp286800_c0,comp311905_c0,comp312867_c0
GO:0008150	Biological Process	GO:0000003	reproduction	GO:0048610	cellular process involved in reproduction	GO:0051316	attachment of spindle microtubules to kinetochore involved in meiotic chromosome segregation	2	comp3457112_c0,comp2675840_c0
GO:0008150	Biological Process	GO:0000003	reproduction	GO:0048610	cellular process involved in reproduction	GO:0007127	meiosis I	37	comp292794_c0,comp276338_c0,comp3457112_c0,comp2186173_c0,comp2919284_c0,comp171006_c0,comp3218953_c0,comp2675840_c0,comp229606_c0,comp312867_c0,comp318483_c0,comp311905_c0,comp3392032_c0,comp6087083_c0,comp259970_c0,comp286800_c0,comp311123_c0,comp309084_c0,comp3374373_c0,comp303242_c0,comp206802_c0,comp286324_c0,comp3533937_c0,comp271485_c0,comp209551_c2,comp300803_c0,comp36164_c0,comp299270_c0…
GO:0008150	Biological Process	GO:0000003	reproduction	GO:0048610	cellular process involved in reproduction	GO:0060767	epithelial cell proliferation involved in prostate gland development	4	comp3977873_c0,comp3313515_c0,comp4696192_c0,comp3066651_c0
GO:0008150	Biological Process	GO:0000003	reproduction	GO:0048610	cellular process involved in reproduction	GO:0007126	meiosis	42	comp3218953_c0,comp229606_c0,comp2675840_c0,comp2919284_c0,comp171006_c0,comp2186173_c0,comp3457112_c0,comp316084_c0,comp276338_c0,comp2586915_c0,comp314424_c0,comp292794_c0,comp315864_c0,comp3374373_c0,comp309084_c0,comp259970_c0,comp286800_c0,comp311123_c0,comp318483_c0,comp312867_c0,comp311905_c0,comp6087083_c0,comp3392032_c0,comp300803_c0,comp311777_c0,comp36164_c0,comp299270_c0,comp209551_c2…
GO:0008150	Biological Process	GO:0000003	reproduction	GO:0048610	cellular process involved in reproduction	GO:0051321	meiotic cell cycle	42	comp2586915_c0,comp276338_c0,comp315864_c0,comp314424_c0,comp292794_c0,comp229606_c0,comp2675840_c0,comp3218953_c0,comp316084_c0,comp171006_c0,comp2919284_c0,comp2186173_c0,comp3457112_c0,comp311123_c0,comp259970_c0,comp286800_c0,comp6087083_c0,comp3392032_c0,comp318483_c0,comp311905_c0,comp312867_c0,comp3374373_c0,comp309084_c0,comp286324_c0,comp303242_c0,comp206802_c0,comp311777_c0,comp299270_c…
GO:0008150	Biological Process	GO:0000003	reproduction	GO:0048610	cellular process involved in reproduction	GO:0061450	trophoblast cell migration	2	comp3295937_c0,comp3316568_c0
GO:0008150	Biological Process	GO:0000003	reproduction	GO:0048610	cellular process involved in reproduction	GO:0009875	pollen-pistil interaction	12	comp308119_c0,comp306737_c1,comp251432_c0,comp314355_c1,comp2897699_c0,comp314346_c0,comp297868_c0,comp306842_c0,comp298422_c0,comp280029_c0,comp238809_c0,comp300867_c0
GO:0008150	Biological Process	GO:0000003	reproduction	GO:0048610	cellular process involved in reproduction	GO:0007531	mating type determination	3	comp296304_c0,comp303030_c0,comp305305_c0
GO:0008150	Biological Process	GO:0000003	reproduction	GO:0048610	cellular process involved in reproduction	GO:0007131	reciprocal meiotic recombination	1	comp303735_c0
GO:0008150	Biological Process	GO:0032502	developmental process	GO:0048856	anatomical structure development	GO:0021695	cerebellar cortex development	3	comp3980045_c0,comp3901622_c0,comp4195069_c0
GO:0008150	Biological Process	GO:0032502	developmental process	GO:0048856	anatomical structure development	GO:0048468	cell development	85	comp4154094_c0,comp284639_c0,comp294811_c0,comp297120_c0,comp3315666_c0,comp310933_c0,comp4261723_c0,comp307221_c1,comp3298712_c0,comp2321980_c0,comp3027724_c0,comp3930899_c0,comp3066651_c0,comp5240265_c0,comp2914807_c0,comp3315383_c0,comp309587_c0,comp2998131_c0,comp3910528_c0,comp4024371_c0,comp3508803_c0,comp311518_c0,comp4156924_c0,comp2602112_c0,comp3901622_c0,comp318248_c0,comp3996764_c0,co…
GO:0008150	Biological Process	GO:0032502	developmental process	GO:0048856	anatomical structure development	GO:0048839	inner ear development	4	comp3925469_c0,comp5240265_c0,comp14080_c0,comp245388_c0
GO:0008150	Biological Process	GO:0032502	developmental process	GO:0048856	anatomical structure development	GO:0003407	neural retina development	2	comp293575_c0,comp3537446_c0
GO:0008150	Biological Process	GO:0032502	developmental process	GO:0048856	anatomical structure development	GO:0060462	lung lobe development	1	comp3700889_c0
GO:0008150	Biological Process	GO:0032502	developmental process	GO:0048856	anatomical structure development	GO:0048736	appendage development	5	comp3665268_c0,comp2657126_c0,comp4895455_c0,comp311626_c0,comp3470636_c0
GO:0008150	Biological Process	GO:0032502	developmental process	GO:0048856	anatomical structure development	GO:0002088	lens development in camera-type eye	1	comp4195059_c0
GO:0008150	Biological Process	GO:0032502	developmental process	GO:0048856	anatomical structure development	GO:0021675	nerve development	3	comp293575_c0,comp2585412_c0,comp2926445_c0
GO:0008150	Biological Process	GO:0032502	developmental process	GO:0048856	anatomical structure development	GO:0032835	glomerulus development	4	comp2998131_c0,comp2882702_c0,comp2602112_c0,comp3932204_c0
GO:0008150	Biological Process	GO:0032502	developmental process	GO:0048856	anatomical structure development	GO:0009790	embryo development	76	comp3700889_c0,comp4002033_c0,comp3980045_c0,comp2591476_c0,comp4195059_c0,comp3579324_c0,comp2882702_c0,comp311626_c0,comp4692895_c0,comp279628_c0,comp314178_c0,comp4195069_c0,comp2342778_c0,comp55193_c0,comp313409_c0,comp2630980_c0,comp2186173_c0,comp204614_c0,comp317505_c0,comp4911271_c0,comp316492_c0,comp3721524_c0,comp304519_c0,comp4651938_c0,comp2946023_c0,comp302233_c0,comp3895592_c0,comp2…
GO:0008150	Biological Process	GO:0032502	developmental process	GO:0048856	anatomical structure development	GO:0021510	spinal cord development	1	comp3951476_c0
GO:0008150	Biological Process	GO:0032502	developmental process	GO:0048856	anatomical structure development	GO:0031099	regeneration	25	comp2981127_c0,comp3414365_c0,comp309376_c0,comp2390038_c0,comp313805_c0,comp4396769_c0,comp4481743_c0,comp3306784_c0,comp3443093_c0,comp2023725_c0,comp304822_c0,comp2926713_c0,comp282761_c0,comp271161_c0,comp2028111_c0,comp307538_c0,comp285091_c0,comp2018194_c0,comp4417_c0,comp313587_c0,comp307110_c0,comp303799_c0,comp296302_c0,comp308461_c0,comp291405_c0
GO:0008150	Biological Process	GO:0032502	developmental process	GO:0048856	anatomical structure development	GO:0060324	face development	2	comp2882702_c0,comp2998131_c0
GO:0008150	Biological Process	GO:0032502	developmental process	GO:0048856	anatomical structure development	GO:0061377	mammary gland lobule development	3	comp3996764_c0,comp2941595_c0,comp3306784_c0
GO:0008150	Biological Process	GO:0032502	developmental process	GO:0048856	anatomical structure development	GO:0035295	tube development	34	comp4911158_c0,comp4775623_c0,comp4911271_c0,comp316767_c0,comp317640_c0,comp3222358_c0,comp4933456_c0,comp5012788_c0,comp3932204_c0,comp3861090_c0,comp4895455_c0,comp3700889_c0,comp4002033_c0,comp2914807_c0,comp2998131_c0,comp6122434_c0,comp3910528_c0,comp3980045_c0,comp4195059_c0,comp3901622_c0,comp3412117_c0,comp4156924_c0,comp311626_c0,comp2882702_c0,comp3579324_c0,comp3327139_c0,comp3996764_…
GO:0008150	Biological Process	GO:0032502	developmental process	GO:0048856	anatomical structure development	GO:0060041	retina development in camera-type eye	7	comp2602112_c0,comp293575_c0,comp2998131_c0,comp311626_c0,comp3996764_c0,comp3537446_c0,comp2882702_c0
GO:0008150	Biological Process	GO:0032502	developmental process	GO:0048856	anatomical structure development	GO:0021915	neural tube development	8	comp3996764_c0,comp4895455_c0,comp4156924_c0,comp4911158_c0,comp6122434_c0,comp3910528_c0,comp314178_c0,comp4692895_c0
GO:0008150	Biological Process	GO:0032502	developmental process	GO:0048856	anatomical structure development	GO:0048565	digestive tract development	4	comp3996764_c0,comp2882702_c0,comp248339_c0,comp2998131_c0
GO:0008150	Biological Process	GO:0032502	developmental process	GO:0048856	anatomical structure development	GO:0060348	bone development	1	comp2657126_c0
GO:0008150	Biological Process	GO:0032502	developmental process	GO:0048856	anatomical structure development	GO:0072025	distal convoluted tubule development	1	comp3537446_c0
GO:0008150	Biological Process	GO:0032502	developmental process	GO:0048856	anatomical structure development	GO:0001824	blastocyst development	6	comp2675840_c0,comp3721524_c0,comp3301202_c0,comp3470636_c0,comp2348181_c0,comp3457112_c0
GO:0008150	Biological Process	GO:0032502	developmental process	GO:0048856	anatomical structure development	GO:0048857	neural nucleus development	1	comp293575_c0
GO:0008150	Biological Process	GO:0032502	developmental process	GO:0048856	anatomical structure development	GO:0061053	somite development	11	comp3579324_c0,comp2630980_c0,comp311626_c0,comp3027724_c0,comp3533937_c0,comp4775623_c0,comp2348181_c0,comp2186173_c0,comp3301202_c0,comp3721524_c0,comp314178_c0
GO:0008150	Biological Process	GO:0032502	developmental process	GO:0048856	anatomical structure development	GO:0030900	forebrain development	14	comp3980045_c0,comp2604658_c0,comp3242094_c0,comp6122434_c0,comp4307914_c0,comp5412101_c0,comp4195069_c0,comp24085_c0,comp181094_c0,comp3996764_c0,comp311626_c0,comp3531176_c0,comp4911158_c0,comp3901622_c0
GO:0008150	Biological Process	GO:0032502	developmental process	GO:0048856	anatomical structure development	GO:0048731	system development	198	comp317699_c0,comp3316568_c0,comp303804_c0,comp3443093_c0,comp317765_c0,comp4325656_c0,comp5240265_c0,comp3066651_c0,comp64829_c0,comp2321980_c0,comp4166176_c0,comp12190_c0,comp3414365_c0,comp3643250_c0,comp216248_c0,comp3412117_c0,comp3901622_c0,comp2602112_c0,comp2925232_c0,comp4156924_c0,comp291477_c0,comp4024371_c0,comp3533937_c0,comp318248_c0,comp3996764_c0,comp3279554_c0,comp311078_c0,comp3…
GO:0008150	Biological Process	GO:0032502	developmental process	GO:0048856	anatomical structure development	GO:0021549	cerebellum development	3	comp3901622_c0,comp4195069_c0,comp3980045_c0
GO:0008150	Biological Process	GO:0032502	developmental process	GO:0048856	anatomical structure development	GO:0021543	pallium development	9	comp4911158_c0,comp311626_c0,comp3531176_c0,comp181094_c0,comp3996764_c0,comp24085_c0,comp5412101_c0,comp6122434_c0,comp2604658_c0
GO:0008150	Biological Process	GO:0032502	developmental process	GO:0048856	anatomical structure development	GO:0016358	dendrite development	8	comp3901622_c0,comp2585412_c0,comp3980971_c0,comp3980045_c0,comp4154094_c0,comp4195069_c0,comp5412101_c0,comp2914807_c0
GO:0008150	Biological Process	GO:0032502	developmental process	GO:0048856	anatomical structure development	GO:0001568	blood vessel development	36	comp317699_c0,comp303804_c0,comp12190_c0,comp2342778_c0,comp4166176_c0,comp3308479_c0,comp4692895_c0,comp3996764_c0,comp318248_c0,comp2882702_c0,comp4146751_c0,comp3412117_c0,comp2602112_c0,comp4195059_c0,comp4156924_c0,comp2585412_c0,comp3910528_c0,comp2998131_c0,comp311078_c0,comp4002033_c0,comp3700889_c0,comp3531176_c0,comp181094_c0,comp2604658_c0,comp5412101_c0,comp5012788_c0,comp305322_c0,co…
GO:0008150	Biological Process	GO:0032502	developmental process	GO:0048856	anatomical structure development	GO:0021550	medulla oblongata development	1	comp293575_c0
GO:0008150	Biological Process	GO:0032502	developmental process	GO:0048856	anatomical structure development	GO:0021536	diencephalon development	2	comp3242094_c0,comp4307914_c0
GO:0008150	Biological Process	GO:0032502	developmental process	GO:0048856	anatomical structure development	GO:0021517	ventral spinal cord development	1	comp3951476_c0
GO:0008150	Biological Process	GO:0032502	developmental process	GO:0048856	anatomical structure development	GO:0009888	tissue development	103	comp3298712_c0,comp3066651_c0,comp3097224_c0,comp3027724_c0,comp5240265_c0,comp303804_c0,comp4261723_c0,comp3316568_c0,comp3306784_c0,comp294811_c0,comp5835794_c0,comp297120_c0,comp4851714_c0,comp3996764_c0,comp318248_c0,comp291405_c0,comp4156924_c0,comp3901622_c0,comp2602112_c0,comp3412117_c0,comp2998131_c0,comp3910528_c0,comp6122434_c0,comp2914807_c0,comp4696192_c0,comp3531176_c0,comp2348181_c0…
GO:0008150	Biological Process	GO:0032502	developmental process	GO:0048856	anatomical structure development	GO:0060711	labyrinthine layer development	1	comp303804_c0
GO:0008150	Biological Process	GO:0032502	developmental process	GO:0048856	anatomical structure development	GO:0021680	cerebellar Purkinje cell layer development	3	comp4195069_c0,comp3901622_c0,comp3980045_c0
GO:0008150	Biological Process	GO:0032502	developmental process	GO:0048856	anatomical structure development	GO:0072044	collecting duct development	1	comp3537446_c0
GO:0008150	Biological Process	GO:0032502	developmental process	GO:0048856	anatomical structure development	GO:0030902	hindbrain development	5	comp3901622_c0,comp4195069_c0,comp4307914_c0,comp293575_c0,comp3980045_c0
GO:0008150	Biological Process	GO:0032502	developmental process	GO:0048856	anatomical structure development	GO:0021537	telencephalon development	9	comp5412101_c0,comp24085_c0,comp2604658_c0,comp6122434_c0,comp4911158_c0,comp3996764_c0,comp181094_c0,comp311626_c0,comp3531176_c0
GO:0008150	Biological Process	GO:0032502	developmental process	GO:0048856	anatomical structure development	GO:0060996	dendritic spine development	3	comp3980971_c0,comp5412101_c0,comp2585412_c0
GO:0008150	Biological Process	GO:0032502	developmental process	GO:0048856	anatomical structure development	GO:0060322	head development	2	comp2998131_c0,comp2882702_c0
GO:0008150	Biological Process	GO:0032502	developmental process	GO:0048856	anatomical structure development	GO:0072006	nephron development	8	comp2602112_c0,comp2882702_c0,comp3027724_c0,comp5012788_c0,comp3932204_c0,comp202389_c0,comp3537446_c0,comp2998131_c0
GO:0008150	Biological Process	GO:0032502	developmental process	GO:0048856	anatomical structure development	GO:0060749	mammary gland alveolus development	1	comp3996764_c0
GO:0008150	Biological Process	GO:0032502	developmental process	GO:0048856	anatomical structure development	GO:0060021	palate development	1	comp248339_c0
GO:0008150	Biological Process	GO:0032502	developmental process	GO:0048856	anatomical structure development	GO:0022037	metencephalon development	4	comp3901622_c0,comp4195069_c0,comp4307914_c0,comp3980045_c0
GO:0008150	Biological Process	GO:0032502	developmental process	GO:0048856	anatomical structure development	GO:0048608	reproductive structure development	21	comp4024371_c0,comp3457112_c0,comp2675840_c0,comp3958834_c0,comp3222358_c0,comp3327139_c0,comp317640_c0,comp316767_c0,comp2882702_c0,comp2914807_c0,comp3665268_c0,comp2998131_c0,comp4261723_c0,comp314453_c0,comp4696192_c0,comp3066651_c0,comp3460608_c0,comp3313515_c0,comp3977873_c0,comp2342778_c0,comp5412101_c0
GO:0008150	Biological Process	GO:0032502	developmental process	GO:0048856	anatomical structure development	GO:0009653	anatomical structure morphogenesis	228	comp3537446_c0,comp2941595_c0,comp308489_c1,comp4692895_c0,comp3877306_c0,comp304146_c0,comp1822832_c0,comp2630980_c0,comp198458_c0,comp2166577_c0,comp301251_c0,comp5335694_c0,comp314156_c0,comp293527_c0,comp3878979_c0,comp4026302_c0,comp3700889_c0,comp2882702_c0,comp3327139_c0,comp311626_c0,comp277487_c0,comp241035_c0,comp289213_c1,comp308996_c0,comp305924_c0,comp4146751_c0,comp317854_c0,comp260…
GO:0008150	Biological Process	GO:0032502	developmental process	GO:0048856	anatomical structure development	GO:0071695	anatomical structure maturation	1	comp3878979_c0
GO:0008150	Biological Process	GO:0032502	developmental process	GO:0048856	anatomical structure development	GO:0021766	hippocampus development	1	comp5412101_c0
GO:0008150	Biological Process	GO:0032502	developmental process	GO:0048856	anatomical structure development	GO:0048513	organ development	158	comp279628_c0,comp4195069_c0,comp314178_c0,comp3313515_c0,comp3308479_c0,comp2342778_c0,comp3719600_c0,comp308272_c0,comp14080_c0,comp245388_c0,comp2926445_c0,comp294915_c0,comp3980045_c0,comp3242094_c0,comp2585412_c0,comp4195059_c0,comp2591476_c0,comp3579324_c0,comp312745_c0,comp3977873_c0,comp4396769_c0,comp245813_c1,comp314453_c0,comp4651938_c0,comp3895592_c0,comp181094_c0,comp3424480_c0,comp4…
GO:0008150	Biological Process	GO:0032502	developmental process	GO:0048856	anatomical structure development	GO:0003205	cardiac chamber development	4	comp3470636_c0,comp311626_c0,comp3996764_c0,comp5835794_c0
GO:0008150	Biological Process	GO:0032502	developmental process	GO:0048856	anatomical structure development	GO:0061061	muscle structure development	26	comp181094_c0,comp279205_c1,comp318413_c1,comp3531176_c0,comp3097224_c0,comp286898_c0,comp2604658_c0,comp2390038_c0,comp279628_c0,comp314567_c0,comp312745_c0,comp3877306_c0,comp2882702_c0,comp3579324_c0,comp4775623_c0,comp305414_c0,comp2602112_c0,comp4911158_c0,comp6122434_c0,comp3308313_c0,comp2998131_c0,comp3470636_c0,comp2926445_c0,comp2914807_c0,comp294915_c0,comp24085_c0
GO:0008150	Biological Process	GO:0032502	developmental process	GO:0048066	developmental pigmentation	GO:0050931	pigment cell differentiation	1	comp3878979_c0
GO:0008150	Biological Process	GO:0032502	developmental process	GO:0044767	single-organism developmental process	GO:0072102	glomerulus morphogenesis	3	comp2602112_c0,comp2882702_c0,comp2998131_c0
GO:0008150	Biological Process	GO:0032502	developmental process	GO:0044767	single-organism developmental process	GO:0021694	cerebellar Purkinje cell layer formation	3	comp3901622_c0,comp4195069_c0,comp3980045_c0
GO:0008150	Biological Process	GO:0032502	developmental process	GO:0044767	single-organism developmental process	GO:0048565	digestive tract development	4	comp3996764_c0,comp2882702_c0,comp248339_c0,comp2998131_c0
GO:0008150	Biological Process	GO:0032502	developmental process	GO:0044767	single-organism developmental process	GO:0001890	placenta development	4	comp3910528_c0,comp3996764_c0,comp4156924_c0,comp303804_c0
GO:0008150	Biological Process	GO:0032502	developmental process	GO:0044767	single-organism developmental process	GO:0010927	cellular component assembly involved in morphogenesis	24	comp4775623_c0,comp311542_c1,comp306467_c0,comp2602112_c0,comp144130_c0,comp2882702_c0,comp3579324_c0,comp317704_c0,comp312704_c0,comp241035_c0,comp2998131_c0,comp293487_c1,comp310933_c0,comp2166577_c0,comp301251_c0,comp286099_c0,comp318420_c0,comp318413_c1,comp2109795_c0,comp279628_c0,comp302601_c0,comp309772_c0,comp311827_c0,comp309688_c0
GO:0008150	Biological Process	GO:0032502	developmental process	GO:0044767	single-organism developmental process	GO:0007164	establishment of tissue polarity	1	comp311626_c0
GO:0008150	Biological Process	GO:0032502	developmental process	GO:0044767	single-organism developmental process	GO:0021692	cerebellar Purkinje cell layer morphogenesis	3	comp3901622_c0,comp4195069_c0,comp3980045_c0
GO:0008150	Biological Process	GO:0032502	developmental process	GO:0044767	single-organism developmental process	GO:0031099	regeneration	25	comp2981127_c0,comp3414365_c0,comp309376_c0,comp2390038_c0,comp313805_c0,comp4396769_c0,comp4481743_c0,comp3306784_c0,comp3443093_c0,comp2023725_c0,comp304822_c0,comp2926713_c0,comp282761_c0,comp271161_c0,comp2028111_c0,comp307538_c0,comp285091_c0,comp2018194_c0,comp4417_c0,comp313587_c0,comp307110_c0,comp303799_c0,comp296302_c0,comp308461_c0,comp291405_c0
GO:0008150	Biological Process	GO:0032502	developmental process	GO:0044767	single-organism developmental process	GO:0060433	bronchus development	1	comp3700889_c0
GO:0008150	Biological Process	GO:0032502	developmental process	GO:0044767	single-organism developmental process	GO:0060349	bone morphogenesis	1	comp2657126_c0
GO:0008150	Biological Process	GO:0032502	developmental process	GO:0044767	single-organism developmental process	GO:0035148	tube formation	7	comp4692895_c0,comp314178_c0,comp4156924_c0,comp4911158_c0,comp3996764_c0,comp3910528_c0,comp6122434_c0
GO:0008150	Biological Process	GO:0032502	developmental process	GO:0044767	single-organism developmental process	GO:0048857	neural nucleus development	1	comp293575_c0
GO:0008150	Biological Process	GO:0032502	developmental process	GO:0044767	single-organism developmental process	GO:0007423	sensory organ development	33	comp31768_c0,comp204614_c0,comp293575_c0,comp3951476_c0,comp24085_c0,comp3925469_c0,comp3665268_c0,comp3531176_c0,comp4696192_c0,comp181094_c0,comp3977873_c0,comp65060_c0,comp311793_c0,comp2604658_c0,comp2602112_c0,comp4195059_c0,comp2585412_c0,comp4024371_c0,comp311626_c0,comp3996764_c0,comp2882702_c0,comp3700889_c0,comp3964324_c0,comp2926445_c0,comp2998131_c0,comp3306784_c0,comp5240265_c0,comp2…
GO:0008150	Biological Process	GO:0032502	developmental process	GO:0044767	single-organism developmental process	GO:0034505	tooth mineralization	1	comp3889081_c0
GO:0008150	Biological Process	GO:0032502	developmental process	GO:0044767	single-organism developmental process	GO:0001824	blastocyst development	6	comp2675840_c0,comp3721524_c0,comp3301202_c0,comp3470636_c0,comp2348181_c0,comp3457112_c0
GO:0008150	Biological Process	GO:0032502	developmental process	GO:0044767	single-organism developmental process	GO:0060348	bone development	1	comp2657126_c0
GO:0008150	Biological Process	GO:0032502	developmental process	GO:0044767	single-organism developmental process	GO:0072028	nephron morphogenesis	1	comp5012788_c0
GO:0008150	Biological Process	GO:0032502	developmental process	GO:0044767	single-organism developmental process	GO:0002089	lens morphogenesis in camera-type eye	1	comp4195059_c0
GO:0008150	Biological Process	GO:0032502	developmental process	GO:0044767	single-organism developmental process	GO:0072025	distal convoluted tubule development	1	comp3537446_c0
GO:0008150	Biological Process	GO:0032502	developmental process	GO:0044767	single-organism developmental process	GO:0001704	formation of primary germ layer	1	comp4195059_c0
GO:0008150	Biological Process	GO:0032502	developmental process	GO:0044767	single-organism developmental process	GO:0048736	appendage development	5	comp3665268_c0,comp2657126_c0,comp4895455_c0,comp311626_c0,comp3470636_c0
GO:0008150	Biological Process	GO:0032502	developmental process	GO:0044767	single-organism developmental process	GO:0048839	inner ear development	4	comp3925469_c0,comp5240265_c0,comp14080_c0,comp245388_c0
GO:0008150	Biological Process	GO:0032502	developmental process	GO:0044767	single-organism developmental process	GO:0003407	neural retina development	2	comp293575_c0,comp3537446_c0
GO:0008150	Biological Process	GO:0032502	developmental process	GO:0044767	single-organism developmental process	GO:0061439	kidney vasculature morphogenesis	3	comp2602112_c0,comp2882702_c0,comp2998131_c0
GO:0008150	Biological Process	GO:0032502	developmental process	GO:0044767	single-organism developmental process	GO:0060343	trabecula formation	1	comp3470636_c0
GO:0008150	Biological Process	GO:0032502	developmental process	GO:0044767	single-organism developmental process	GO:0021695	cerebellar cortex development	3	comp3980045_c0,comp3901622_c0,comp4195069_c0
GO:0008150	Biological Process	GO:0032502	developmental process	GO:0044767	single-organism developmental process	GO:0048468	cell development	85	comp4154094_c0,comp284639_c0,comp294811_c0,comp297120_c0,comp3315666_c0,comp310933_c0,comp4261723_c0,comp307221_c1,comp3298712_c0,comp2321980_c0,comp3027724_c0,comp3930899_c0,comp3066651_c0,comp5240265_c0,comp2914807_c0,comp3315383_c0,comp309587_c0,comp2998131_c0,comp3910528_c0,comp4024371_c0,comp3508803_c0,comp311518_c0,comp4156924_c0,comp2602112_c0,comp3901622_c0,comp318248_c0,comp3996764_c0,co…
GO:0008150	Biological Process	GO:0032502	developmental process	GO:0044767	single-organism developmental process	GO:0008406	gonad development	9	comp3665268_c0,comp2998131_c0,comp2914807_c0,comp2342778_c0,comp3460608_c0,comp2882702_c0,comp2675840_c0,comp4261723_c0,comp3457112_c0
GO:0008150	Biological Process	GO:0032502	developmental process	GO:0044767	single-organism developmental process	GO:0032835	glomerulus development	4	comp2998131_c0,comp2882702_c0,comp2602112_c0,comp3932204_c0
GO:0008150	Biological Process	GO:0032502	developmental process	GO:0044767	single-organism developmental process	GO:0060749	mammary gland alveolus development	1	comp3996764_c0
GO:0008150	Biological Process	GO:0032502	developmental process	GO:0044767	single-organism developmental process	GO:0060996	dendritic spine development	3	comp3980971_c0,comp5412101_c0,comp2585412_c0
GO:0008150	Biological Process	GO:0032502	developmental process	GO:0044767	single-organism developmental process	GO:0061061	muscle structure development	26	comp181094_c0,comp279205_c1,comp318413_c1,comp3531176_c0,comp3097224_c0,comp286898_c0,comp2604658_c0,comp2390038_c0,comp279628_c0,comp314567_c0,comp312745_c0,comp3877306_c0,comp2882702_c0,comp3579324_c0,comp4775623_c0,comp305414_c0,comp2602112_c0,comp4911158_c0,comp6122434_c0,comp3308313_c0,comp2998131_c0,comp3470636_c0,comp2926445_c0,comp2914807_c0,comp294915_c0,comp24085_c0
GO:0008150	Biological Process	GO:0032502	developmental process	GO:0044767	single-organism developmental process	GO:0007507	heart development	18	comp5835794_c0,comp2390038_c0,comp5412101_c0,comp279628_c0,comp314178_c0,comp3308479_c0,comp3996764_c0,comp2882702_c0,comp4911271_c0,comp311626_c0,comp4156924_c0,comp2602112_c0,comp4911158_c0,comp6122434_c0,comp3910528_c0,comp2998131_c0,comp3470636_c0,comp2926445_c0
GO:0008150	Biological Process	GO:0032502	developmental process	GO:0044767	single-organism developmental process	GO:0048729	tissue morphogenesis	31	comp4002033_c0,comp3700889_c0,comp3470636_c0,comp2914807_c0,comp6122434_c0,comp3910528_c0,comp3980045_c0,comp3901622_c0,comp4911158_c0,comp4195059_c0,comp3412117_c0,comp4156924_c0,comp311626_c0,comp4911271_c0,comp316767_c0,comp317640_c0,comp3996764_c0,comp3222358_c0,comp3327139_c0,comp2342778_c0,comp4933456_c0,comp3932204_c0,comp5012788_c0,comp4195069_c0,comp4692895_c0,comp314178_c0,comp245813_c1…
GO:0008150	Biological Process	GO:0032502	developmental process	GO:0044767	single-organism developmental process	GO:0030323	respiratory tube development	11	comp3980045_c0,comp2998131_c0,comp4195069_c0,comp2342778_c0,comp3700889_c0,comp316767_c0,comp2882702_c0,comp317640_c0,comp3579324_c0,comp4775623_c0,comp3901622_c0
GO:0008150	Biological Process	GO:0032502	developmental process	GO:0044767	single-organism developmental process	GO:0009887	organ morphogenesis	48	comp3861090_c0,comp3531176_c0,comp4696192_c0,comp181094_c0,comp3977873_c0,comp5412101_c0,comp5012788_c0,comp315163_c0,comp2604658_c0,comp31768_c0,comp293575_c0,comp2657126_c0,comp4911271_c0,comp3889081_c0,comp317640_c0,comp316767_c0,comp24085_c0,comp3470636_c0,comp3665268_c0,comp3983741_c0,comp3507134_c0,comp5240265_c0,comp3066651_c0,comp3027724_c0,comp1822832_c0,comp3313515_c0,comp3308479_c0,com…
GO:0008150	Biological Process	GO:0032502	developmental process	GO:0044767	single-organism developmental process	GO:0021700	developmental maturation	7	comp2342778_c0,comp5412101_c0,comp3878979_c0,comp3457112_c0,comp1834765_c0,comp2675840_c0,comp3996764_c0
GO:0008150	Biological Process	GO:0032502	developmental process	GO:0044767	single-organism developmental process	GO:0001756	somitogenesis	1	comp3027724_c0
GO:0008150	Biological Process	GO:0032502	developmental process	GO:0044767	single-organism developmental process	GO:0001763	morphogenesis of a branching structure	14	comp3861090_c0,comp4195059_c0,comp5335694_c0,comp3412117_c0,comp3306784_c0,comp3027724_c0,comp316767_c0,comp317640_c0,comp3327139_c0,comp3222358_c0,comp3700889_c0,comp4002033_c0,comp2342778_c0,comp2914807_c0
GO:0008150	Biological Process	GO:0032502	developmental process	GO:0044767	single-organism developmental process	GO:0048589	developmental growth	33	comp3301202_c0,comp2348181_c0,comp313805_c0,comp245813_c1,comp2390038_c0,comp309376_c0,comp3721524_c0,comp5412101_c0,comp3958834_c0,comp2675840_c0,comp308461_c0,comp4775623_c0,comp3457112_c0,comp296302_c0,comp303799_c0,comp307110_c0,comp3665268_c0,comp313587_c0,comp2018194_c0,comp3470636_c0,comp307538_c0,comp271161_c0,comp282761_c0,comp304822_c0,comp2926713_c0,comp2023725_c0,comp3579324_c0,comp31…
GO:0008150	Biological Process	GO:0032502	developmental process	GO:0044767	single-organism developmental process	GO:0021549	cerebellum development	3	comp3901622_c0,comp4195069_c0,comp3980045_c0
GO:0008150	Biological Process	GO:0032502	developmental process	GO:0044767	single-organism developmental process	GO:0001822	kidney development	13	comp5012788_c0,comp3932204_c0,comp24085_c0,comp2604658_c0,comp202389_c0,comp3537446_c0,comp2998131_c0,comp3861090_c0,comp2602112_c0,comp2882702_c0,comp181094_c0,comp3027724_c0,comp3531176_c0
GO:0008150	Biological Process	GO:0032502	developmental process	GO:0044767	single-organism developmental process	GO:0048514	blood vessel morphogenesis	35	comp5412101_c0,comp5012788_c0,comp2604658_c0,comp3531176_c0,comp181094_c0,comp24085_c0,comp2079986_c0,comp3470636_c0,comp3983741_c0,comp2593866_c0,comp289399_c0,comp3507134_c0,comp298842_c0,comp230022_c0,comp305322_c0,comp4166176_c0,comp3308479_c0,comp2342778_c0,comp4692895_c0,comp12190_c0,comp317699_c0,comp4002033_c0,comp3700889_c0,comp311078_c0,comp3910528_c0,comp2998131_c0,comp4146751_c0,comp3…
GO:0008150	Biological Process	GO:0032502	developmental process	GO:0044767	single-organism developmental process	GO:0007571	age-dependent general metabolic decline	1	comp3951476_c0
GO:0008150	Biological Process	GO:0032502	developmental process	GO:0044767	single-organism developmental process	GO:0060042	retina morphogenesis in camera-type eye	2	comp3537446_c0,comp293575_c0
GO:0008150	Biological Process	GO:0032502	developmental process	GO:0044767	single-organism developmental process	GO:0060711	labyrinthine layer development	1	comp303804_c0
GO:0008150	Biological Process	GO:0032502	developmental process	GO:0044767	single-organism developmental process	GO:0060323	head morphogenesis	2	comp2882702_c0,comp2998131_c0
GO:0008150	Biological Process	GO:0032502	developmental process	GO:0044767	single-organism developmental process	GO:0021915	neural tube development	8	comp3996764_c0,comp4895455_c0,comp4156924_c0,comp4911158_c0,comp6122434_c0,comp3910528_c0,comp314178_c0,comp4692895_c0
GO:0008150	Biological Process	GO:0032502	developmental process	GO:0044767	single-organism developmental process	GO:0021697	cerebellar cortex formation	3	comp4195069_c0,comp3901622_c0,comp3980045_c0
GO:0008150	Biological Process	GO:0032502	developmental process	GO:0044767	single-organism developmental process	GO:0048568	embryonic organ development	19	comp4911271_c0,comp3996764_c0,comp317640_c0,comp2882702_c0,comp4195059_c0,comp4156924_c0,comp3910528_c0,comp2998131_c0,comp3700889_c0,comp3470636_c0,comp5240265_c0,comp303804_c0,comp2946023_c0,comp4651938_c0,comp4377654_c0,comp315163_c0,comp5835794_c0,comp2342778_c0,comp314178_c0
GO:0008150	Biological Process	GO:0032502	developmental process	GO:0044767	single-organism developmental process	GO:0021587	cerebellum morphogenesis	3	comp3901622_c0,comp4195069_c0,comp3980045_c0
GO:0008150	Biological Process	GO:0032502	developmental process	GO:0044767	single-organism developmental process	GO:0061377	mammary gland lobule development	3	comp3996764_c0,comp2941595_c0,comp3306784_c0
GO:0008150	Biological Process	GO:0032502	developmental process	GO:0044767	single-organism developmental process	GO:0060324	face development	2	comp2882702_c0,comp2998131_c0
GO:0008150	Biological Process	GO:0032502	developmental process	GO:0044767	single-organism developmental process	GO:0030703	eggshell formation	7	comp316984_c0,comp306967_c0,comp284639_c0,comp307221_c1,comp3930899_c0,comp277487_c0,comp309587_c0
GO:0008150	Biological Process	GO:0032502	developmental process	GO:0044767	single-organism developmental process	GO:0030900	forebrain development	14	comp3980045_c0,comp2604658_c0,comp3242094_c0,comp6122434_c0,comp4307914_c0,comp5412101_c0,comp4195069_c0,comp24085_c0,comp181094_c0,comp3996764_c0,comp311626_c0,comp3531176_c0,comp4911158_c0,comp3901622_c0
GO:0008150	Biological Process	GO:0032502	developmental process	GO:0044767	single-organism developmental process	GO:0048645	organ formation	1	comp3700889_c0
GO:0008150	Biological Process	GO:0032502	developmental process	GO:0044767	single-organism developmental process	GO:0043934	sporulation	32	comp282223_c0,comp316735_c0,comp2247226_c0,comp35236_c0,comp315830_c0,comp310554_c0,comp316101_c0,comp280444_c0,comp309190_c0,comp308044_c0,comp2606148_c0,comp313403_c0,comp289213_c1,comp137028_c0,comp316569_c0,comp315687_c0,comp318371_c0,comp289564_c0,comp293527_c0,comp302325_c0,comp299568_c0,comp318106_c0,comp318211_c0,comp281827_c0,comp318092_c0,comp292862_c0,comp234777_c1,comp236161_c0,comp30…
GO:0008150	Biological Process	GO:0032502	developmental process	GO:0044767	single-organism developmental process	GO:0031016	pancreas development	1	comp308464_c0
GO:0008150	Biological Process	GO:0032502	developmental process	GO:0044767	single-organism developmental process	GO:0048806	genitalia development	5	comp2882702_c0,comp3222358_c0,comp3327139_c0,comp2998131_c0,comp4024371_c0
GO:0008150	Biological Process	GO:0032502	developmental process	GO:0044767	single-organism developmental process	GO:0048598	embryonic morphogenesis	22	comp3996764_c0,comp2882702_c0,comp317640_c0,comp4911271_c0,comp2657126_c0,comp311626_c0,comp4156924_c0,comp216248_c0,comp4911158_c0,comp4195059_c0,comp3910528_c0,comp6122434_c0,comp2998131_c0,comp3470636_c0,comp3700889_c0,comp311078_c0,comp5240265_c0,comp4895455_c0,comp3027724_c0,comp315163_c0,comp314178_c0,comp4692895_c0
GO:0008150	Biological Process	GO:0032502	developmental process	GO:0044767	single-organism developmental process	GO:0001525	angiogenesis	19	comp318248_c0,comp2602112_c0,comp4195059_c0,comp4146751_c0,comp3412117_c0,comp298842_c0,comp289399_c0,comp3983741_c0,comp3507134_c0,comp4002033_c0,comp3700889_c0,comp24085_c0,comp3531176_c0,comp181094_c0,comp317699_c0,comp12190_c0,comp2604658_c0,comp2342778_c0,comp5012788_c0
GO:0008150	Biological Process	GO:0032502	developmental process	GO:0044767	single-organism developmental process	GO:0060462	lung lobe development	1	comp3700889_c0
GO:0008150	Biological Process	GO:0032502	developmental process	GO:0044767	single-organism developmental process	GO:0035239	tube morphogenesis	23	comp3700889_c0,comp4002033_c0,comp2914807_c0,comp3910528_c0,comp6122434_c0,comp4195059_c0,comp4911158_c0,comp3412117_c0,comp4156924_c0,comp311626_c0,comp4911271_c0,comp3996764_c0,comp3222358_c0,comp3327139_c0,comp2342778_c0,comp4933456_c0,comp3932204_c0,comp314178_c0,comp4692895_c0,comp3861090_c0,comp3306784_c0,comp4895455_c0,comp3027724_c0
GO:0008150	Biological Process	GO:0032502	developmental process	GO:0044767	single-organism developmental process	GO:0010171	body morphogenesis	2	comp2998131_c0,comp2882702_c0
GO:0008150	Biological Process	GO:0032502	developmental process	GO:0044767	single-organism developmental process	GO:0048569	post-embryonic organ development	2	comp5240265_c0,comp65060_c0
GO:0008150	Biological Process	GO:0032502	developmental process	GO:0044767	single-organism developmental process	GO:0007568	aging	19	comp2389386_c0,comp3374373_c0,comp3877413_c0,comp2630980_c0,comp2390038_c0,comp3852254_c0,comp317858_c0,comp6087083_c0,comp4384297_c0,comp3392032_c0,comp5412101_c0,comp2675840_c0,comp315568_c0,comp3457112_c0,comp3533937_c0,comp2186173_c0,comp3951476_c0,comp57141_c0,comp2914807_c0
GO:0008150	Biological Process	GO:0032502	developmental process	GO:0044767	single-organism developmental process	GO:0035107	appendage morphogenesis	5	comp3470636_c0,comp2657126_c0,comp3665268_c0,comp4895455_c0,comp311626_c0
GO:0008150	Biological Process	GO:0032502	developmental process	GO:0044767	single-organism developmental process	GO:0022612	gland morphogenesis	11	comp2914807_c0,comp2926445_c0,comp3700889_c0,comp4933456_c0,comp316767_c0,comp317640_c0,comp3222358_c0,comp3327139_c0,comp311626_c0,comp4195059_c0,comp3306784_c0
GO:0008150	Biological Process	GO:0032502	developmental process	GO:0044767	single-organism developmental process	GO:0048534	hematopoietic or lymphoid organ development	57	comp3533365_c0,comp305299_c0,comp2675840_c0,comp3457112_c0,comp2186173_c0,comp3465787_c0,comp312572_c0,comp3470636_c0,comp4307914_c0,comp2079986_c0,comp2965004_c0,comp24085_c0,comp3353238_c0,comp181094_c0,comp248339_c0,comp3531176_c0,comp308464_c0,comp3424480_c0,comp4696192_c0,comp2946023_c0,comp302233_c0,comp4651938_c0,comp3895592_c0,comp4030711_c0,comp3861090_c0,comp3729782_c0,comp2604658_c0,co…
GO:0008150	Biological Process	GO:0032502	developmental process	GO:0044767	single-organism developmental process	GO:0009790	embryo development	76	comp3700889_c0,comp4002033_c0,comp3980045_c0,comp2591476_c0,comp4195059_c0,comp3579324_c0,comp2882702_c0,comp311626_c0,comp4692895_c0,comp279628_c0,comp314178_c0,comp4195069_c0,comp2342778_c0,comp55193_c0,comp313409_c0,comp2630980_c0,comp2186173_c0,comp204614_c0,comp317505_c0,comp4911271_c0,comp316492_c0,comp3721524_c0,comp304519_c0,comp4651938_c0,comp2946023_c0,comp302233_c0,comp3895592_c0,comp2…
GO:0008150	Biological Process	GO:0032502	developmental process	GO:0044767	single-organism developmental process	GO:0001754	eye photoreceptor cell differentiation	1	comp31768_c0
GO:0008150	Biological Process	GO:0032502	developmental process	GO:0044767	single-organism developmental process	GO:0021675	nerve development	3	comp293575_c0,comp2585412_c0,comp2926445_c0
GO:0008150	Biological Process	GO:0032502	developmental process	GO:0044767	single-organism developmental process	GO:0002088	lens development in camera-type eye	1	comp4195059_c0
GO:0008150	Biological Process	GO:0032502	developmental process	GO:0044767	single-organism developmental process	GO:0072006	nephron development	8	comp2602112_c0,comp2882702_c0,comp3027724_c0,comp5012788_c0,comp3932204_c0,comp202389_c0,comp3537446_c0,comp2998131_c0
GO:0008150	Biological Process	GO:0032502	developmental process	GO:0044767	single-organism developmental process	GO:0060322	head development	2	comp2998131_c0,comp2882702_c0
GO:0008150	Biological Process	GO:0032502	developmental process	GO:0044767	single-organism developmental process	GO:0021602	cranial nerve morphogenesis	1	comp2585412_c0
GO:0008150	Biological Process	GO:0032502	developmental process	GO:0044767	single-organism developmental process	GO:0097094	craniofacial suture morphogenesis	1	comp2657126_c0
GO:0008150	Biological Process	GO:0032502	developmental process	GO:0044767	single-organism developmental process	GO:0072104	glomerular capillary formation	3	comp2882702_c0,comp2998131_c0,comp2602112_c0
GO:0008150	Biological Process	GO:0032502	developmental process	GO:0044767	single-organism developmental process	GO:0030902	hindbrain development	5	comp3901622_c0,comp4195069_c0,comp4307914_c0,comp293575_c0,comp3980045_c0
GO:0008150	Biological Process	GO:0032502	developmental process	GO:0044767	single-organism developmental process	GO:0003205	cardiac chamber development	4	comp3470636_c0,comp311626_c0,comp3996764_c0,comp5835794_c0
GO:0008150	Biological Process	GO:0032502	developmental process	GO:0044767	single-organism developmental process	GO:0030324	lung development	5	comp4195069_c0,comp3901622_c0,comp2342778_c0,comp3700889_c0,comp3980045_c0
GO:0008150	Biological Process	GO:0032502	developmental process	GO:0044767	single-organism developmental process	GO:0021766	hippocampus development	1	comp5412101_c0
GO:0008150	Biological Process	GO:0032502	developmental process	GO:0044767	single-organism developmental process	GO:0032989	cellular component morphogenesis	105	comp317854_c0,comp3341901_c0,comp309688_c0,comp5412101_c0,comp310306_c0,comp5012788_c0,comp304325_c0,comp3977873_c0,comp318413_c1,comp3497031_c0,comp313327_c0,comp3980971_c0,comp305390_c0,comp2593866_c0,comp293656_c0,comp316776_c0,comp312704_c0,comp311542_c1,comp301952_c0,comp279628_c0,comp4195069_c0,comp3313515_c0,comp3308479_c0,comp3877306_c0,comp2352165_c0,comp2342778_c0,comp198458_c0,comp2166…
GO:0008150	Biological Process	GO:0032502	developmental process	GO:0044767	single-organism developmental process	GO:0021696	cerebellar cortex morphogenesis	3	comp4195069_c0,comp3901622_c0,comp3980045_c0
GO:0008150	Biological Process	GO:0032502	developmental process	GO:0044767	single-organism developmental process	GO:0022037	metencephalon development	4	comp3901622_c0,comp4195069_c0,comp4307914_c0,comp3980045_c0
GO:0008150	Biological Process	GO:0032502	developmental process	GO:0044767	single-organism developmental process	GO:0060438	trachea development	1	comp3700889_c0
GO:0008150	Biological Process	GO:0032502	developmental process	GO:0044767	single-organism developmental process	GO:0001889	liver development	4	comp3983741_c0,comp3507134_c0,comp204614_c0,comp4026302_c0
GO:0008150	Biological Process	GO:0032502	developmental process	GO:0044767	single-organism developmental process	GO:0016358	dendrite development	8	comp3901622_c0,comp2585412_c0,comp3980971_c0,comp3980045_c0,comp4154094_c0,comp4195069_c0,comp5412101_c0,comp2914807_c0
GO:0008150	Biological Process	GO:0032502	developmental process	GO:0044767	single-organism developmental process	GO:0001570	vasculogenesis	3	comp3910528_c0,comp2602112_c0,comp4156924_c0
GO:0008150	Biological Process	GO:0032502	developmental process	GO:0044767	single-organism developmental process	GO:0048546	digestive tract morphogenesis	2	comp2998131_c0,comp2882702_c0
GO:0008150	Biological Process	GO:0032502	developmental process	GO:0044767	single-organism developmental process	GO:0003206	cardiac chamber morphogenesis	4	comp3470636_c0,comp311626_c0,comp5835794_c0,comp3996764_c0
GO:0008150	Biological Process	GO:0032502	developmental process	GO:0044767	single-organism developmental process	GO:0007420	brain development	25	comp2604658_c0,comp4396769_c0,comp2885726_c0,comp2981127_c0,comp5412101_c0,comp4195069_c0,comp181094_c0,comp306135_c0,comp3531176_c0,comp3980045_c0,comp3242094_c0,comp6122434_c0,comp3910528_c0,comp4307914_c0,comp3470636_c0,comp3930905_c0,comp24085_c0,comp317640_c0,comp318248_c0,comp3996764_c0,comp311626_c0,comp293575_c0,comp4156924_c0,comp3901622_c0,comp4911158_c0
GO:0008150	Biological Process	GO:0032502	developmental process	GO:0044767	single-organism developmental process	GO:0061383	trabecula morphogenesis	1	comp3470636_c0
GO:0008150	Biological Process	GO:0032502	developmental process	GO:0044767	single-organism developmental process	GO:0021680	cerebellar Purkinje cell layer development	3	comp4195069_c0,comp3901622_c0,comp3980045_c0
GO:0008150	Biological Process	GO:0032502	developmental process	GO:0044767	single-organism developmental process	GO:0072044	collecting duct development	1	comp3537446_c0
GO:0008150	Biological Process	GO:0032502	developmental process	GO:0044767	single-organism developmental process	GO:0048732	gland development	34	comp3306784_c0,comp3066651_c0,comp3027724_c0,comp2941595_c0,comp3313515_c0,comp4481743_c0,comp216248_c0,comp2602112_c0,comp4195059_c0,comp3996764_c0,comp3327139_c0,comp2882702_c0,comp311626_c0,comp2914807_c0,comp2926445_c0,comp3700889_c0,comp2998131_c0,comp181094_c0,comp248339_c0,comp3531176_c0,comp4895455_c0,comp4696192_c0,comp5412101_c0,comp4933456_c0,comp3977873_c0,comp2604658_c0,comp65060_c0,…
GO:0008150	Biological Process	GO:0032502	developmental process	GO:0044767	single-organism developmental process	GO:0021575	hindbrain morphogenesis	3	comp3980045_c0,comp4195069_c0,comp3901622_c0
GO:0008150	Biological Process	GO:0032502	developmental process	GO:0044767	single-organism developmental process	GO:0001568	blood vessel development	36	comp317699_c0,comp303804_c0,comp12190_c0,comp2342778_c0,comp4166176_c0,comp3308479_c0,comp4692895_c0,comp3996764_c0,comp318248_c0,comp2882702_c0,comp4146751_c0,comp3412117_c0,comp2602112_c0,comp4195059_c0,comp4156924_c0,comp2585412_c0,comp3910528_c0,comp2998131_c0,comp311078_c0,comp4002033_c0,comp3700889_c0,comp3531176_c0,comp181094_c0,comp2604658_c0,comp5412101_c0,comp5012788_c0,comp305322_c0,co…
GO:0008150	Biological Process	GO:0032502	developmental process	GO:0044767	single-organism developmental process	GO:0061438	renal system vasculature morphogenesis	3	comp2602112_c0,comp2882702_c0,comp2998131_c0
GO:0008150	Biological Process	GO:0032502	developmental process	GO:0044767	single-organism developmental process	GO:0021536	diencephalon development	2	comp3242094_c0,comp4307914_c0
GO:0008150	Biological Process	GO:0032502	developmental process	GO:0044767	single-organism developmental process	GO:0021550	medulla oblongata development	1	comp293575_c0
GO:0008150	Biological Process	GO:0032502	developmental process	GO:0071684	organism emergence from protective structure	GO:0035188	hatching	1	comp3470636_c0
GO:0008150	Biological Process	GO:0032502	developmental process	GO:0009791	post-embryonic development	GO:0002164	larval development	1	comp4384297_c0
GO:0008150	Biological Process	GO:0032502	developmental process	GO:0009791	post-embryonic development	GO:0009886	post-embryonic morphogenesis	45	comp317833_c0,comp314722_c0,comp16090_c0,comp314188_c0,comp308300_c0,comp318212_c0,comp315095_c1,comp305394_c0,comp306084_c1,comp270936_c0,comp271258_c0,comp300947_c0,comp300347_c0,comp305924_c0,comp295433_c2,comp217979_c0,comp310927_c0,comp257807_c0,comp243028_c0,comp304146_c0,comp3411031_c0,comp308489_c1,comp47712_c0,comp5240265_c0,comp3023031_c0,comp258025_c0,comp544498_c0,comp309925_c0,comp31…
GO:0008150	Biological Process	GO:0032502	developmental process	GO:0051093	negative regulation of developmental process	GO:0061000	negative regulation of dendritic spine development	1	comp5412101_c0
GO:0008150	Biological Process	GO:0032502	developmental process	GO:0051093	negative regulation of developmental process	GO:0051961	negative regulation of nervous system development	2	comp2593866_c0,comp3308479_c0
GO:0008150	Biological Process	GO:0032502	developmental process	GO:0051093	negative regulation of developmental process	GO:0090185	negative regulation of kidney development	1	comp5012788_c0
GO:0008150	Biological Process	GO:0032502	developmental process	GO:0051093	negative regulation of developmental process	GO:0045596	negative regulation of cell differentiation	21	comp24085_c0,comp3470636_c0,comp3925469_c0,comp2593866_c0,comp2657126_c0,comp318248_c0,comp3308479_c0,comp3977873_c0,comp3313515_c0,comp5012788_c0,comp5412101_c0,comp314178_c0,comp2604658_c0,comp3861090_c0,comp4651938_c0,comp310933_c0,comp3066651_c0,comp4895455_c0,comp4696192_c0,comp3531176_c0,comp181094_c0
GO:0008150	Biological Process	GO:0032502	developmental process	GO:0051093	negative regulation of developmental process	GO:0070168	negative regulation of biomineral tissue development	2	comp3996764_c0,comp3889081_c0
GO:0008150	Biological Process	GO:0032502	developmental process	GO:0007275	multicellular organismal development	GO:0048736	appendage development	5	comp3665268_c0,comp2657126_c0,comp4895455_c0,comp311626_c0,comp3470636_c0
GO:0008150	Biological Process	GO:0032502	developmental process	GO:0007275	multicellular organismal development	GO:0046660	female sex differentiation	12	comp3316568_c0,comp4024371_c0,comp3457112_c0,comp4261723_c0,comp2675840_c0,comp2882702_c0,comp3222358_c0,comp3327139_c0,comp3295937_c0,comp2342778_c0,comp2998131_c0,comp3665268_c0
GO:0008150	Biological Process	GO:0032502	developmental process	GO:0007275	multicellular organismal development	GO:0007389	pattern specification process	28	comp3665268_c0,comp4002033_c0,comp3700889_c0,comp311626_c0,comp6426714_c0,comp3579324_c0,comp3889081_c0,comp3996764_c0,comp3412117_c0,comp3533937_c0,comp4775623_c0,comp2186173_c0,comp4377654_c0,comp3977873_c0,comp3313515_c0,comp314178_c0,comp3721524_c0,comp4895455_c0,comp3027724_c0,comp4696192_c0,comp3066651_c0,comp2630980_c0,comp2896251_c0,comp310933_c0,comp2348181_c0,comp2946023_c0,comp302233_c…
GO:0008150	Biological Process	GO:0032502	developmental process	GO:0007275	multicellular organismal development	GO:2000026	regulation of multicellular organismal development	72	comp2390038_c0,comp2604658_c0,comp3295937_c0,comp318380_c0,comp4696192_c0,comp3531176_c0,comp3353238_c0,comp3983741_c0,comp3665268_c0,comp318447_c1,comp3507134_c0,comp308124_c0,comp2970890_c0,comp24085_c0,comp2675840_c0,comp3889081_c0,comp3457112_c0,comp4775623_c0,comp298842_c0,comp12190_c0,comp305937_c0,comp3643250_c0,comp4154094_c0,comp317343_c0,comp4851714_c0,comp3066651_c0,comp3027724_c0,comp…
GO:0008150	Biological Process	GO:0032502	developmental process	GO:0007275	multicellular organismal development	GO:0035295	tube development	34	comp4911158_c0,comp4775623_c0,comp4911271_c0,comp316767_c0,comp317640_c0,comp3222358_c0,comp4933456_c0,comp5012788_c0,comp3932204_c0,comp3861090_c0,comp4895455_c0,comp3700889_c0,comp4002033_c0,comp2914807_c0,comp2998131_c0,comp6122434_c0,comp3910528_c0,comp3980045_c0,comp4195059_c0,comp3901622_c0,comp3412117_c0,comp4156924_c0,comp311626_c0,comp2882702_c0,comp3579324_c0,comp3327139_c0,comp3996764_…
GO:0008150	Biological Process	GO:0032502	developmental process	GO:0007275	multicellular organismal development	GO:0045137	development of primary sexual characteristics	15	comp2998131_c0,comp3665268_c0,comp2342778_c0,comp3295937_c0,comp2914807_c0,comp2675840_c0,comp2882702_c0,comp3460608_c0,comp3222358_c0,comp3327139_c0,comp3316568_c0,comp4024371_c0,comp314453_c0,comp3457112_c0,comp4261723_c0
GO:0008150	Biological Process	GO:0032502	developmental process	GO:0007275	multicellular organismal development	GO:0009790	embryo development	76	comp3700889_c0,comp4002033_c0,comp3980045_c0,comp2591476_c0,comp4195059_c0,comp3579324_c0,comp2882702_c0,comp311626_c0,comp4692895_c0,comp279628_c0,comp314178_c0,comp4195069_c0,comp2342778_c0,comp55193_c0,comp313409_c0,comp2630980_c0,comp2186173_c0,comp204614_c0,comp317505_c0,comp4911271_c0,comp316492_c0,comp3721524_c0,comp304519_c0,comp4651938_c0,comp2946023_c0,comp302233_c0,comp3895592_c0,comp2…
GO:0008150	Biological Process	GO:0032502	developmental process	GO:0007275	multicellular organismal development	GO:0046661	male sex differentiation	4	comp3460608_c0,comp2882702_c0,comp2998131_c0,comp2914807_c0
GO:0008150	Biological Process	GO:0032502	developmental process	GO:0007275	multicellular organismal development	GO:0007566	embryo implantation	2	comp3295937_c0,comp3316568_c0
GO:0008150	Biological Process	GO:0032502	developmental process	GO:0007275	multicellular organismal development	GO:0045136	development of secondary sexual characteristics	2	comp3222358_c0,comp3327139_c0
GO:0008150	Biological Process	GO:0032502	developmental process	GO:0007275	multicellular organismal development	GO:0009791	post-embryonic development	47	comp305924_c0,comp300347_c0,comp295433_c2,comp217979_c0,comp305394_c0,comp270936_c0,comp306084_c1,comp271258_c0,comp300947_c0,comp315095_c1,comp318212_c0,comp317833_c0,comp16090_c0,comp314722_c0,comp314188_c0,comp308300_c0,comp544498_c0,comp309925_c0,comp3023031_c0,comp5240265_c0,comp47712_c0,comp258025_c0,comp4384297_c0,comp304146_c0,comp308489_c1,comp3411031_c0,comp310927_c0,comp243028_c0,comp2…
GO:0008150	Biological Process	GO:0032502	developmental process	GO:0007275	multicellular organismal development	GO:0035188	hatching	1	comp3470636_c0
GO:0008150	Biological Process	GO:0032502	developmental process	GO:0007275	multicellular organismal development	GO:0010259	multicellular organismal aging	6	comp3852254_c0,comp3374373_c0,comp3392032_c0,comp4384297_c0,comp6087083_c0,comp317858_c0
GO:0008150	Biological Process	GO:0032502	developmental process	GO:0007275	multicellular organismal development	GO:0048731	system development	198	comp317699_c0,comp3316568_c0,comp303804_c0,comp3443093_c0,comp317765_c0,comp4325656_c0,comp5240265_c0,comp3066651_c0,comp64829_c0,comp2321980_c0,comp4166176_c0,comp12190_c0,comp3414365_c0,comp3643250_c0,comp216248_c0,comp3412117_c0,comp3901622_c0,comp2602112_c0,comp2925232_c0,comp4156924_c0,comp291477_c0,comp4024371_c0,comp3533937_c0,comp318248_c0,comp3996764_c0,comp3279554_c0,comp311078_c0,comp3…
GO:0008150	Biological Process	GO:0032502	developmental process	GO:0048646	anatomical structure formation involved in morphogenesis	GO:0060343	trabecula formation	1	comp3470636_c0
GO:0008150	Biological Process	GO:0032502	developmental process	GO:0048646	anatomical structure formation involved in morphogenesis	GO:0001704	formation of primary germ layer	1	comp4195059_c0
GO:0008150	Biological Process	GO:0032502	developmental process	GO:0048646	anatomical structure formation involved in morphogenesis	GO:0001756	somitogenesis	1	comp3027724_c0
GO:0008150	Biological Process	GO:0032502	developmental process	GO:0048646	anatomical structure formation involved in morphogenesis	GO:0001525	angiogenesis	19	comp318248_c0,comp2602112_c0,comp4195059_c0,comp4146751_c0,comp3412117_c0,comp298842_c0,comp289399_c0,comp3983741_c0,comp3507134_c0,comp4002033_c0,comp3700889_c0,comp24085_c0,comp3531176_c0,comp181094_c0,comp317699_c0,comp12190_c0,comp2604658_c0,comp2342778_c0,comp5012788_c0
GO:0008150	Biological Process	GO:0032502	developmental process	GO:0048646	anatomical structure formation involved in morphogenesis	GO:0030703	eggshell formation	7	comp316984_c0,comp306967_c0,comp284639_c0,comp307221_c1,comp3930899_c0,comp277487_c0,comp309587_c0
GO:0008150	Biological Process	GO:0032502	developmental process	GO:0048646	anatomical structure formation involved in morphogenesis	GO:0048645	organ formation	1	comp3700889_c0
GO:0008150	Biological Process	GO:0032502	developmental process	GO:0048646	anatomical structure formation involved in morphogenesis	GO:0072104	glomerular capillary formation	3	comp2882702_c0,comp2998131_c0,comp2602112_c0
GO:0008150	Biological Process	GO:0032502	developmental process	GO:0048646	anatomical structure formation involved in morphogenesis	GO:0035148	tube formation	7	comp4692895_c0,comp314178_c0,comp4156924_c0,comp4911158_c0,comp3996764_c0,comp3910528_c0,comp6122434_c0
GO:0008150	Biological Process	GO:0032502	developmental process	GO:0048646	anatomical structure formation involved in morphogenesis	GO:0021694	cerebellar Purkinje cell layer formation	3	comp3901622_c0,comp4195069_c0,comp3980045_c0
GO:0008150	Biological Process	GO:0032502	developmental process	GO:0048646	anatomical structure formation involved in morphogenesis	GO:0010927	cellular component assembly involved in morphogenesis	24	comp4775623_c0,comp311542_c1,comp306467_c0,comp2602112_c0,comp144130_c0,comp2882702_c0,comp3579324_c0,comp317704_c0,comp312704_c0,comp241035_c0,comp2998131_c0,comp293487_c1,comp310933_c0,comp2166577_c0,comp301251_c0,comp286099_c0,comp318420_c0,comp318413_c1,comp2109795_c0,comp279628_c0,comp302601_c0,comp309772_c0,comp311827_c0,comp309688_c0
GO:0008150	Biological Process	GO:0032502	developmental process	GO:0048646	anatomical structure formation involved in morphogenesis	GO:0030435	sporulation resulting in formation of a cellular spore	7	comp318371_c0,comp282223_c0,comp289213_c1,comp293527_c0,comp316101_c0,comp315830_c0,comp2606148_c0
GO:0008150	Biological Process	GO:0032502	developmental process	GO:0048646	anatomical structure formation involved in morphogenesis	GO:0021697	cerebellar cortex formation	3	comp4195069_c0,comp3901622_c0,comp3980045_c0
GO:0008150	Biological Process	GO:0032502	developmental process	GO:0050793	regulation of developmental process	GO:0048638	regulation of developmental growth	3	comp2390038_c0,comp3579324_c0,comp4775623_c0
GO:0008150	Biological Process	GO:0032502	developmental process	GO:0050793	regulation of developmental process	GO:0051093	negative regulation of developmental process	27	comp3531176_c0,comp4895455_c0,comp3066651_c0,comp4696192_c0,comp181094_c0,comp3861090_c0,comp4651938_c0,comp310933_c0,comp312027_c0,comp2604658_c0,comp3977873_c0,comp3313515_c0,comp3308479_c0,comp5412101_c0,comp314178_c0,comp5012788_c0,comp2657126_c0,comp3996764_c0,comp318248_c0,comp274441_c0,comp3889081_c0,comp4146751_c0,comp314629_c0,comp2593866_c0,comp24085_c0,comp3470636_c0,comp3925469_c0
GO:0008150	Biological Process	GO:0032502	developmental process	GO:0050793	regulation of developmental process	GO:0043937	regulation of sporulation	7	comp316101_c0,comp2606148_c0,comp315830_c0,comp318371_c0,comp282223_c0,comp293527_c0,comp289213_c1
GO:0008150	Biological Process	GO:0032502	developmental process	GO:0050793	regulation of developmental process	GO:0090342	regulation of cell aging	1	comp5412101_c0
GO:0008150	Biological Process	GO:0032502	developmental process	GO:0050793	regulation of developmental process	GO:0022603	regulation of anatomical structure morphogenesis	49	comp4195059_c0,comp4146751_c0,comp3412117_c0,comp216248_c0,comp289213_c1,comp311626_c0,comp3287029_c0,comp3579324_c0,comp318248_c0,comp4002033_c0,comp293527_c0,comp318371_c0,comp4026302_c0,comp2914807_c0,comp317699_c0,comp3027724_c0,comp3066651_c0,comp4154094_c0,comp3308479_c0,comp2342778_c0,comp3313515_c0,comp12190_c0,comp4573991_c0,comp306183_c0,comp4775623_c0,comp298842_c0,comp316776_c0,comp38…
GO:0008150	Biological Process	GO:0032502	developmental process	GO:0050793	regulation of developmental process	GO:2000026	regulation of multicellular organismal development	72	comp2390038_c0,comp2604658_c0,comp3295937_c0,comp318380_c0,comp4696192_c0,comp3531176_c0,comp3353238_c0,comp3983741_c0,comp3665268_c0,comp318447_c1,comp3507134_c0,comp308124_c0,comp2970890_c0,comp24085_c0,comp2675840_c0,comp3889081_c0,comp3457112_c0,comp4775623_c0,comp298842_c0,comp12190_c0,comp305937_c0,comp3643250_c0,comp4154094_c0,comp317343_c0,comp4851714_c0,comp3066651_c0,comp3027724_c0,comp…
GO:0008150	Biological Process	GO:0032502	developmental process	GO:0050793	regulation of developmental process	GO:1901861	regulation of muscle tissue development	1	comp2390038_c0
GO:0008150	Biological Process	GO:0032502	developmental process	GO:0050793	regulation of developmental process	GO:0045595	regulation of cell differentiation	62	comp2606148_c0,comp312027_c0,comp2604658_c0,comp2390038_c0,comp5412101_c0,comp5012788_c0,comp3977873_c0,comp3295937_c0,comp3353238_c0,comp181094_c0,comp3531176_c0,comp4696192_c0,comp4895455_c0,comp4651938_c0,comp3895592_c0,comp3861090_c0,comp315830_c0,comp3665268_c0,comp3980971_c0,comp2593866_c0,comp316101_c0,comp3470636_c0,comp3925469_c0,comp282223_c0,comp2079986_c0,comp24085_c0,comp2970890_c0,c…
GO:0008150	Biological Process	GO:0032502	developmental process	GO:0050793	regulation of developmental process	GO:0051094	positive regulation of developmental process	41	comp2914807_c0,comp3315383_c0,comp4002033_c0,comp3700889_c0,comp3308313_c0,comp2585412_c0,comp4146751_c0,comp3412117_c0,comp3996764_c0,comp3327139_c0,comp3579324_c0,comp4692895_c0,comp2941595_c0,comp4851714_c0,comp3313515_c0,comp2342778_c0,comp4154094_c0,comp4481743_c0,comp3643250_c0,comp2684001_c0,comp310933_c0,comp3316568_c0,comp3027724_c0,comp3066651_c0,comp282223_c0,comp2079986_c0,comp2970890…
GO:0008150	Biological Process	GO:0032502	developmental process	GO:0007389	pattern specification process	GO:0003002	regionalization	23	comp4775623_c0,comp3533937_c0,comp2186173_c0,comp3579324_c0,comp311626_c0,comp6426714_c0,comp3665268_c0,comp310933_c0,comp2348181_c0,comp2946023_c0,comp302233_c0,comp3301202_c0,comp2630980_c0,comp2896251_c0,comp4895455_c0,comp4696192_c0,comp3066651_c0,comp3027724_c0,comp314178_c0,comp3721524_c0,comp3313515_c0,comp3977873_c0,comp4377654_c0
GO:0008150	Biological Process	GO:0032502	developmental process	GO:0007389	pattern specification process	GO:0009798	axis specification	4	comp3889081_c0,comp311626_c0,comp4895455_c0,comp3027724_c0
GO:0008150	Biological Process	GO:0032502	developmental process	GO:0007389	pattern specification process	GO:0009880	embryonic pattern specification	2	comp3027724_c0,comp4895455_c0
GO:0008150	Biological Process	GO:0032502	developmental process	GO:0007389	pattern specification process	GO:0009799	specification of symmetry	2	comp314178_c0,comp3996764_c0
GO:0008150	Biological Process	GO:0032502	developmental process	GO:0007389	pattern specification process	GO:0060896	neural plate pattern specification	1	comp4895455_c0
GO:0008150	Biological Process	GO:0032502	developmental process	GO:0051094	positive regulation of developmental process	GO:0090184	positive regulation of kidney development	1	comp3861090_c0
GO:0008150	Biological Process	GO:0032502	developmental process	GO:0051094	positive regulation of developmental process	GO:0060999	positive regulation of dendritic spine development	1	comp3980971_c0
GO:0008150	Biological Process	GO:0032502	developmental process	GO:0051094	positive regulation of developmental process	GO:0043938	positive regulation of sporulation	4	comp282223_c0,comp2606148_c0,comp315830_c0,comp316101_c0
GO:0008150	Biological Process	GO:0032502	developmental process	GO:0051094	positive regulation of developmental process	GO:0048639	positive regulation of developmental growth	2	comp3579324_c0,comp4775623_c0
GO:0008150	Biological Process	GO:0032502	developmental process	GO:0051094	positive regulation of developmental process	GO:0051962	positive regulation of nervous system development	1	comp2585412_c0
GO:0008150	Biological Process	GO:0032502	developmental process	GO:0051094	positive regulation of developmental process	GO:0045597	positive regulation of cell differentiation	33	comp4692895_c0,comp4851714_c0,comp2941595_c0,comp3313515_c0,comp4154094_c0,comp3643250_c0,comp2684001_c0,comp310933_c0,comp3316568_c0,comp3027724_c0,comp3066651_c0,comp2914807_c0,comp3315383_c0,comp3700889_c0,comp3308313_c0,comp3327139_c0,comp3996764_c0,comp3579324_c0,comp3977873_c0,comp3295937_c0,comp2606148_c0,comp3895592_c0,comp3353238_c0,comp4696192_c0,comp282223_c0,comp2079986_c0,comp2970890…
GO:0008150	Biological Process	GO:0032502	developmental process	GO:0051094	positive regulation of developmental process	GO:0045684	positive regulation of epidermis development	3	comp4851714_c0,comp3222358_c0,comp3327139_c0
GO:0008150	Biological Process	GO:0032502	developmental process	GO:0051094	positive regulation of developmental process	GO:0070169	positive regulation of biomineral tissue development	1	comp3665268_c0
GO:0008150	Biological Process	GO:0032502	developmental process	GO:0003006	developmental process involved in reproduction	GO:0030703	eggshell formation	7	comp316984_c0,comp306967_c0,comp284639_c0,comp307221_c1,comp3930899_c0,comp277487_c0,comp309587_c0
GO:0008150	Biological Process	GO:0032502	developmental process	GO:0003006	developmental process involved in reproduction	GO:0048515	spermatid differentiation	7	comp297120_c0,comp178708_c1,comp294811_c0,comp4911524_c0,comp3298712_c0,comp302669_c0,comp4261723_c0
GO:0008150	Biological Process	GO:0032502	developmental process	GO:0003006	developmental process involved in reproduction	GO:0007548	sex differentiation	22	comp3460608_c0,comp3316568_c0,comp305382_c0,comp298519_c0,comp314453_c0,comp4261723_c0,comp288148_c1,comp3295937_c0,comp2342778_c0,comp2675840_c0,comp2882702_c0,comp3327139_c0,comp3222358_c0,comp279349_c0,comp3457112_c0,comp4024371_c0,comp304517_c0,comp2998131_c0,comp3665268_c0,comp312042_c0,comp2914807_c0,comp285451_c0
GO:0008150	Biological Process	GO:0032502	developmental process	GO:0003006	developmental process involved in reproduction	GO:0007281	germ cell development	9	comp302669_c0,comp294811_c0,comp4911524_c0,comp297120_c0,comp4261723_c0,comp3457112_c0,comp3298712_c0,comp2675840_c0,comp178708_c1
GO:0008150	Biological Process	GO:0032502	developmental process	GO:0003006	developmental process involved in reproduction	GO:0045137	development of primary sexual characteristics	15	comp2998131_c0,comp3665268_c0,comp2342778_c0,comp3295937_c0,comp2914807_c0,comp2675840_c0,comp2882702_c0,comp3460608_c0,comp3222358_c0,comp3327139_c0,comp3316568_c0,comp4024371_c0,comp314453_c0,comp3457112_c0,comp4261723_c0
GO:0008150	Biological Process	GO:0032502	developmental process	GO:0003006	developmental process involved in reproduction	GO:0060740	prostate gland epithelium morphogenesis	1	comp317640_c0
GO:0008150	Biological Process	GO:0032502	developmental process	GO:0003006	developmental process involved in reproduction	GO:0007530	sex determination	3	comp296304_c0,comp303030_c0,comp305305_c0
GO:0008150	Biological Process	GO:0032502	developmental process	GO:0003006	developmental process involved in reproduction	GO:0048608	reproductive structure development	21	comp4024371_c0,comp3457112_c0,comp2675840_c0,comp3958834_c0,comp3222358_c0,comp3327139_c0,comp317640_c0,comp316767_c0,comp2882702_c0,comp2914807_c0,comp3665268_c0,comp2998131_c0,comp4261723_c0,comp314453_c0,comp4696192_c0,comp3066651_c0,comp3460608_c0,comp3313515_c0,comp3977873_c0,comp2342778_c0,comp5412101_c0
GO:0008150	Biological Process	GO:0032502	developmental process	GO:0003006	developmental process involved in reproduction	GO:0045136	development of secondary sexual characteristics	2	comp3222358_c0,comp3327139_c0
GO:0008150	Biological Process	GO:0032502	developmental process	GO:0003006	developmental process involved in reproduction	GO:0030707	ovarian follicle cell development	7	comp284639_c0,comp306967_c0,comp316984_c0,comp3930899_c0,comp277487_c0,comp309587_c0,comp307221_c1
GO:0008150	Biological Process	GO:0032502	developmental process	GO:0003006	developmental process involved in reproduction	GO:0009994	oocyte differentiation	2	comp3457112_c0,comp2675840_c0
GO:0008150	Biological Process	GO:0032502	developmental process	GO:0003006	developmental process involved in reproduction	GO:0060512	prostate gland morphogenesis	1	comp317640_c0
GO:0008150	Biological Process	GO:0032502	developmental process	GO:0003006	developmental process involved in reproduction	GO:0001547	antral ovarian follicle growth	1	comp3665268_c0
GO:0008150	Biological Process	GO:0032502	developmental process	GO:0048869	cellular developmental process	GO:0030154	cell differentiation	174	comp3930899_c0,comp3027724_c0,comp3298712_c0,comp316048_c0,comp310959_c0,comp310933_c0,comp4261723_c0,comp314417_c0,comp294811_c0,comp303030_c0,comp4154094_c0,comp284639_c0,comp313467_c0,comp4851714_c0,comp3287029_c0,comp3508803_c0,comp311518_c0,comp2998131_c0,comp3910528_c0,comp3308313_c0,comp3315383_c0,comp4696192_c0,comp3531176_c0,comp248339_c0,comp3877413_c0,comp312311_c0,comp2238021_c0,comp2…
GO:0008150	Biological Process	GO:0032502	developmental process	GO:0048869	cellular developmental process	GO:0048469	cell maturation	4	comp3457112_c0,comp3996764_c0,comp2675840_c0,comp1834765_c0
GO:0008150	Biological Process	GO:0032502	developmental process	GO:0048869	cellular developmental process	GO:0045165	cell fate commitment	5	comp303030_c0,comp296304_c0,comp3027724_c0,comp305305_c0,comp3470636_c0
GO:0008150	Biological Process	GO:0032502	developmental process	GO:0048869	cellular developmental process	GO:0010623	developmental programmed cell death	1	comp2657126_c0
GO:0008150	Biological Process	GO:0032502	developmental process	GO:0048869	cellular developmental process	GO:0032989	cellular component morphogenesis	105	comp317854_c0,comp3341901_c0,comp309688_c0,comp5412101_c0,comp310306_c0,comp5012788_c0,comp304325_c0,comp3977873_c0,comp318413_c1,comp3497031_c0,comp313327_c0,comp3980971_c0,comp305390_c0,comp2593866_c0,comp293656_c0,comp316776_c0,comp312704_c0,comp311542_c1,comp301952_c0,comp279628_c0,comp4195069_c0,comp3313515_c0,comp3308479_c0,comp3877306_c0,comp2352165_c0,comp2342778_c0,comp198458_c0,comp2166…
GO:0008150	Biological Process	GO:0032502	developmental process	GO:0048869	cellular developmental process	GO:0048468	cell development	85	comp4154094_c0,comp284639_c0,comp294811_c0,comp297120_c0,comp3315666_c0,comp310933_c0,comp4261723_c0,comp307221_c1,comp3298712_c0,comp2321980_c0,comp3027724_c0,comp3930899_c0,comp3066651_c0,comp5240265_c0,comp2914807_c0,comp3315383_c0,comp309587_c0,comp2998131_c0,comp3910528_c0,comp4024371_c0,comp3508803_c0,comp311518_c0,comp4156924_c0,comp2602112_c0,comp3901622_c0,comp318248_c0,comp3996764_c0,co…
GO:0008150	Biological Process	GO:0032502	developmental process	GO:0048869	cellular developmental process	GO:0001709	cell fate determination	1	comp3470636_c0
GO:0008150	Biological Process	GO:0032502	developmental process	GO:0009653	anatomical structure morphogenesis	GO:0097094	craniofacial suture morphogenesis	1	comp2657126_c0
GO:0008150	Biological Process	GO:0032502	developmental process	GO:0009653	anatomical structure morphogenesis	GO:0021602	cranial nerve morphogenesis	1	comp2585412_c0
GO:0008150	Biological Process	GO:0032502	developmental process	GO:0009653	anatomical structure morphogenesis	GO:0021587	cerebellum morphogenesis	3	comp3901622_c0,comp4195069_c0,comp3980045_c0
GO:0008150	Biological Process	GO:0032502	developmental process	GO:0009653	anatomical structure morphogenesis	GO:0060349	bone morphogenesis	1	comp2657126_c0
GO:0008150	Biological Process	GO:0032502	developmental process	GO:0009653	anatomical structure morphogenesis	GO:0007164	establishment of tissue polarity	1	comp311626_c0
[truncated: 1,213 more rows]
