# Supplementary material for: Transcriptome analysis of the sea cucumber (Apostichopus japonicus) with variation in individual growth
Source: PLoS One. 2017 Jul 17;12(7):e0181471. doi: 10.1371/journal.pone.0181471 (PMC5513535; doi:10.1371/journal.pone.0181471)
Supplement: S2 Table — (XLSX) [file pone.0181471.s005.xlsx]

## Sheet: S5_Table
Pathway Hierarchy1	Pathway Hierarchy2	KEGG Pathway	Pathway ID	Gene Number	Gene IDs
Cellular Processes	Cell communication	Adherens junction	ko04520	79	comp317615_c0,comp316015_c1,comp301912_c0,comp16723_c0,comp292471_c0,comp2245168_c0,comp2637756_c0,comp2333867_c0,comp297434_c0,comp308262_c0,comp3579324_c0,comp1958140_c0,comp21636_c0,comp307883_c0,comp4734776_c0,comp314575_c0,comp302686_c0,comp2913137_c0,comp299836_c0,comp309400_c0,comp271328_c0,comp302181_c0,comp241548_c0,comp171671_c0,comp318237_c0,comp309729_c0,comp290626_c0,comp304769_c0,co…
Cellular Processes	Cell communication	Focal adhesion	ko04510	209	comp309882_c0,comp3931802_c0,comp275847_c0,comp288951_c0,comp316304_c0,comp314512_c0,comp317793_c1,comp308746_c2,comp291889_c0,comp282811_c0,comp2181971_c0,comp316082_c0,comp310530_c0,comp2029915_c0,comp318361_c0,comp295884_c0,comp308418_c1,comp5019657_c0,comp313544_c0,comp307790_c0,comp298797_c0,comp4850784_c0,comp306183_c0,comp5562032_c0,comp294101_c0,comp316089_c0,comp317966_c0,comp2914807_c0,…
Cellular Processes	Cell communication	Gap junction	ko04540	102	comp15035_c0,comp1431423_c0,comp3338104_c0,comp215512_c0,comp3355493_c0,comp249111_c0,comp297099_c0,comp2484156_c0,comp291889_c0,comp2390038_c0,comp317793_c1,comp13260_c0,comp299118_c2,comp253949_c0,comp5091_c0,comp299165_c0,comp3267965_c0,comp312516_c0,comp5019657_c0,comp293375_c0,comp249111_c1,comp3187153_c0,comp3641940_c0,comp209412_c0,comp91714_c0,comp2602112_c0,comp310689_c0,comp1003632_c0,c…
Cellular Processes	Cell communication	Tight junction	ko04530	83	comp65959_c0,comp272768_c0,comp4737016_c0,comp266323_c0,comp282426_c0,comp317936_c1,comp12376_c0,comp314727_c1,comp293807_c4,comp190065_c0,comp317174_c1,comp316872_c0,comp290737_c0,comp317581_c0,comp302606_c1,comp180135_c0,comp298767_c0,comp292710_c0,comp300900_c0,comp303045_c0,comp4697674_c0,comp307602_c0,comp316574_c0,comp311633_c0,comp2029915_c0,comp3355493_c0,comp308833_c0,comp309587_c0,comp3…
Cellular Processes	Cell growth and death	Apoptosis	ko04210	51	comp315661_c0,comp2181971_c0,comp315623_c0,comp298389_c1,comp305438_c0,comp3533937_c0,comp3107609_c0,comp3931802_c0,comp305539_c0,comp314512_c0,comp1348878_c0,comp310488_c0,comp2915919_c0,comp287704_c0,comp317401_c0,comp313650_c1,comp302312_c0,comp2561863_c0,comp306483_c0,comp2630980_c0,comp316748_c0,comp295843_c0,comp310689_c0,comp4723253_c0,comp301534_c0,comp308797_c0,comp310666_c0,comp252369_c…
Cellular Processes	Cell growth and death	Cell cycle	ko04110	112	comp304385_c0,comp57141_c0,comp311069_c0,comp2699646_c0,comp311040_c0,comp3877413_c0,comp311400_c0,comp310388_c1,comp1441548_c0,comp299819_c2,comp313532_c0,comp301451_c0,comp317315_c0,comp304232_c0,comp273014_c0,comp295907_c0,comp310547_c1,comp309729_c0,comp318424_c0,comp315665_c0,comp315156_c0,comp301251_c0,comp271328_c0,comp308934_c0,comp21636_c0,comp3533937_c0,comp301610_c0,comp29375_c0,comp28…
Cellular Processes	Cell growth and death	Cell cycle - Caulobacter	ko04112	3	comp303819_c0,comp308771_c0,comp305274_c0
Cellular Processes	Cell growth and death	Cell cycle - yeast	ko04111	62	comp307922_c0,comp285904_c0,comp312936_c0,comp3353429_c0,comp316929_c0,comp2389386_c0,comp308934_c0,comp308224_c0,comp301610_c0,comp313981_c0,comp3961898_c0,comp307385_c0,comp317803_c0,comp316602_c0,comp298406_c0,comp316042_c0,comp315417_c0,comp314573_c0,comp316385_c0,comp308234_c0,comp313883_c0,comp307727_c0,comp307172_c0,comp317064_c0,comp265654_c0,comp310842_c0,comp314158_c0,comp283174_c0,comp…
Cellular Processes	Cell growth and death	Meiosis - yeast	ko04113	50	comp310488_c0,comp308746_c2,comp317803_c0,comp316042_c0,comp308234_c0,comp314573_c0,comp313981_c0,comp3961898_c0,comp280364_c0,comp307385_c0,comp308224_c0,comp301610_c0,comp307922_c0,comp3353429_c0,comp299832_c1,comp316929_c0,comp312936_c0,comp308290_c0,comp298530_c0,comp208762_c0,comp297936_c0,comp316770_c0,comp309280_c0,comp317007_c0,comp306858_c0,comp310842_c0,comp265654_c0,comp312487_c0,comp3…
Cellular Processes	Cell growth and death	Oocyte meiosis	ko04114	82	comp299819_c2,comp1441548_c0,comp313722_c0,comp312286_c0,comp2699646_c0,comp3310374_c0,comp304797_c2,comp310611_c0,comp4579008_c0,comp318064_c0,comp293545_c0,comp299832_c0,comp301251_c0,comp315700_c0,comp315665_c0,comp315156_c0,comp295907_c0,comp313636_c1,comp280908_c0,comp273014_c0,comp313001_c0,comp298119_c0,comp311724_c0,comp305539_c0,comp303119_c0,comp308234_c0,comp314573_c0,comp314765_c0,com…
Cellular Processes	Cell growth and death	p53 signaling pathway	ko04115	45	comp301030_c0,comp318512_c1,comp2186173_c0,comp317468_c0,comp318231_c0,comp305927_c0,comp314839_c0,comp318424_c0,comp298767_c0,comp305942_c1,comp313020_c0,comp309599_c0,comp3346695_c0,comp301451_c0,comp83622_c0,comp4692895_c0,comp288687_c0,comp301534_c0,comp308797_c0,comp290158_c0,comp269131_c1,comp3877413_c0,comp179753_c0,comp190065_c0,comp57141_c0,comp12376_c0,comp307805_c0,comp307160_c0,comp47…
Cellular Processes	Cell motility	Regulation of actin cytoskeleton	ko04810	148	comp307446_c0,comp299836_c0,comp301859_c0,comp241548_c0,comp297696_c0,comp309123_c0,comp304769_c0,comp3895228_c0,comp290626_c0,comp2882702_c0,comp314502_c1,comp315488_c0,comp315780_c0,comp232615_c0,comp6399894_c0,comp4978561_c0,comp16723_c0,comp316006_c0,comp300818_c0,comp314851_c0,comp311234_c0,comp317418_c0,comp268273_c0,comp316888_c0,comp4709989_c0,comp292289_c0,comp30856_c0,comp317380_c0,comp…
Cellular Processes	Transport and catabolism	Endocytosis	ko04144	151	comp253639_c0,comp3412117_c0,comp3267965_c0,comp308587_c0,comp2698360_c0,comp1562026_c0,comp268344_c0,comp313701_c0,comp3959906_c0,comp287393_c0,comp2342778_c0,comp317967_c0,comp308833_c0,comp315271_c0,comp4821076_c0,comp2142286_c0,comp309423_c0,comp284337_c0,comp313831_c0,comp299975_c0,comp304418_c0,comp300895_c0,comp311751_c0,comp3954722_c0,comp309451_c0,comp2998131_c0,comp311164_c2,comp314547_…
Cellular Processes	Transport and catabolism	Lysosome	ko04142	133	comp301290_c0,comp296889_c0,comp313267_c0,comp54558_c0,comp302403_c0,comp313438_c0,comp306204_c0,comp278679_c0,comp209568_c0,comp315307_c0,comp308337_c1,comp261277_c0,comp315746_c0,comp316200_c0,comp286091_c0,comp311166_c0,comp315183_c1,comp296360_c0,comp308511_c1,comp280188_c0,comp317420_c0,comp318291_c1,comp305417_c0,comp311967_c0,comp317808_c0,comp249560_c0,comp302589_c0,comp298948_c0,comp3111…
Cellular Processes	Transport and catabolism	Peroxisome	ko04146	145	comp315000_c0,comp312550_c0,comp296815_c0,comp268403_c1,comp299472_c1,comp310316_c0,comp314859_c0,comp316048_c0,comp304085_c0,comp235550_c0,comp317037_c0,comp246504_c0,comp316591_c0,comp317336_c0,comp308547_c0,comp311741_c0,comp306739_c1,comp3813998_c0,comp313867_c0,comp314198_c0,comp73935_c0,comp280527_c0,comp314343_c0,comp313516_c0,comp294346_c0,comp305275_c0,comp318348_c1,comp73685_c0,comp2479…
Cellular Processes	Transport and catabolism	Phagosome	ko04145	144	comp300420_c1,comp306995_c0,comp316089_c0,comp294101_c0,comp254302_c1,comp317671_c0,comp300615_c0,comp297099_c0,comp311942_c0,comp307669_c0,comp304598_c0,comp2484156_c0,comp253949_c0,comp15035_c0,comp1431423_c0,comp307102_c0,comp315183_c0,comp2029915_c0,comp316631_c1,comp314620_c0,comp20777_c0,comp2593127_c0,comp300958_c0,comp180135_c0,comp282346_c0,comp2034805_c0,comp308517_c1,comp253719_c0,comp…
Cellular Processes	Transport and catabolism	Regulation of autophagy	ko04140	18	comp308569_c0,comp311296_c0,comp315602_c0,comp203586_c0,comp315886_c0,comp303475_c0,comp316719_c0,comp4045927_c0,comp314867_c0,comp318028_c0,comp298933_c1,comp316366_c0,comp3954225_c0,comp317278_c0,comp309387_c1,comp309298_c0,comp308008_c0,comp309160_c0
Environmental Information Processing	Membrane transport	ABC transporters	ko02010	58	comp303671_c0,comp305710_c0,comp4092760_c0,comp314600_c0,comp3903084_c0,comp205691_c0,comp309608_c0,comp304917_c0,comp315980_c0,comp195202_c0,comp317723_c0,comp317502_c0,comp314477_c0,comp311801_c0,comp288744_c0,comp5505_c0,comp318242_c0,comp310975_c0,comp311501_c0,comp317545_c0,comp3414682_c0,comp315786_c0,comp310072_c0,comp4052673_c0,comp307272_c0,comp309900_c0,comp316358_c0,comp314149_c1,comp2…
Environmental Information Processing	Membrane transport	Bacterial secretion system	ko03070	2	comp307436_c0,comp308966_c0
Environmental Information Processing	Signal transduction	Calcium signaling pathway	ko04020	114	comp296346_c0,comp173876_c0,comp307334_c0,comp317444_c0,comp310488_c0,comp297284_c0,comp312782_c0,comp303119_c0,comp305539_c0,comp315274_c0,comp304359_c0,comp306861_c0,comp313069_c0,comp313068_c0,comp4042273_c0,comp2133403_c0,comp295903_c0,comp4356842_c0,comp294476_c1,comp2321654_c0,comp3300329_c0,comp302603_c0,comp2640993_c0,comp316164_c0,comp300818_c0,comp277039_c0,comp303841_c1,comp313722_c0,c…
Environmental Information Processing	Signal transduction	ErbB signaling pathway	ko04012	72	comp303858_c2,comp304802_c0,comp4102627_c0,comp302466_c0,comp315488_c0,comp3315666_c0,comp2692772_c0,comp78208_c0,comp303841_c1,comp3895228_c0,comp316531_c0,comp311040_c0,comp3310374_c0,comp307541_c0,comp43146_c0,comp318326_c0,comp308262_c0,comp2574638_c0,comp306432_c0,comp16723_c0,comp311203_c0,comp12811_c0,comp3618105_c0,comp302603_c0,comp304062_c0,comp272545_c0,comp60640_c0,comp304753_c0,comp4…
Environmental Information Processing	Signal transduction	HIF-1 signaling pathway	ko04066	133	comp3703532_c0,comp296793_c0,comp266204_c0,comp298364_c0,comp296896_c0,comp294548_c0,comp4102627_c0,comp2692772_c0,comp3315666_c0,comp304624_c0,comp2917945_c0,comp75037_c0,comp313834_c0,comp303841_c1,comp42060_c0,comp239078_c0,comp300541_c0,comp3310374_c0,comp165877_c0,comp304989_c1,comp140443_c0,comp318326_c0,comp3618105_c0,comp298804_c0,comp302603_c0,comp1492939_c0,comp305812_c2,comp317401_c0,c…
Environmental Information Processing	Signal transduction	Hedgehog signaling pathway	ko04340	51	comp4808119_c0,comp308910_c0,comp299241_c0,comp311401_c0,comp2964393_c0,comp309450_c0,comp300046_c1,comp316213_c0,comp307422_c0,comp2340536_c0,comp317039_c0,comp20980_c0,comp310488_c0,comp307787_c0,comp314854_c0,comp316178_c0,comp316980_c0,comp313214_c0,comp311203_c0,comp309114_c0,comp303818_c0,comp4396769_c0,comp300654_c0,comp265359_c0,comp293364_c0,comp310689_c0,comp308069_c0,comp3485294_c0,com…
Environmental Information Processing	Signal transduction	Hippo signaling pathway	ko04390	104	comp311946_c0,comp304101_c0,comp3977873_c0,comp308235_c0,comp302730_c2,comp292710_c0,comp2404649_c0,comp305927_c0,comp306836_c0,comp180135_c0,comp314039_c0,comp284653_c0,comp304342_c0,comp303863_c0,comp289846_c0,comp302025_c0,comp304259_c1,comp293364_c0,comp317936_c1,comp2684196_c0,comp266323_c0,comp3572667_c0,comp304902_c0,comp305003_c0,comp307343_c0,comp306059_c0,comp65959_c0,comp3861090_c0,com…
Environmental Information Processing	Signal transduction	Hippo signaling pathway -fly	ko04391	50	comp314142_c0,comp305282_c0,comp2699646_c0,comp289846_c0,comp303863_c0,comp266323_c0,comp303450_c0,comp304259_c1,comp310981_c0,comp254103_c0,comp307343_c0,comp1441548_c0,comp317799_c0,comp46653_c0,comp4911271_c0,comp266782_c0,comp3861090_c0,comp65959_c0,comp232615_c0,comp272768_c0,comp314444_c0,comp304101_c0,comp306967_c0,comp273014_c0,comp292710_c0,comp311813_c0,comp2913137_c0,comp318205_c0,comp…
Environmental Information Processing	Signal transduction	Jak-STAT signaling pathway	ko04630	38	comp311172_c0,comp318116_c0,comp292669_c0,comp4166176_c0,comp305927_c0,comp307294_c0,comp1957463_c0,comp298273_c1,comp290737_c0,comp309347_c2,comp4179864_c0,comp310666_c0,comp305452_c0,comp4151243_c0,comp3861090_c0,comp12811_c0,comp300434_c0,comp3643250_c0,comp313885_c0,comp4775623_c0,comp5012788_c0,comp43146_c0,comp4481743_c0,comp3959906_c0,comp296080_c2,comp3022803_c0,comp315623_c0,comp3579324_…
Environmental Information Processing	Signal transduction	MAPK signaling pathway	ko04010	181	comp309744_c1,comp310603_c0,comp304802_c0,comp309847_c0,comp317001_c0,comp305232_c4,comp303720_c0,comp316152_c0,comp235741_c1,comp309400_c0,comp298119_c0,comp83622_c0,comp1252_c0,comp2629903_c0,comp312286_c0,comp301547_c0,comp313722_c0,comp303841_c1,comp302466_c0,comp308797_c0,comp181094_c0,comp314685_c0,comp313226_c0,comp306769_c0,comp294636_c1,comp317272_c0,comp312975_c0,comp3310374_c0,comp3064…
Environmental Information Processing	Signal transduction	MAPK signaling pathway - fly	ko04013	17	comp304802_c0,comp2342911_c0,comp3933448_c0,comp318136_c0,comp312516_c0,comp297493_c0,comp313885_c0,comp303841_c1,comp317793_c1,comp291889_c0,comp4249498_c0,comp316813_c0,comp311424_c0,comp2693595_c0,comp305761_c0,comp4538828_c0,comp3310374_c0
Environmental Information Processing	Signal transduction	MAPK signaling pathway - yeast	ko04011	13	comp308833_c0,comp303863_c0,comp304359_c0,comp300302_c0,comp3355493_c0,comp312855_c0,comp306859_c0,comp305653_c1,comp311518_c0,comp5019657_c0,comp312504_c0,comp318453_c0,comp4911271_c0
Environmental Information Processing	Signal transduction	NF-kappa B signaling pathway	ko04064	33	comp307609_c0,comp313467_c0,comp2186173_c0,comp318512_c1,comp309487_c0,comp313907_c1,comp307140_c0,comp305057_c0,comp306769_c0,comp2079986_c0,comp293807_c4,comp302312_c0,comp306483_c0,comp313701_c0,comp2630980_c0,comp313039_c0,comp28858_c0,comp315498_c0,comp317401_c0,comp308993_c0,comp302603_c0,comp293637_c0,comp302686_c0,comp314512_c0,comp303781_c2,comp309490_c0,comp3888200_c0,comp3533937_c0,com…
Environmental Information Processing	Signal transduction	Notch signaling pathway	ko04330	135	comp302730_c2,comp297685_c0,comp288979_c0,comp9781_c0,comp290758_c0,comp299349_c0,comp2452519_c0,comp317919_c0,comp285940_c0,comp48157_c0,comp200708_c0,comp44784_c0,comp293275_c0,comp311143_c0,comp4088735_c0,comp271971_c0,comp3298281_c0,comp22418_c0,comp294615_c1,comp313780_c0,comp313716_c0,comp280139_c0,comp279589_c0,comp278067_c0,comp291865_c0,comp316295_c0,comp311116_c0,comp230808_c0,comp29494…
Environmental Information Processing	Signal transduction	PI3K-Akt signaling pathway	ko04151	301	comp2925232_c0,comp305761_c0,comp281395_c0,comp29375_c0,comp4309004_c0,comp315623_c0,comp314721_c1,comp60640_c0,comp4283137_c0,comp305822_c0,comp77687_c0,comp306998_c0,comp305812_c2,comp317401_c0,comp3497031_c0,comp309008_c1,comp318326_c0,comp190065_c1,comp316767_c0,comp309312_c0,comp316484_c0,comp290162_c0,comp311078_c0,comp313226_c0,comp46462_c0,comp289465_c0,comp315256_c0,comp3310374_c0,comp78…
Environmental Information Processing	Signal transduction	Phosphatidylinositol signaling system	ko04070	60	comp308762_c0,comp4166176_c0,comp314474_c0,comp316262_c0,comp303475_c0,comp311172_c0,comp298767_c0,comp318432_c0,comp318064_c0,comp12376_c0,comp303855_c0,comp298094_c0,comp190065_c0,comp308257_c0,comp2904999_c0,comp291637_c0,comp317486_c0,comp316884_c0,comp314377_c0,comp179753_c0,comp317167_c0,comp309211_c0,comp311298_c0,comp310666_c0,comp303082_c0,comp302603_c0,comp317572_c0,comp301476_c0,comp31…
Environmental Information Processing	Signal transduction	Plant hormone signal transduction	ko04075	1	comp3852134_c0
Environmental Information Processing	Signal transduction	TGF-beta signaling pathway	ko04350	51	comp318116_c0,comp300574_c1,comp304418_c0,comp310547_c1,comp311324_c0,comp306836_c0,comp271328_c0,comp299327_c0,comp284653_c0,comp309729_c0,comp302606_c1,comp314039_c0,comp301112_c2,comp47666_c0,comp2684196_c0,comp302025_c0,comp307541_c0,comp307343_c0,comp258114_c0,comp3316568_c0,comp305003_c0,comp3572667_c0,comp3861090_c0,comp4882462_c0,comp292105_c0,comp3295937_c0,comp293342_c1,comp3105382_c0,c…
Environmental Information Processing	Signal transduction	Two-component system	ko02020	23	comp304604_c1,comp2328029_c0,comp303561_c0,comp3466842_c0,comp269131_c1,comp3841525_c0,comp301403_c0,comp304604_c0,comp5131264_c0,comp309119_c0,comp61870_c0,comp302365_c0,comp2561863_c0,comp311713_c0,comp300580_c0,comp295052_c0,comp303856_c0,comp297870_c0,comp304273_c0,comp3500490_c0,comp288687_c0,comp3360668_c0,comp758496_c0
Environmental Information Processing	Signal transduction	VEGF signaling pathway	ko04370	42	comp3338104_c0,comp2181971_c0,comp315623_c0,comp308833_c0,comp3355493_c0,comp304359_c0,comp3107609_c0,comp317070_c0,comp305539_c0,comp3931802_c0,comp284337_c0,comp301198_c0,comp16723_c0,comp312516_c0,comp300302_c0,comp302603_c0,comp5019657_c0,comp313039_c0,comp2342778_c0,comp295903_c0,comp308262_c0,comp311830_c0,comp3310374_c0,comp304769_c0,comp3895228_c0,comp313226_c0,comp310666_c0,comp3308479_c…
Environmental Information Processing	Signal transduction	Wnt signaling pathway	ko04310	98	comp298119_c0,comp311724_c0,comp309400_c0,comp46677_c0,comp299836_c0,comp303472_c0,comp309183_c0,comp192726_c0,comp3313515_c0,comp306556_c0,comp309444_c0,comp306769_c0,comp314584_c0,comp313226_c0,comp307416_c0,comp304797_c2,comp303855_c0,comp304769_c0,comp316417_c0,comp312286_c0,comp4882462_c0,comp313722_c0,comp6399894_c0,comp308813_c0,comp261248_c0,comp3105382_c0,comp313214_c0,comp311203_c0,comp…
Environmental Information Processing	Signal transduction	mTOR signaling pathway	ko04150	67	comp4308347_c0,comp3954225_c0,comp315376_c0,comp314328_c0,comp313236_c0,comp307541_c0,comp310434_c0,comp3315666_c0,comp2917945_c0,comp316226_c0,comp179753_c0,comp316590_c0,comp4102627_c0,comp315886_c0,comp309270_c0,comp6122434_c0,comp268752_c0,comp4911158_c0,comp318172_c0,comp293545_c0,comp318231_c0,comp306766_c0,comp315623_c0,comp2786821_c0,comp316367_c0,comp304359_c0,comp3107609_c0,comp2516106_…
Environmental Information Processing	Signaling molecules and interaction	Cell adhesion molecules (CAMs)	ko04514	22	comp309866_c0,comp311078_c0,comp4325656_c0,comp309031_c0,comp314620_c0,comp318237_c0,comp314695_c0,comp316089_c0,comp292330_c1,comp292471_c0,comp299144_c0,comp315780_c0,comp4793395_c0,comp307883_c0,comp308140_c0,comp284790_c0,comp295633_c0,comp47353_c0,comp317877_c0,comp2327423_c0,comp220600_c0,comp297201_c0
Environmental Information Processing	Signaling molecules and interaction	Cytokine-cytokine receptor interaction	ko04060	45	comp4999607_c0,comp2941595_c0,comp4002033_c0,comp300046_c1,comp318361_c0,comp4821076_c0,comp308323_c0,comp2142286_c0,comp309084_c0,comp3665268_c0,comp301879_c0,comp284337_c0,comp309437_c0,comp3643250_c0,comp3412117_c0,comp2914807_c0,comp3618105_c0,comp293342_c1,comp3267965_c0,comp309319_c0,comp2321654_c0,comp316767_c0,comp2342778_c0,comp6164758_c0,comp302025_c0,comp2602112_c0,comp2684196_c0,comp2…
Environmental Information Processing	Signaling molecules and interaction	ECM-receptor interaction	ko04512	97	comp184714_c0,comp289465_c0,comp311151_c0,comp299295_c0,comp318256_c0,comp290797_c0,comp318178_c0,comp313158_c0,comp315780_c0,comp314022_c0,comp301173_c0,comp286829_c0,comp303785_c0,comp308140_c0,comp309077_c0,comp311873_c1,comp223191_c0,comp270821_c0,comp317505_c0,comp291567_c0,comp299950_c1,comp316457_c0,comp298967_c0,comp295785_c0,comp278436_c0,comp318494_c0,comp311873_c0,comp4309004_c0,comp31…
Environmental Information Processing	Signaling molecules and interaction	Neuroactive ligand-receptor interaction	ko04080	123	comp292673_c0,comp2956120_c0,comp295595_c0,comp302267_c0,comp274187_c0,comp306347_c0,comp295859_c0,comp299360_c0,comp64315_c0,comp309193_c1,comp307546_c0,comp2380316_c0,comp310332_c1,comp279237_c0,comp3904551_c0,comp299479_c0,comp310938_c0,comp292768_c0,comp300400_c0,comp255168_c1,comp2625449_c0,comp293330_c0,comp261311_c0,comp36041_c0,comp299858_c0,comp227200_c0,comp306400_c0,comp269362_c0,comp3…
Genetic Information Processing	Folding, sorting and degradation	Proteasome	ko03050	38	comp306949_c0,comp317143_c0,comp307283_c0,comp310892_c0,comp298648_c0,comp299052_c0,comp303321_c0,comp315821_c0,comp310219_c0,comp303474_c0,comp308926_c0,comp4961070_c0,comp308229_c0,comp3930238_c0,comp313792_c0,comp311780_c0,comp304828_c0,comp316467_c0,comp299886_c0,comp3066917_c0,comp308455_c0,comp303456_c0,comp311783_c0,comp316566_c0,comp316536_c0,comp302879_c0,comp308344_c0,comp301370_c0,comp…
Genetic Information Processing	Folding, sorting and degradation	Protein export	ko03060	31	comp305478_c0,comp296969_c0,comp315640_c0,comp2352165_c0,comp314023_c0,comp2392950_c0,comp308966_c0,comp312484_c0,comp2399459_c0,comp306348_c0,comp315027_c0,comp318108_c0,comp288632_c0,comp309603_c0,comp304325_c0,comp213278_c1,comp2156823_c0,comp5059756_c0,comp68336_c0,comp1651830_c0,comp2701832_c0,comp2365147_c0,comp316983_c0,comp307436_c0,comp302739_c0,comp308348_c0,comp311497_c0,comp316913_c0,…
Genetic Information Processing	Folding, sorting and degradation	Protein processing in endoplasmic reticulum	ko04141	198	comp307322_c1,comp316690_c1,comp251765_c0,comp309162_c0,comp194811_c0,comp316880_c0,comp288632_c0,comp4186266_c0,comp311222_c0,comp3963050_c0,comp309917_c0,comp316963_c0,comp2540964_c0,comp4177707_c0,comp2612225_c0,comp313427_c0,comp2927743_c0,comp275872_c0,comp311312_c0,comp1288480_c0,comp314901_c0,comp309978_c0,comp57837_c0,comp301132_c0,comp2701832_c0,comp314505_c0,comp2399459_c0,comp307907_c0…
Genetic Information Processing	Folding, sorting and degradation	RNA degradation	ko03018	68	comp299866_c1,comp317517_c0,comp316659_c0,comp294023_c0,comp317864_c1,comp310520_c1,comp296572_c1,comp304055_c0,comp317079_c0,comp309338_c0,comp2030983_c0,comp73352_c0,comp311167_c0,comp315226_c0,comp299125_c1,comp315873_c0,comp315422_c0,comp315619_c0,comp29998_c0,comp2405585_c0,comp311004_c0,comp249013_c0,comp316776_c0,comp1853870_c0,comp306726_c0,comp317720_c0,comp298913_c1,comp3366440_c0,comp3…
Genetic Information Processing	Folding, sorting and degradation	SNARE interactions in vesicular transport	ko04130	23	comp310856_c0,comp305916_c1,comp311251_c0,comp310716_c0,comp315075_c0,comp283916_c0,comp316600_c0,comp303756_c0,comp318255_c0,comp304525_c0,comp300059_c0,comp302585_c0,comp284459_c0,comp307879_c0,comp307424_c0,comp302110_c0,comp306657_c0,comp317671_c0,comp315226_c1,comp303063_c0,comp317540_c0,comp301101_c0,comp310027_c0
Genetic Information Processing	Folding, sorting and degradation	Sulfur relay system	ko04122	9	comp310891_c0,comp304941_c0,comp314990_c0,comp301419_c0,comp314625_c0,comp289863_c0,comp292897_c0,comp303652_c0,comp314423_c0
Genetic Information Processing	Folding, sorting and degradation	Ubiquitin mediated proteolysis	ko04120	118	comp318522_c0,comp4738640_c0,comp316081_c0,comp309852_c0,comp316042_c0,comp305716_c0,comp316385_c0,comp314512_c0,comp2591476_c0,comp4926269_c0,comp300258_c0,comp291557_c0,comp315493_c0,comp308136_c1,comp305899_c0,comp317036_c0,comp3898840_c0,comp306249_c0,comp306527_c0,comp3959906_c0,comp313701_c0,comp318152_c0,comp3964324_c0,comp3508803_c0,comp2321980_c0,comp296200_c0,comp310842_c0,comp265654_c0…
Genetic Information Processing	Replication and repair	Base excision repair	ko03410	37	comp299767_c0,comp309848_c2,comp305175_c0,comp313306_c0,comp316175_c1,comp309941_c0,comp181953_c0,comp279681_c0,comp311793_c0,comp278657_c0,comp310661_c0,comp303982_c0,comp291413_c0,comp306848_c0,comp310888_c0,comp304385_c1,comp316058_c0,comp304385_c0,comp309829_c0,comp301434_c0,comp313187_c0,comp314382_c0,comp311333_c0,comp305243_c0,comp309921_c0,comp309181_c0,comp309658_c0,comp314162_c0,comp316…
Genetic Information Processing	Replication and repair	DNA replication	ko03030	33	comp316770_c0,comp306858_c0,comp6744994_c0,comp311193_c0,comp303643_c0,comp310617_c0,comp309397_c0,comp273673_c0,comp310890_c0,comp316464_c0,comp313981_c0,comp318517_c0,comp298498_c0,comp317803_c0,comp317319_c0,comp308224_c0,comp304649_c0,comp234461_c0,comp316175_c1,comp296043_c0,comp306388_c0,comp311793_c0,comp306848_c0,comp315252_c0,comp291413_c0,comp306688_c0,comp313712_c0,comp312482_c1,comp31…
Genetic Information Processing	Replication and repair	Fanconi anemia pathway	ko03460	67	comp3457112_c0,comp314117_c0,comp296948_c0,comp314122_c0,comp318424_c0,comp312813_c0,comp318469_c0,comp317034_c0,comp314653_c0,comp3301202_c0,comp304249_c0,comp3877413_c0,comp312739_c0,comp316525_c0,comp317273_c0,comp2348181_c0,comp2711299_c0,comp315433_c0,comp3497031_c0,comp3895759_c0,comp2675840_c0,comp316549_c0,comp307293_c0,comp317619_c0,comp313624_c0,comp4261723_c0,comp316313_c0,comp313614_c…
Genetic Information Processing	Replication and repair	Homologous recombination	ko03440	28	comp311716_c0,comp315962_c0,comp306848_c0,comp315252_c0,comp298498_c0,comp304409_c0,comp316831_c0,comp314982_c0,comp316525_c0,comp312482_c1,comp312192_c0,comp314122_c0,comp2711299_c0,comp299798_c0,comp316175_c1,comp316691_c0,comp314893_c0,comp3457112_c0,comp318204_c0,comp316539_c0,comp316549_c0,comp317034_c0,comp314446_c0,comp2675840_c0,comp309428_c0,comp312642_c0,comp300647_c0,comp310617_c0
Genetic Information Processing	Replication and repair	Mismatch repair	ko03430	26	comp316175_c1,comp6087083_c0,comp3852254_c0,comp3374373_c0,comp6744994_c0,comp234461_c0,comp303643_c0,comp316879_c0,comp316934_c0,comp310617_c0,comp306653_c0,comp311642_c0,comp316464_c0,comp316313_c0,comp306848_c0,comp315252_c0,comp298498_c0,comp313614_c0,comp306688_c0,comp3392032_c0,comp314521_c0,comp312482_c1,comp304385_c0,comp317319_c0,comp313131_c0,comp304385_c1
Genetic Information Processing	Replication and repair	Non-homologous end-joining	ko03450	16	comp309709_c1,comp3040082_c0,comp311916_c1,comp312495_c0,comp311716_c0,comp318531_c0,comp318179_c0,comp3420178_c0,comp312551_c1,comp314893_c0,comp316691_c0,comp3895592_c0,comp4832667_c0,comp317775_c0,comp311793_c0,comp316539_c0
Genetic Information Processing	Replication and repair	Nucleotide excision repair	ko03420	39	comp304774_c0,comp316464_c0,comp311382_c0,comp310617_c0,comp68168_c0,comp312589_c0,comp303643_c0,comp315433_c0,comp314659_c0,comp6744994_c0,comp306619_c0,comp305899_c0,comp317319_c0,comp313652_c0,comp311614_c0,comp301744_c0,comp316496_c0,comp318517_c0,comp298498_c0,comp316081_c0,comp318501_c0,comp315850_c0,comp234461_c0,comp300564_c1,comp316175_c1,comp301888_c0,comp314724_c0,comp313131_c0,comp304…
Genetic Information Processing	Transcription	Basal transcription factors	ko03022	32	comp312598_c0,comp300564_c1,comp298329_c1,comp312353_c0,comp310858_c0,comp311646_c0,comp301197_c0,comp301940_c0,comp313664_c0,comp309532_c0,comp292629_c0,comp318233_c0,comp310134_c0,comp314659_c0,comp306619_c0,comp301491_c3,comp68168_c0,comp315407_c0,comp293482_c0,comp304774_c0,comp293506_c0,comp311382_c0,comp309216_c0,comp298536_c2,comp287089_c0,comp316496_c0,comp303892_c0,comp311614_c0,comp3014…
Genetic Information Processing	Transcription	RNA polymerase	ko03020	28	comp304641_c0,comp300748_c0,comp300270_c1,comp314356_c0,comp318099_c0,comp314953_c0,comp309934_c0,comp295819_c0,comp308203_c0,comp311007_c0,comp304340_c0,comp292752_c0,comp304569_c0,comp309799_c1,comp318158_c0,comp310429_c0,comp302862_c0,comp313565_c0,comp310158_c0,comp316220_c0,comp283705_c0,comp312141_c0,comp313557_c0,comp316640_c0,comp304320_c0,comp304477_c1,comp306209_c0,comp2806873_c0
Genetic Information Processing	Transcription	Spliceosome	ko03040	153	comp268344_c0,comp312638_c0,comp299238_c0,comp2698360_c0,comp1562026_c0,comp312031_c0,comp306699_c0,comp316428_c0,comp253639_c0,comp312878_c0,comp302183_c0,comp288101_c0,comp313622_c0,comp310899_c0,comp294564_c0,comp307496_c0,comp291063_c0,comp311050_c0,comp315589_c0,comp2532990_c0,comp314480_c0,comp291104_c0,comp314331_c0,comp312800_c0,comp315208_c0,comp314324_c0,comp310825_c0,comp308405_c0,comp…
Genetic Information Processing	Translation	Aminoacyl-tRNA biosynthesis	ko00970	41	comp309550_c0,comp316399_c0,comp315518_c0,comp302981_c0,comp317771_c0,comp317771_c2,comp311578_c0,comp318030_c0,comp288393_c0,comp307197_c0,comp314210_c0,comp316146_c0,comp317515_c0,comp309244_c0,comp318150_c0,comp305577_c0,comp313125_c0,comp312583_c0,comp308244_c0,comp308294_c0,comp306284_c0,comp316519_c0,comp291000_c0,comp314950_c0,comp317834_c0,comp314825_c0,comp311216_c0,comp306698_c0,comp307…
Genetic Information Processing	Translation	RNA transport	ko03013	131	comp317771_c1,comp316014_c0,comp314328_c0,comp317223_c0,comp294200_c0,comp312501_c0,comp298870_c0,comp284013_c0,comp3316309_c0,comp308066_c1,comp2482822_c0,comp309953_c1,comp317916_c0,comp307598_c1,comp313747_c1,comp314066_c0,comp308270_c0,comp3982848_c0,comp308189_c0,comp313550_c0,comp318453_c0,comp294620_c0,comp2583593_c0,comp294753_c0,comp1984650_c0,comp306642_c0,comp57333_c0,comp308793_c0,com…
Genetic Information Processing	Translation	Ribosome	ko03010	265	comp71005_c0,comp3316408_c0,comp2024807_c0,comp2096325_c0,comp296038_c0,comp2494389_c0,comp282526_c0,comp257756_c0,comp3384521_c0,comp2516106_c0,comp4173032_c0,comp2127088_c0,comp2327001_c0,comp3119933_c0,comp275854_c0,comp287390_c0,comp2624909_c0,comp3013689_c0,comp2761343_c0,comp2994560_c0,comp3939010_c0,comp2664091_c0,comp2691065_c0,comp268319_c0,comp300483_c1,comp4308347_c0,comp3493242_c0,com…
Genetic Information Processing	Translation	Ribosome biogenesis in eukaryotes	ko03008	64	comp312608_c1,comp306279_c0,comp304272_c0,comp317616_c0,comp317335_c0,comp310301_c0,comp314951_c0,comp298120_c2,comp316985_c1,comp3956478_c0,comp315546_c0,comp3465299_c0,comp310520_c1,comp316822_c0,comp305807_c0,comp3849987_c0,comp314819_c0,comp302501_c0,comp302127_c0,comp317864_c1,comp309102_c0,comp314792_c0,comp307168_c2,comp312198_c0,comp293807_c4,comp317533_c0,comp318467_c0,comp309152_c0,comp…
Genetic Information Processing	Translation	mRNA surveillance pathway	ko03015	70	comp314951_c0,comp312113_c0,comp317050_c0,comp317625_c0,comp314862_c0,comp310167_c0,comp316192_c0,comp280364_c0,comp315596_c0,comp306708_c0,comp303506_c1,comp308746_c2,comp312836_c0,comp310932_c0,comp311877_c0,comp313505_c1,comp304362_c0,comp280555_c0,comp312487_c0,comp311535_c0,comp4870800_c0,comp309280_c0,comp314648_c1,comp307938_c0,comp314727_c1,comp309838_c0,comp296888_c0,comp307005_c0,comp29…
Metabolism	Amino acid metabolism	Alanine, aspartate and glutamate metabolism	ko00250	39	comp230675_c0,comp5300269_c0,comp312798_c0,comp311340_c2,comp314579_c0,comp291981_c0,comp3841525_c0,comp70346_c0,comp314591_c0,comp2662204_c0,comp314290_c0,comp304604_c0,comp2388640_c0,comp5131264_c0,comp5660192_c0,comp311368_c0,comp316860_c0,comp314513_c0,comp3478974_c0,comp317284_c0,comp315284_c0,comp304604_c1,comp309859_c0,comp4165867_c0,comp305973_c0,comp99999_c0,comp293976_c0,comp318443_c0,c…
Metabolism	Amino acid metabolism	Arginine and proline metabolism	ko00330	59	comp314051_c0,comp295358_c0,comp287659_c0,comp306205_c0,comp310639_c0,comp299545_c0,comp307564_c0,comp308974_c0,comp3500490_c0,comp294048_c0,comp310873_c0,comp292341_c0,comp173876_c0,comp304604_c1,comp315284_c0,comp317554_c0,comp301615_c0,comp307281_c0,comp296830_c0,comp313152_c0,comp295377_c0,comp306588_c0,comp312604_c0,comp300886_c0,comp311595_c0,comp316860_c0,comp318411_c0,comp293994_c0,comp31…
Metabolism	Amino acid metabolism	Cysteine and methionine metabolism	ko00270	41	comp317639_c0,comp313453_c0,comp314960_c0,comp249793_c0,comp306327_c1,comp300542_c0,comp279403_c0,comp306430_c1,comp301419_c0,comp301733_c0,comp315284_c0,comp310837_c1,comp313402_c0,comp311595_c0,comp294148_c0,comp305110_c0,comp313795_c0,comp303988_c0,comp313662_c0,comp306620_c0,comp307824_c0,comp315735_c0,comp282580_c0,comp3478187_c0,comp306181_c0,comp306302_c0,comp308188_c0,comp309720_c0,comp30…
Metabolism	Amino acid metabolism	Glycine, serine and threonine metabolism	ko00260	49	comp5182766_c0,comp308647_c0,comp310127_c0,comp307824_c0,comp293994_c0,comp299016_c0,comp306754_c0,comp305821_c0,comp308188_c0,comp307441_c0,comp307523_c0,comp5300269_c0,comp304763_c0,comp265607_c0,comp315711_c1,comp314876_c0,comp300542_c0,comp313807_c1,comp307939_c0,comp315127_c0,comp313325_c0,comp306327_c1,comp313453_c0,comp2777265_c0,comp2149710_c0,comp306568_c0,comp284985_c0,comp294048_c0,com…
Metabolism	Amino acid metabolism	Histidine metabolism	ko00340	19	comp295377_c0,comp315430_c0,comp316769_c0,comp313152_c0,comp311908_c0,comp306442_c0,comp306640_c0,comp292341_c0,comp301615_c0,comp314321_c0,comp308974_c0,comp298713_c0,comp304687_c0,comp314330_c0,comp318411_c0,comp311712_c0,comp304496_c0,comp311995_c1,comp317718_c0
Metabolism	Amino acid metabolism	Lysine biosynthesis	ko00300	6	comp302960_c0,comp4947643_c0,comp314569_c0,comp301615_c0,comp2575471_c0,comp318077_c0
Metabolism	Amino acid metabolism	Lysine degradation	ko00310	93	comp318350_c0,comp309865_c0,comp301615_c0,comp308151_c1,comp292341_c0,comp3582966_c0,comp318112_c1,comp304735_c0,comp306613_c0,comp313152_c0,comp291549_c0,comp1740749_c0,comp295377_c0,comp3353238_c0,comp280333_c0,comp180808_c0,comp314962_c0,comp3910528_c0,comp308580_c0,comp273712_c0,comp289152_c1,comp302487_c0,comp310806_c0,comp307582_c0,comp172404_c0,comp292708_c0,comp292385_c0,comp314336_c0,com…
Metabolism	Amino acid metabolism	Phenylalanine metabolism	ko00360	10	comp316215_c0,comp315284_c0,comp312798_c0,comp317718_c0,comp2730280_c0,comp308580_c0,comp304687_c0,comp309720_c0,comp304507_c0,comp304735_c0
Metabolism	Amino acid metabolism	Phenylalanine, tyrosine and tryptophan biosynthesis	ko00400	3	comp315284_c0,comp309720_c0,comp312798_c0
Metabolism	Amino acid metabolism	Tryptophan metabolism	ko00380	41	comp314321_c0,comp303948_c0,comp302487_c0,comp197998_c0,comp71097_c0,comp306864_c0,comp318411_c0,comp304496_c0,comp314330_c0,comp73935_c0,comp305764_c0,comp308027_c0,comp313524_c0,comp304687_c0,comp318077_c0,comp309457_c0,comp306414_c0,comp314882_c0,comp314634_c0,comp301615_c0,comp292216_c0,comp315842_c0,comp313979_c0,comp292341_c0,comp315403_c0,comp304735_c0,comp316812_c0,comp286885_c0,comp31315…
Metabolism	Amino acid metabolism	Tyrosine metabolism	ko00350	25	comp4862131_c0,comp289632_c0,comp254086_c0,comp2881371_c0,comp312798_c0,comp316215_c0,comp317284_c0,comp292088_c0,comp254086_c1,comp315284_c0,comp302011_c0,comp314579_c0,comp298164_c1,comp306640_c0,comp308223_c0,comp196207_c1,comp307180_c0,comp195147_c1,comp309720_c0,comp304687_c0,comp298713_c0,comp317718_c0,comp311995_c1,comp315352_c0,comp2794208_c0
Metabolism	Amino acid metabolism	Valine, leucine and isoleucine biosynthesis	ko00290	4	comp308078_c0,comp317230_c0,comp270845_c0,comp306568_c0
Metabolism	Amino acid metabolism	Valine, leucine and isoleucine degradation	ko00280	50	comp293661_c0,comp315814_c0,comp309815_c0,comp311979_c0,comp302503_c0,comp303792_c0,comp314591_c0,comp317230_c0,comp314321_c0,comp299063_c0,comp299243_c0,comp310817_c0,comp314330_c0,comp310427_c0,comp308027_c0,comp304200_c0,comp313524_c0,comp315760_c0,comp315349_c0,comp295760_c0,comp315812_c0,comp318411_c0,comp313259_c0,comp304496_c0,comp304398_c0,comp310478_c0,comp315776_c0,comp304735_c0,comp270…
Metabolism	Biosynthesis of other secondary metabolites	Betalain biosynthesis	ko00965	2	comp292088_c0,comp304687_c0
Metabolism	Biosynthesis of other secondary metabolites	Butirosin and neomycin biosynthesis	ko00524	1	comp304624_c0
Metabolism	Biosynthesis of other secondary metabolites	Caffeine metabolism	ko00232	15	comp60149_c0,comp309495_c2,comp317042_c0,comp186097_c0,comp246504_c0,comp247967_c0,comp229361_c0,comp277435_c0,comp209166_c0,comp3034912_c0,comp236447_c0,comp294433_c0,comp2254020_c0,comp312602_c0,comp2538185_c0
Metabolism	Biosynthesis of other secondary metabolites	Flavone and flavonol biosynthesis	ko00944	1	comp314247_c0
Metabolism	Biosynthesis of other secondary metabolites	Flavonoid biosynthesis	ko00941	1	comp4701124_c0
Metabolism	Biosynthesis of other secondary metabolites	Indole alkaloid biosynthesis	ko00901	1	comp304687_c0
Metabolism	Biosynthesis of other secondary metabolites	Isoquinoline alkaloid biosynthesis	ko00950	6	comp2794208_c0,comp304687_c0,comp195147_c1,comp315284_c0,comp309720_c0,comp312798_c0
Metabolism	Biosynthesis of other secondary metabolites	Novobiocin biosynthesis	ko00401	1	comp309720_c0
Metabolism	Biosynthesis of other secondary metabolites	Penicillin and cephalosporin biosynthesis	ko00311	1	comp296830_c0
Metabolism	Biosynthesis of other secondary metabolites	Phenylpropanoid biosynthesis	ko00940	2	comp304507_c0,comp2730280_c0
Metabolism	Biosynthesis of other secondary metabolites	Stilbenoid, diarylheptanoid and gingerol biosynthesis	ko00945	1	comp304729_c0
Metabolism	Biosynthesis of other secondary metabolites	Streptomycin biosynthesis	ko00521	8	comp304624_c0,comp3050234_c0,comp317101_c0,comp317360_c0,comp1615697_c0,comp313361_c0,comp3960566_c0,comp270745_c1
Metabolism	Biosynthesis of other secondary metabolites	Tropane, piperidine and pyridine alkaloid biosynthesis	ko00960	4	comp3962089_c0,comp312798_c0,comp309720_c0,comp315284_c0
Metabolism	Carbohydrate metabolism	Amino sugar and nucleotide sugar metabolism	ko00520	37	comp313742_c0,comp33053_c0,comp295183_c0,comp308506_c0,comp308207_c0,comp318022_c0,comp313040_c0,comp311752_c0,comp308503_c0,comp304733_c0,comp317101_c0,comp310042_c0,comp317612_c0,comp317370_c1,comp314672_c0,comp298703_c0,comp304554_c0,comp303480_c0,comp307822_c0,comp301756_c0,comp312769_c0,comp293575_c0,comp311784_c0,comp302802_c0,comp310783_c0,comp298162_c0,comp307482_c1,comp310682_c1,comp3134…
Metabolism	Carbohydrate metabolism	Ascorbate and aldarate metabolism	ko00053	25	comp299744_c0,comp314330_c0,comp2935554_c0,comp305067_c0,comp229996_c0,comp301818_c1,comp204616_c0,comp304496_c0,comp318411_c0,comp3414365_c0,comp308179_c0,comp3443093_c0,comp3441196_c0,comp295377_c0,comp307200_c0,comp313152_c0,comp303814_c0,comp301615_c0,comp287897_c0,comp311752_c0,comp314321_c0,comp315180_c0,comp292341_c0,comp264783_c0,comp317612_c0
Metabolism	Carbohydrate metabolism	Butanoate metabolism	ko00650	29	comp311713_c0,comp310269_c0,comp308712_c0,comp292727_c0,comp5660192_c0,comp315812_c0,comp295760_c0,comp317181_c0,comp301724_c0,comp313524_c0,comp308580_c0,comp3478974_c0,comp308027_c0,comp300580_c0,comp314579_c0,comp316413_c0,comp316709_c0,comp315842_c0,comp313979_c0,comp303663_c0,comp311575_c0,comp317284_c0,comp300151_c1,comp317709_c0,comp2388640_c0,comp314591_c0,comp2662204_c0,comp304735_c0,com…
Metabolism	Carbohydrate metabolism	Citrate cycle (TCA cycle)	ko00020	51	comp307966_c0,comp302530_c0,comp73685_c0,comp301869_c0,comp238809_c0,comp62545_c1,comp306852_c0,comp314726_c0,comp315759_c0,comp310653_c2,comp3518170_c0,comp313597_c0,comp309010_c0,comp3813998_c0,comp28743_c0,comp4947643_c0,comp302153_c0,comp1451924_c0,comp245957_c0,comp314225_c0,comp306864_c0,comp3185607_c0,comp2359183_c0,comp302773_c0,comp309877_c0,comp309496_c0,comp2627687_c0,comp3526910_c0,co…
Metabolism	Carbohydrate metabolism	Fructose and mannose metabolism	ko00051	42	comp3411777_c0,comp313742_c0,comp295183_c0,comp257763_c0,comp305126_c0,comp314546_c0,comp2348991_c0,comp2052533_c0,comp304516_c0,comp2244038_c0,comp318022_c0,comp314910_c1,comp282499_c0,comp304185_c0,comp292685_c0,comp285881_c0,comp4191506_c0,comp307507_c0,comp307829_c0,comp303993_c0,comp302666_c1,comp1649736_c0,comp309665_c0,comp293575_c0,comp299937_c0,comp311784_c0,comp315121_c1,comp310783_c0,c…
Metabolism	Carbohydrate metabolism	Galactose metabolism	ko00052	39	comp316334_c0,comp303043_c0,comp317478_c0,comp304624_c0,comp305826_c0,comp3939458_c0,comp317258_c0,comp310865_c0,comp241515_c0,comp294850_c1,comp311967_c0,comp298886_c0,comp302666_c1,comp302802_c0,comp304305_c0,comp317120_c0,comp297574_c0,comp315021_c0,comp313417_c0,comp314649_c0,comp308878_c0,comp317101_c0,comp304733_c0,comp294850_c0,comp305013_c0,comp314672_c0,comp307507_c0,comp285881_c0,comp30…
Metabolism	Carbohydrate metabolism	Glycolysis / Gluconeogenesis	ko00010	96	comp315044_c0,comp211532_c0,comp304624_c0,comp19026_c0,comp314647_c0,comp312460_c2,comp275119_c0,comp317258_c0,comp42060_c0,comp306852_c0,comp299937_c0,comp51134_c0,comp301372_c0,comp304496_c0,comp318411_c0,comp1963297_c0,comp3703532_c0,comp301756_c0,comp303582_c0,comp3287113_c0,comp292341_c0,comp304185_c0,comp300697_c1,comp290868_c0,comp282499_c0,comp302011_c0,comp301615_c0,comp311575_c0,comp341…
Metabolism	Carbohydrate metabolism	Glyoxylate and dicarboxylate metabolism	ko00630	68	comp300494_c0,comp3931900_c0,comp4947643_c0,comp306477_c0,comp313259_c0,comp197998_c0,comp308775_c0,comp3841525_c0,comp2330122_c0,comp62545_c1,comp293661_c0,comp303997_c0,comp1780217_c0,comp301675_c0,comp310676_c0,comp297778_c0,comp300580_c0,comp301676_c1,comp298419_c0,comp312806_c0,comp317894_c0,comp311713_c0,comp313325_c0,comp3933122_c0,comp311190_c0,comp314569_c0,comp313325_c2,comp315834_c0,co…
Metabolism	Carbohydrate metabolism	Inositol phosphate metabolism	ko00562	51	comp313831_c0,comp305433_c0,comp314118_c0,comp311280_c0,comp3931802_c0,comp3050234_c0,comp3107609_c0,comp310102_c0,comp313361_c0,comp296701_c0,comp315237_c0,comp2181971_c0,comp315623_c0,comp317165_c0,comp309387_c1,comp3960566_c0,comp190065_c1,comp314886_c0,comp317289_c0,comp310428_c0,comp298126_c0,comp317418_c0,comp313039_c0,comp270745_c1,comp317572_c0,comp301476_c0,comp302603_c0,comp316164_c0,co…
Metabolism	Carbohydrate metabolism	Pentose and glucuronate interconversions	ko00040	30	comp312442_c1,comp305067_c0,comp313378_c0,comp229996_c0,comp308391_c0,comp204616_c0,comp303294_c0,comp314546_c0,comp302666_c1,comp318411_c0,comp304496_c0,comp317104_c0,comp307507_c0,comp3414365_c0,comp3441196_c0,comp3443093_c0,comp295377_c0,comp307200_c0,comp310865_c0,comp303993_c0,comp303814_c0,comp313152_c0,comp287897_c0,comp311752_c0,comp314321_c0,comp314247_c0,comp317478_c0,comp292341_c0,comp…
Metabolism	Carbohydrate metabolism	Pentose phosphate pathway	ko00030	35	comp257763_c0,comp3411777_c0,comp316954_c0,comp314910_c1,comp304516_c0,comp293554_c0,comp2244038_c0,comp2348991_c0,comp2052533_c0,comp299744_c0,comp304185_c0,comp282499_c0,comp317101_c0,comp310083_c0,comp302438_c0,comp314137_c0,comp4191506_c0,comp285881_c0,comp287695_c0,comp1649736_c0,comp299937_c0,comp303294_c0,comp301756_c0,comp3404419_c0,comp318131_c0,comp310057_c0,comp3287113_c0,comp315065_c0…
Metabolism	Carbohydrate metabolism	Propanoate metabolism	ko00640	40	comp314321_c0,comp3977930_c0,comp314591_c0,comp293661_c0,comp302503_c0,comp3408629_c0,comp318411_c0,comp313259_c0,comp304496_c0,comp304398_c0,comp51134_c0,comp316194_c0,comp306877_c0,comp313524_c0,comp314330_c0,comp314343_c0,comp5081674_c0,comp315842_c0,comp313071_c0,comp313979_c0,comp299774_c0,comp292341_c0,comp311280_c0,comp301615_c0,comp313152_c0,comp295377_c0,comp200651_c1,comp304735_c0,comp3…
Metabolism	Carbohydrate metabolism	Pyruvate metabolism	ko00620	63	comp5081674_c0,comp314330_c0,comp262134_c0,comp306877_c0,comp3878441_c0,comp51134_c0,comp304496_c0,comp302666_c1,comp318411_c0,comp64668_c0,comp3408629_c0,comp62545_c1,comp306852_c0,comp308434_c0,comp310865_c0,comp314647_c0,comp181621_c0,comp3977930_c0,comp304763_c0,comp2775482_c0,comp211532_c0,comp314321_c0,comp300580_c0,comp2600115_c0,comp318419_c1,comp1164074_c0,comp4798353_c0,comp62545_c0,com…
Metabolism	Carbohydrate metabolism	Starch and sucrose metabolism	ko00500	58	comp307200_c0,comp303814_c0,comp4047837_c0,comp3414365_c0,comp312663_c0,comp305013_c0,comp283581_c0,comp3443093_c0,comp308878_c0,comp264783_c0,comp317101_c0,comp305593_c0,comp311752_c0,comp287897_c0,comp2133217_c0,comp2122659_c0,comp304757_c0,comp314884_c1,comp299789_c0,comp3066121_c0,comp209629_c0,comp313802_c0,comp63779_c0,comp46699_c0,comp313645_c0,comp204616_c0,comp305112_c0,comp298886_c2,com…
Metabolism	Energy metabolism	Carbon fixation in photosynthetic organisms	ko00710	55	comp304185_c0,comp3640551_c0,comp282499_c0,comp3346872_c0,comp315284_c0,comp2685256_c0,comp306171_c1,comp2359183_c0,comp312923_c0,comp2627687_c0,comp4191506_c0,comp302773_c0,comp3526910_c0,comp233211_c0,comp257763_c0,comp3873392_c0,comp1612939_c0,comp2935708_c0,comp186516_c0,comp2896041_c0,comp3411777_c0,comp63608_c0,comp4688630_c0,comp316954_c0,comp62545_c0,comp301675_c0,comp2244038_c0,comp30451…
Metabolism	Energy metabolism	Carbon fixation pathways in prokaryotes	ko00720	38	comp300580_c0,comp2600115_c0,comp298321_c1,comp62545_c0,comp44031_c0,comp51134_c1,comp314569_c0,comp2575471_c0,comp317894_c0,comp298419_c0,comp298321_c0,comp311713_c0,comp318225_c0,comp200651_c1,comp303654_c0,comp302960_c0,comp2685256_c0,comp314027_c0,comp291793_c0,comp316637_c0,comp3640551_c0,comp4947643_c0,comp3813998_c0,comp306877_c0,comp262134_c0,comp3185607_c0,comp51134_c0,comp314225_c0,comp…
Metabolism	Energy metabolism	Methane metabolism	ko00680	79	comp307408_c1,comp309995_c0,comp299937_c0,comp51134_c0,comp3703532_c0,comp2355677_c0,comp5182766_c0,comp306362_c0,comp262134_c0,comp3287113_c0,comp303582_c0,comp73935_c0,comp305821_c0,comp5300269_c0,comp19026_c0,comp42060_c0,comp257763_c0,comp2777265_c0,comp315127_c0,comp318225_c0,comp312005_c0,comp51134_c1,comp314876_c0,comp1923949_c0,comp1492939_c0,comp314013_c0,comp62545_c0,comp2244038_c0,comp…
Metabolism	Energy metabolism	Nitrogen metabolism	ko00910	31	comp304604_c1,comp226051_c0,comp303561_c0,comp2328029_c0,comp3466842_c0,comp70346_c0,comp308441_c0,comp3841525_c0,comp291981_c0,comp304604_c0,comp314290_c0,comp257084_c1,comp310639_c0,comp122651_c0,comp5131264_c0,comp316860_c0,comp165646_c0,comp61870_c0,comp295052_c0,comp116633_c0,comp297870_c0,comp305262_c0,comp296466_c0,comp318094_c0,comp289207_c0,comp3316904_c0,comp314175_c0,comp758496_c0,comp…
Metabolism	Energy metabolism	Oxidative phosphorylation	ko00190	127	comp2034805_c0,comp304098_c2,comp979671_c0,comp290678_c0,comp316631_c1,comp304580_c1,comp298948_c0,comp295797_c0,comp1451924_c0,comp313686_c0,comp24072_c0,comp2371560_c0,comp304758_c1,comp317487_c0,comp28743_c0,comp292640_c0,comp2386444_c0,comp302715_c0,comp292536_c0,comp258370_c0,comp295223_c0,comp1162990_c0,comp295262_c0,comp286628_c0,comp312737_c0,comp297992_c0,comp234656_c0,comp273931_c0,comp…
Metabolism	Energy metabolism	Photosynthesis	ko00195	26	comp3513247_c0,comp3499161_c0,comp2022461_c0,comp2656979_c0,comp4092867_c0,comp2364081_c0,comp2230719_c0,comp123606_c0,comp77006_c0,comp189130_c0,comp1865476_c0,comp2998467_c0,comp2066295_c0,comp1711179_c0,comp3026577_c0,comp3415180_c0,comp213131_c0,comp2801698_c0,comp1990439_c0,comp2596855_c0,comp3848157_c0,comp3959409_c0,comp1466044_c0,comp42178_c0,comp3955860_c0,comp2830282_c0
Metabolism	Energy metabolism	Photosynthesis - antenna proteins	ko00196	17	comp262067_c1,comp15768_c0,comp1662268_c0,comp3340001_c0,comp1817246_c0,comp3922812_c0,comp24215_c0,comp263767_c0,comp262067_c0,comp848_c0,comp3282636_c0,comp3891367_c0,comp1719404_c0,comp1613423_c0,comp2241264_c0,comp28031_c0,comp1358645_c0
Metabolism	Energy metabolism	Sulfur metabolism	ko00920	22	comp298533_c0,comp3301160_c0,comp293775_c0,comp226618_c0,comp311822_c0,comp3311540_c0,comp300816_c0,comp45832_c0,comp4748884_c0,comp188406_c0,comp291637_c0,comp285636_c0,comp311558_c0,comp313983_c0,comp4190902_c0,comp305263_c0,comp317096_c1,comp301005_c0,comp19326_c0,comp308007_c0,comp315385_c0,comp292738_c0
Metabolism	Glycan biosynthesis and metabolism	Glycosaminoglycan biosynthesis - chondroitin sulfate / dermatan sulfate	ko00532	25	comp305081_c3,comp218361_c1,comp39679_c0,comp298023_c0,comp306923_c0,comp304139_c1,comp306133_c0,comp309911_c0,comp300973_c0,comp281497_c0,comp317518_c0,comp3622481_c0,comp314857_c0,comp39977_c0,comp307354_c0,comp300816_c0,comp285636_c0,comp275173_c0,comp302400_c0,comp2879432_c0,comp308007_c0,comp305699_c0,comp317096_c1,comp314597_c0,comp315385_c0
Metabolism	Glycan biosynthesis and metabolism	Glycosaminoglycan biosynthesis - heparan sulfate / heparin	ko00534	22	comp270753_c0,comp3068309_c0,comp314897_c0,comp311671_c0,comp3356196_c0,comp301860_c0,comp69501_c0,comp297842_c0,comp303077_c0,comp308102_c0,comp302647_c0,comp313026_c0,comp307354_c0,comp314857_c0,comp312535_c0,comp305028_c1,comp306133_c0,comp204961_c0,comp298023_c0,comp318268_c0,comp312052_c0,comp281840_c0
Metabolism	Glycan biosynthesis and metabolism	Glycosaminoglycan biosynthesis - keratan sulfate	ko00533	8	comp295419_c1,comp63842_c0,comp565_c0,comp296460_c0,comp313715_c0,comp308683_c0,comp296017_c0,comp294721_c0
Metabolism	Glycan biosynthesis and metabolism	Glycosaminoglycan degradation	ko00531	25	comp317808_c0,comp309902_c0,comp303531_c0,comp304020_c0,comp315746_c0,comp310682_c1,comp313777_c0,comp309558_c0,comp308101_c0,comp307240_c0,comp296889_c0,comp308824_c0,comp314649_c0,comp300972_c0,comp316501_c0,comp311663_c0,comp301360_c0,comp308950_c0,comp314247_c0,comp300941_c0,comp313695_c0,comp310001_c0,comp311266_c0,comp315246_c0,comp311967_c0
Metabolism	Glycan biosynthesis and metabolism	Glycosphingolipid biosynthesis - ganglio series	ko00604	19	comp313161_c0,comp312431_c0,comp310682_c1,comp315050_c0,comp307749_c0,comp309902_c0,comp312543_c0,comp316783_c0,comp307173_c0,comp305639_c0,comp311967_c0,comp315627_c0,comp296460_c0,comp303183_c0,comp304693_c0,comp298794_c0,comp295419_c1,comp314649_c0,comp296919_c0
Metabolism	Glycan biosynthesis and metabolism	Glycosphingolipid biosynthesis - globo series	ko00603	8	comp296460_c0,comp303183_c0,comp310682_c1,comp48779_c0,comp295419_c1,comp293449_c0,comp309361_c0,comp299733_c1
Metabolism	Glycan biosynthesis and metabolism	Glycosphingolipid biosynthesis - lacto and neolacto series	ko00601	41	comp294721_c0,comp303183_c0,comp309452_c1,comp296017_c0,comp2434300_c0,comp298422_c0,comp291109_c0,comp314376_c1,comp226646_c0,comp289768_c1,comp1392047_c0,comp214347_c0,comp51161_c0,comp288142_c0,comp283235_c1,comp307899_c0,comp287140_c1,comp287302_c0,comp304612_c0,comp31274_c0,comp3336609_c0,comp293449_c0,comp69101_c0,comp4153050_c0,comp186530_c0,comp280932_c0,comp183888_c0,comp4812552_c0,comp2…
Metabolism	Glycan biosynthesis and metabolism	Glycosylphosphatidylinositol(GPI)-anchor biosynthesis	ko00563	21	comp307461_c0,comp300257_c0,comp309980_c0,comp305273_c0,comp301939_c0,comp300436_c2,comp316645_c0,comp311243_c0,comp316044_c0,comp315792_c0,comp313515_c0,comp309206_c0,comp312705_c0,comp300325_c2,comp304542_c0,comp315401_c0,comp291965_c0,comp307671_c2,comp316168_c0,comp305999_c0,comp316275_c0
Metabolism	Glycan biosynthesis and metabolism	Mucin type O-glycan biosynthesis	ko00512	15	comp308790_c0,comp317727_c0,comp298016_c1,comp316669_c0,comp2174193_c0,comp298912_c0,comp296460_c0,comp308888_c0,comp315905_c0,comp309281_c0,comp311567_c2,comp307073_c0,comp295419_c1,comp308273_c0,comp314717_c0
Metabolism	Glycan biosynthesis and metabolism	N-Glycan biosynthesis	ko00510	38	comp312166_c0,comp299315_c2,comp310433_c1,comp300257_c0,comp316340_c0,comp315943_c0,comp306922_c0,comp290019_c0,comp313715_c0,comp298812_c0,comp283952_c0,comp306999_c0,comp291935_c0,comp318035_c0,comp316886_c0,comp294236_c0,comp298486_c0,comp312965_c0,comp312328_c0,comp308458_c0,comp309232_c0,comp308072_c0,comp303754_c0,comp313427_c0,comp308685_c0,comp246707_c0,comp312156_c0,comp310004_c0,comp314…
Metabolism	Glycan biosynthesis and metabolism	Other glycan degradation	ko00511	20	comp309902_c0,comp306020_c0,comp304421_c0,comp315543_c0,comp307411_c0,comp310682_c1,comp303791_c0,comp311166_c0,comp315816_c0,comp313267_c0,comp309033_c0,comp306011_c0,comp314649_c0,comp306381_c0,comp284441_c0,comp318354_c0,comp311967_c0,comp310935_c0,comp317420_c0,comp314679_c1
Metabolism	Glycan biosynthesis and metabolism	Other types of O-glycan biosynthesis	ko00514	33	comp305394_c0,comp315010_c0,comp12710_c0,comp286692_c0,comp284048_c0,comp317850_c0,comp315221_c0,comp305283_c1,comp312875_c0,comp303941_c0,comp315522_c0,comp69101_c0,comp298415_c0,comp280932_c0,comp183888_c0,comp314017_c0,comp307386_c0,comp313827_c1,comp309011_c0,comp31274_c0,comp3336609_c0,comp293449_c0,comp308458_c0,comp314915_c0,comp283235_c1,comp1392047_c0,comp314786_c0,comp289768_c1,comp2947…
Metabolism	Glycan biosynthesis and metabolism	Various types of N-glycan biosynthesis	ko00513	48	comp21158_c0,comp2879488_c0,comp313252_c0,comp312166_c0,comp299315_c2,comp259366_c0,comp290019_c0,comp313715_c0,comp273218_c0,comp306182_c0,comp315943_c0,comp228692_c0,comp316340_c0,comp304500_c0,comp294721_c0,comp294236_c0,comp312078_c0,comp300749_c0,comp298812_c0,comp261053_c0,comp306999_c0,comp283952_c0,comp281532_c0,comp295061_c0,comp309232_c0,comp3302700_c0,comp279159_c0,comp312965_c0,comp31…
Metabolism	Lipid metabolism	Arachidonic acid metabolism	ko00590	63	comp310991_c0,comp315635_c0,comp312778_c0,comp256999_c1,comp290987_c0,comp317752_c0,comp311059_c0,comp299934_c0,comp315320_c0,comp309078_c1,comp302967_c0,comp306288_c1,comp310170_c0,comp314014_c0,comp186007_c0,comp311185_c0,comp303763_c1,comp295715_c0,comp301043_c0,comp91152_c0,comp293777_c0,comp198061_c0,comp2412627_c0,comp314126_c0,comp297807_c0,comp313954_c0,comp293943_c0,comp310870_c0,comp297…
Metabolism	Lipid metabolism	Biosynthesis of unsaturated fatty acids	ko01040	27	comp270339_c0,comp315682_c0,comp314019_c0,comp313931_c0,comp317256_c0,comp2953403_c0,comp293821_c0,comp282376_c0,comp315479_c0,comp296855_c1,comp315842_c0,comp316456_c0,comp296866_c0,comp317336_c0,comp300629_c0,comp292962_c0,comp314359_c0,comp2876527_c0,comp295102_c0,comp290276_c0,comp306352_c4,comp315760_c0,comp261867_c0,comp315459_c2,comp299440_c2,comp306548_c1,comp293080_c0
Metabolism	Lipid metabolism	Cutin, suberine and wax biosynthesis	ko00073	1	comp312347_c0
Metabolism	Lipid metabolism	Ether lipid metabolism	ko00565	29	comp316375_c0,comp314770_c0,comp297301_c0,comp305082_c0,comp305160_c0,comp297807_c0,comp308894_c0,comp293943_c0,comp303380_c0,comp314126_c0,comp311186_c1,comp312774_c0,comp91152_c0,comp198061_c0,comp308451_c0,comp305160_c1,comp313211_c0,comp314917_c0,comp302629_c0,comp312036_c0,comp301623_c0,comp204858_c0,comp306288_c1,comp256999_c0,comp310422_c0,comp310956_c0,comp305009_c0,comp317752_c0,comp2569…
Metabolism	Lipid metabolism	Fatty acid biosynthesis	ko00061	9	comp2953403_c0,comp305257_c0,comp318376_c0,comp304033_c0,comp4798353_c0,comp318419_c1,comp5081674_c0,comp3408629_c0,comp2876527_c0
Metabolism	Lipid metabolism	Fatty acid elongation	ko00062	18	comp310478_c0,comp306548_c1,comp300064_c0,comp318234_c0,comp290276_c0,comp313524_c0,comp308027_c0,comp292962_c0,comp309510_c0,comp300629_c0,comp315842_c0,comp316456_c0,comp315479_c0,comp310822_c0,comp310817_c0,comp302496_c0,comp293821_c0,comp313438_c0
Metabolism	Lipid metabolism	Fatty acid metabolism	ko00071	70	comp312017_c0,comp308027_c0,comp318411_c0,comp304496_c0,comp256700_c0,comp305275_c0,comp315812_c0,comp316609_c0,comp307992_c0,comp302487_c0,comp306990_c0,comp313607_c1,comp274787_c0,comp310817_c0,comp308580_c0,comp268403_c1,comp307842_c0,comp306643_c0,comp5078_c1,comp295377_c0,comp313152_c0,comp304735_c0,comp292341_c0,comp302011_c0,comp317336_c0,comp301615_c0,comp294450_c0,comp315760_c0,comp19522…
Metabolism	Lipid metabolism	Glycerolipid metabolism	ko00561	49	comp171389_c0,comp314803_c0,comp53896_c0,comp318125_c0,comp317460_c0,comp310123_c0,comp314546_c0,comp308894_c0,comp317736_c0,comp307507_c0,comp317859_c0,comp310809_c0,comp301039_c0,comp316941_c0,comp295377_c0,comp309974_c1,comp2640077_c0,comp313152_c0,comp294819_c0,comp268076_c0,comp301615_c0,comp317585_c1,comp292341_c0,comp307784_c0,comp316395_c0,comp314330_c0,comp4806014_c0,comp303166_c0,comp31…
Metabolism	Lipid metabolism	Glycerophospholipid metabolism	ko00564	78	comp305560_c0,comp311684_c0,comp299879_c0,comp316375_c0,comp317460_c0,comp305160_c0,comp306671_c0,comp303380_c0,comp312702_c0,comp312774_c0,comp311186_c1,comp309157_c0,comp307300_c0,comp296887_c0,comp315545_c1,comp300500_c0,comp301623_c0,comp310841_c0,comp256999_c0,comp317859_c0,comp301595_c2,comp307986_c0,comp299804_c0,comp305082_c0,comp318061_c1,comp318085_c0,comp297807_c0,comp314126_c0,comp297…
Metabolism	Lipid metabolism	Linoleic acid metabolism	ko00591	42	comp306288_c1,comp186007_c0,comp256999_c1,comp315635_c0,comp317752_c0,comp296354_c0,comp311059_c0,comp293943_c0,comp297807_c0,comp305082_c0,comp5123992_c0,comp297301_c0,comp316599_c0,comp198061_c0,comp91152_c0,comp289262_c0,comp288259_c0,comp312694_c0,comp314126_c0,comp2412627_c0,comp312311_c0,comp204858_c0,comp301623_c0,comp312036_c0,comp305160_c1,comp239859_c0,comp311619_c0,comp310956_c0,comp11…
Metabolism	Lipid metabolism	Primary bile acid biosynthesis	ko00120	17	comp306202_c0,comp300431_c0,comp312045_c2,comp307896_c0,comp304085_c2,comp315938_c0,comp311680_c0,comp314531_c0,comp280875_c0,comp301220_c0,comp306558_c0,comp305068_c0,comp307520_c0,comp309284_c0,comp308787_c0,comp220407_c0,comp300237_c1
Metabolism	Lipid metabolism	Sphingolipid metabolism	ko00600	59	comp316681_c0,comp311967_c0,comp299838_c0,comp306777_c0,comp318291_c1,comp279059_c0,comp53325_c0,comp291516_c0,comp294892_c0,comp311166_c0,comp308513_c0,comp314053_c0,comp315724_c0,comp315395_c0,comp305034_c0,comp307411_c0,comp207038_c0,comp317237_c0,comp237718_c0,comp302589_c0,comp311058_c0,comp316232_c0,comp296917_c0,comp317245_c0,comp312662_c0,comp304826_c0,comp302463_c1,comp312502_c1,comp3127…
Metabolism	Lipid metabolism	Steroid biosynthesis	ko00100	18	comp280047_c0,comp314673_c0,comp302644_c0,comp306179_c0,comp278841_c0,comp288546_c1,comp306431_c0,comp298721_c0,comp311489_c0,comp310599_c0,comp301596_c1,comp303804_c0,comp301575_c0,comp289583_c0,comp187144_c1,comp308922_c0,comp286790_c0,comp302644_c1
Metabolism	Lipid metabolism	Steroid hormone biosynthesis	ko00140	48	comp312311_c0,comp309981_c0,comp264783_c0,comp2195492_c0,comp292216_c0,comp292088_c0,comp287897_c0,comp3958834_c0,comp204614_c0,comp307200_c0,comp306162_c0,comp309138_c1,comp311619_c0,comp19326_c0,comp11909_c0,comp303814_c0,comp286885_c0,comp3414365_c0,comp307997_c0,comp314797_c0,comp2289212_c0,comp315403_c0,comp3443093_c0,comp4956201_c0,comp273168_c0,comp204616_c0,comp311018_c0,comp317400_c0,com…
Metabolism	Lipid metabolism	Synthesis and degradation of ketone bodies	ko00072	7	comp317709_c0,comp300151_c1,comp310269_c0,comp311713_c0,comp300580_c0,comp303663_c0,comp292727_c0
Metabolism	Lipid metabolism	alpha-Linolenic acid metabolism	ko00592	29	comp297301_c0,comp316375_c0,comp293080_c0,comp297807_c0,comp293943_c0,comp303380_c0,comp305082_c0,comp305160_c0,comp311186_c1,comp91152_c0,comp198061_c0,comp314126_c0,comp315760_c0,comp312036_c0,comp305160_c1,comp306288_c1,comp296866_c0,comp317336_c0,comp204858_c0,comp301623_c0,comp315682_c0,comp314019_c0,comp256999_c0,comp270339_c0,comp256999_c1,comp310956_c0,comp317256_c0,comp313931_c0,comp3177…
Metabolism	Metabolism of cofactors and vitamins	Biotin metabolism	ko00780	2	comp304033_c0,comp314166_c0
Metabolism	Metabolism of cofactors and vitamins	Folate biosynthesis	ko00790	22	comp302410_c0,comp304941_c0,comp305872_c0,comp314423_c0,comp305188_c0,comp243405_c0,comp300069_c0,comp301403_c0,comp296112_c0,comp309119_c0,comp312327_c1,comp313681_c0,comp309601_c0,comp302365_c0,comp298953_c0,comp303666_c1,comp304273_c0,comp300735_c0,comp3360668_c0,comp306080_c1,comp305426_c1,comp306319_c0
Metabolism	Metabolism of cofactors and vitamins	Lipoic acid metabolism	ko00785	4	comp297818_c0,comp4708766_c0,comp293717_c0,comp297057_c0
Metabolism	Metabolism of cofactors and vitamins	Nicotinate and nicotinamide metabolism	ko00760	26	comp310657_c1,comp299497_c1,comp209857_c0,comp4095556_c0,comp302136_c0,comp307324_c0,comp310698_c0,comp304848_c0,comp2936415_c0,comp307357_c0,comp298587_c0,comp302776_c0,comp312742_c1,comp312663_c0,comp314771_c0,comp308720_c0,comp308122_c0,comp308918_c0,comp316582_c0,comp310135_c0,comp315862_c0,comp238774_c0,comp316740_c0,comp303199_c0,comp314746_c0,comp282706_c0
Metabolism	Metabolism of cofactors and vitamins	One carbon pool by folate	ko00670	18	comp291793_c0,comp297551_c0,comp313262_c0,comp243405_c0,comp311908_c0,comp296940_c0,comp313325_c2,comp315793_c0,comp313325_c0,comp307235_c0,comp317382_c0,comp5182766_c0,comp296112_c0,comp315735_c0,comp312327_c1,comp307523_c0,comp306015_c1,comp305821_c0
Metabolism	Metabolism of cofactors and vitamins	Pantothenate and CoA biosynthesis	ko00770	16	comp312663_c0,comp303886_c0,comp312295_c0,comp317230_c0,comp3313686_c0,comp306434_c0,comp314709_c0,comp311890_c0,comp308078_c0,comp304640_c0,comp2946938_c0,comp308818_c0,comp307504_c0,comp3923029_c0,comp4804800_c0,comp307169_c0
Metabolism	Metabolism of cofactors and vitamins	Porphyrin and chlorophyll metabolism	ko00860	33	comp3441196_c0,comp2958718_c0,comp314247_c0,comp2880827_c0,comp316519_c0,comp309790_c0,comp2978795_c0,comp305067_c0,comp300954_c0,comp307444_c0,comp316242_c0,comp229996_c0,comp317014_c0,comp310127_c0,comp315876_c0,comp310266_c0,comp306048_c0,comp3443093_c0,comp3414365_c0,comp303814_c0,comp307200_c0,comp312470_c0,comp287897_c0,comp313846_c0,comp264783_c0,comp3296995_c0,comp298142_c0,comp303856_c0,…
Metabolism	Metabolism of cofactors and vitamins	Retinol metabolism	ko00830	65	comp3414365_c0,comp3443093_c0,comp2289212_c0,comp307200_c0,comp239859_c0,comp11909_c0,comp311619_c0,comp287897_c0,comp302011_c0,comp264783_c0,comp300334_c0,comp298758_c0,comp5032876_c0,comp302538_c0,comp299908_c0,comp317400_c0,comp311018_c0,comp297764_c0,comp3441196_c0,comp284375_c0,comp304964_c0,comp186007_c0,comp303326_c0,comp171673_c0,comp249983_c0,comp305067_c0,comp307083_c0,comp289262_c0,com…
Metabolism	Metabolism of cofactors and vitamins	Riboflavin metabolism	ko00740	9	comp308748_c0,comp312663_c0,comp312364_c0,comp312298_c0,comp301158_c0,comp304915_c0,comp301483_c0,comp314402_c0,comp292979_c1
Metabolism	Metabolism of cofactors and vitamins	Thiamine metabolism	ko00730	4	comp309435_c0,comp313708_c0,comp303652_c0,comp310915_c0
Metabolism	Metabolism of cofactors and vitamins	Ubiquinone and other terpenoid-quinone biosynthesis	ko00130	9	comp311377_c0,comp314981_c0,comp308347_c0,comp309720_c0,comp5303322_c0,comp294848_c0,comp316190_c0,comp316215_c0,comp312134_c0
Metabolism	Metabolism of cofactors and vitamins	Vitamin B6 metabolism	ko00750	5	comp293805_c0,comp265607_c0,comp306768_c0,comp314368_c0,comp314791_c0
Metabolism	Metabolism of other amino acids	Cyanoamino acid metabolism	ko00460	6	comp305821_c0,comp5182766_c0,comp303093_c0,comp310170_c0,comp313325_c0,comp313325_c2
Metabolism	Metabolism of other amino acids	D-Arginine and D-ornithine metabolism	ko00472	1	comp296830_c0
Metabolism	Metabolism of other amino acids	D-Glutamine and D-glutamate metabolism	ko00471	2	comp310639_c0,comp291981_c0
Metabolism	Metabolism of other amino acids	Glutathione metabolism	ko00480	74	comp306338_c1,comp311287_c0,comp315715_c0,comp295121_c0,comp310215_c0,comp315654_c0,comp290987_c0,comp315357_c0,comp287760_c0,comp313253_c0,comp298502_c1,comp298502_c0,comp3404419_c0,comp3185607_c0,comp310811_c0,comp295715_c0,comp292518_c0,comp3911045_c0,comp246654_c0,comp306302_c0,comp309924_c0,comp21204_c0,comp312446_c0,comp293777_c0,comp2935554_c0,comp305472_c0,comp308233_c0,comp310873_c0,comp…
Metabolism	Metabolism of other amino acids	Phosphonate and phosphinate metabolism	ko00440	4	comp312981_c0,comp312774_c0,comp308451_c0,comp300500_c0
Metabolism	Metabolism of other amino acids	Selenocompound metabolism	ko00450	16	comp309657_c0,comp4748884_c0,comp45832_c0,comp304527_c0,comp306414_c0,comp4190902_c0,comp311817_c0,comp308609_c0,comp315779_c0,comp292738_c0,comp294148_c0,comp3301160_c0,comp313453_c0,comp315735_c0,comp314825_c0,comp310227_c0
Metabolism	Metabolism of other amino acids	Taurine and hypotaurine metabolism	ko00430	12	comp303093_c0,comp70346_c0,comp309127_c0,comp3478974_c0,comp99999_c0,comp230183_c0,comp2388640_c0,comp2662204_c0,comp305553_c0,comp5660192_c0,comp57099_c0,comp310170_c0
Metabolism	Metabolism of other amino acids	beta-Alanine metabolism	ko00410	35	comp314330_c0,comp314343_c0,comp3478974_c0,comp306302_c0,comp313524_c0,comp2946938_c0,comp5660192_c0,comp318411_c0,comp304398_c0,comp304496_c0,comp3923029_c0,comp302503_c0,comp312295_c0,comp303886_c0,comp2388640_c0,comp314591_c0,comp2662204_c0,comp292541_c0,comp314321_c0,comp308974_c0,comp308580_c0,comp317718_c0,comp317181_c0,comp304735_c0,comp99999_c0,comp311595_c0,comp3313686_c0,comp313152_c0,c…
Metabolism	Metabolism of terpenoids and polyketides	Biosynthesis of ansamycins	ko01051	1	comp315065_c0
Metabolism	Metabolism of terpenoids and polyketides	Geraniol degradation	ko00281	5	comp308027_c0,comp304735_c0,comp292727_c0,comp313062_c2,comp308580_c0
Metabolism	Metabolism of terpenoids and polyketides	Limonene and pinene degradation	ko00903	10	comp313152_c0,comp308580_c0,comp295377_c0,comp307180_c0,comp304735_c0,comp304496_c0,comp318411_c0,comp304729_c0,comp292341_c0,comp314321_c0
Metabolism	Metabolism of terpenoids and polyketides	Sesquiterpenoid and triterpenoid biosynthesis	ko00909	2	comp315344_c0,comp304112_c0
Metabolism	Metabolism of terpenoids and polyketides	Terpenoid backbone biosynthesis	ko00900	22	comp2958718_c0,comp2880827_c0,comp301541_c0,comp305239_c0,comp309920_c0,comp301275_c0,comp307956_c0,comp313500_c0,comp317709_c0,comp310387_c0,comp309514_c0,comp314088_c0,comp311713_c0,comp315370_c0,comp2978795_c0,comp280527_c0,comp304120_c0,comp300580_c0,comp308562_c0,comp317089_c0,comp315871_c0,comp297365_c1
Metabolism	Metabolism of terpenoids and polyketides	Zeatin biosynthesis	ko00908	1	comp315174_c0
Metabolism	Nucleotide metabolism	Purine metabolism	ko00230	178	comp318158_c0,comp3878441_c0,comp316904_c0,comp3301160_c0,comp309934_c0,comp2936415_c0,comp310698_c0,comp286842_c0,comp316776_c0,comp314513_c0,comp305619_c0,comp314707_c0,comp305386_c0,comp304641_c0,comp310116_c0,comp226618_c0,comp315862_c0,comp310135_c0,comp308213_c0,comp306848_c0,comp306209_c0,comp2664529_c0,comp186097_c0,comp292738_c0,comp229361_c0,comp292752_c0,comp313967_c0,comp3873392_c0,co…
Metabolism	Nucleotide metabolism	Pyrimidine metabolism	ko00240	100	comp318443_c0,comp3397217_c0,comp3313686_c0,comp313592_c0,comp302862_c0,comp314709_c0,comp303199_c0,comp304320_c0,comp304477_c1,comp238774_c0,comp318517_c0,comp311506_c0,comp313557_c0,comp316220_c0,comp308122_c0,comp308233_c0,comp2792741_c0,comp314356_c0,comp299173_c0,comp307395_c0,comp310567_c0,comp305039_c0,comp292752_c0,comp311007_c0,comp311193_c0,comp302136_c0,comp314953_c0,comp318099_c0,comp…
Metabolism	Xenobiotics biodegradation and metabolism	Aminobenzoate degradation	ko00627	26	comp301403_c0,comp311619_c0,comp296354_c0,comp11909_c0,comp2289212_c0,comp308434_c0,comp4956201_c0,comp304735_c0,comp312311_c0,comp313979_c0,comp315842_c0,comp304729_c0,comp308580_c0,comp313524_c0,comp5032876_c0,comp3360668_c0,comp289262_c0,comp304273_c0,comp288259_c0,comp312694_c0,comp307180_c0,comp302365_c0,comp311018_c0,comp317181_c0,comp309119_c0,comp316599_c0
Metabolism	Xenobiotics biodegradation and metabolism	Atrazine degradation	ko00791	3	comp312799_c0,comp295455_c0,comp4287799_c0
Metabolism	Xenobiotics biodegradation and metabolism	Benzoate degradation	ko00362	12	comp310817_c0,comp317181_c0,comp313979_c0,comp310478_c0,comp315842_c0,comp311713_c0,comp300580_c0,comp304735_c0,comp307180_c0,comp315760_c0,comp308580_c0,comp313524_c0
Metabolism	Xenobiotics biodegradation and metabolism	Bisphenol degradation	ko00363	2	comp304729_c0,comp3962089_c0
Metabolism	Xenobiotics biodegradation and metabolism	Caprolactam degradation	ko00930	14	comp317181_c0,comp282747_c0,comp313979_c0,comp301372_c0,comp315842_c0,comp308027_c0,comp310809_c0,comp304735_c0,comp299744_c0,comp309974_c1,comp308580_c0,comp53896_c0,comp313524_c0,comp4806014_c0
Metabolism	Xenobiotics biodegradation and metabolism	Chloroalkane and chloroalkene degradation	ko00625	11	comp292341_c0,comp304496_c0,comp302011_c0,comp318411_c0,comp302957_c0,comp314794_c0,comp314321_c0,comp309235_c0,comp295377_c0,comp310991_c0,comp313152_c0
Metabolism	Xenobiotics biodegradation and metabolism	Chlorocyclohexane and chlorobenzene degradation	ko00361	2	comp314794_c0,comp302957_c0
Metabolism	Xenobiotics biodegradation and metabolism	Drug metabolism - cytochrome P450	ko00982	70	comp312311_c0,comp305472_c0,comp4956201_c0,comp303814_c0,comp299228_c0,comp300529_c0,comp295873_c0,comp4754127_c0,comp13380_c0,comp317718_c0,comp204616_c0,comp3460608_c0,comp305513_c0,comp311648_c0,comp2501489_c0,comp304334_c0,comp303527_c0,comp2202256_c0,comp2881371_c0,comp310215_c0,comp33562_c0,comp306338_c1,comp311287_c0,comp285200_c0,comp287760_c0,comp298502_c1,comp308988_c1,comp287643_c0,com…
Metabolism	Xenobiotics biodegradation and metabolism	Drug metabolism - other enzymes	ko00983	68	comp2289212_c0,comp3443093_c0,comp317325_c0,comp3414365_c0,comp246504_c0,comp299287_c0,comp311619_c0,comp11909_c0,comp307200_c0,comp287897_c0,comp5015562_c0,comp264783_c0,comp304545_c0,comp5032876_c0,comp209166_c0,comp294433_c0,comp298475_c0,comp311018_c0,comp312295_c0,comp3441196_c0,comp308568_c0,comp247967_c0,comp318258_c0,comp314247_c0,comp314465_c0,comp316421_c2,comp3034912_c0,comp66081_c0,co…
Metabolism	Xenobiotics biodegradation and metabolism	Ethylbenzene degradation	ko00642	1	comp307180_c0
Metabolism	Xenobiotics biodegradation and metabolism	Metabolism of xenobiotics by cytochrome P450	ko00980	76	comp264783_c0,comp313487_c0,comp302011_c0,comp2390663_c0,comp287897_c0,comp311619_c0,comp11909_c0,comp239859_c0,comp307200_c0,comp2289212_c0,comp3443093_c0,comp315403_c0,comp3414365_c0,comp311018_c0,comp317400_c0,comp302969_c0,comp5032876_c0,comp186007_c0,comp294400_c0,comp3441196_c0,comp317104_c0,comp316599_c0,comp302102_c0,comp5123992_c0,comp307104_c0,comp315081_c0,comp317212_c0,comp289262_c0,c…
Metabolism	Xenobiotics biodegradation and metabolism	Naphthalene degradation	ko00626	1	comp302011_c0
Metabolism	Xenobiotics biodegradation and metabolism	Nitrotoluene degradation	ko00633	3	comp209166_c0,comp60149_c0,comp3034912_c0
Metabolism	Xenobiotics biodegradation and metabolism	Polycyclic aromatic hydrocarbon degradation	ko00624	4	comp311995_c1,comp304729_c0,comp306640_c0,comp298713_c0
Metabolism	Xenobiotics biodegradation and metabolism	Styrene degradation	ko00643	4	comp4862131_c0,comp315352_c0,comp289632_c0,comp308223_c0
Organismal Systems	Circulatory system	Cardiac muscle contraction	ko04260	38	comp295052_c0,comp191140_c0,comp300538_c1,comp295797_c0,comp758496_c0,comp1192922_c0,comp290678_c0,comp979671_c0,comp295249_c0,comp311654_c2,comp310533_c0,comp756824_c0,comp309641_c0,comp317842_c1,comp3987904_c0,comp144516_c0,comp1035707_c0,comp258370_c0,comp2328029_c0,comp283275_c0,comp3466842_c0,comp297870_c0,comp282962_c0,comp310741_c0,comp275589_c0,comp116034_c0,comp235150_c0,comp273770_c0,co…
Organismal Systems	Circulatory system	Vascular smooth muscle contraction	ko04270	91	comp313001_c0,comp170148_c0,comp3349000_c0,comp300395_c0,comp297807_c0,comp303047_c0,comp315700_c0,comp305082_c0,comp309123_c0,comp318064_c0,comp306512_c0,comp256999_c1,comp317788_c0,comp316510_c0,comp303855_c0,comp2956120_c0,comp310611_c0,comp295859_c0,comp3310374_c0,comp306347_c0,comp182348_c0,comp298613_c0,comp258025_c0,comp297111_c0,comp3904551_c0,comp310722_c0,comp2640993_c0,comp299922_c0,co…
Organismal Systems	Development	Axon guidance	ko04360	73	comp313226_c0,comp31768_c0,comp234673_c0,comp304769_c0,comp304031_c0,comp3895228_c0,comp311040_c0,comp313722_c0,comp78208_c0,comp312286_c0,comp308140_c0,comp315488_c0,comp315780_c0,comp299836_c0,comp311724_c0,comp298119_c0,comp2585412_c0,comp304802_c0,comp171671_c0,comp5335694_c0,comp292289_c0,comp306108_c0,comp205487_c0,comp314575_c0,comp305539_c0,comp304062_c0,comp311203_c0,comp308579_c0,comp31…
Organismal Systems	Development	Dorso-ventral axis formation	ko04320	117	comp290758_c0,comp287681_c0,comp9781_c0,comp288162_c0,comp2297195_c0,comp42968_c0,comp304038_c0,comp237760_c0,comp296619_c0,comp299275_c0,comp288979_c0,comp48157_c0,comp285940_c0,comp311424_c0,comp293275_c0,comp288552_c0,comp316408_c0,comp200708_c0,comp44784_c0,comp2452519_c0,comp290876_c0,comp317919_c0,comp200708_c1,comp289349_c0,comp310377_c0,comp277703_c0,comp313716_c0,comp5482430_c0,comp31122…
Organismal Systems	Development	Osteoclast differentiation	ko04380	64	comp310666_c0,comp304871_c0,comp305003_c0,comp3572667_c0,comp301158_c0,comp318489_c0,comp2684196_c0,comp4179864_c0,comp2079986_c0,comp307609_c0,comp290737_c0,comp311172_c0,comp4166176_c0,comp3931802_c0,comp3888200_c0,comp288951_c0,comp311942_c0,comp308323_c0,comp317793_c1,comp298896_c0,comp2181971_c0,comp3022803_c0,comp307391_c0,comp307102_c0,comp307231_c0,comp300420_c1,comp318341_c0,comp4850784_…
Organismal Systems	Digestive system	Bile secretion	ko04976	66	comp3644400_c0,comp310726_c0,comp317488_c0,comp304989_c1,comp298804_c0,comp2928930_c0,comp300606_c0,comp295810_c0,comp308734_c0,comp299126_c0,comp3278401_c0,comp310488_c0,comp305092_c0,comp189721_c1,comp301531_c0,comp301454_c1,comp223027_c0,comp316358_c0,comp306470_c0,comp315700_c0,comp288744_c0,comp317545_c0,comp313001_c0,comp258025_c0,comp303377_c0,comp296367_c0,comp310611_c0,comp311812_c0,comp…
Organismal Systems	Digestive system	Carbohydrate digestion and absorption	ko04973	30	comp4166176_c0,comp297574_c0,comp310741_c0,comp299789_c0,comp2133217_c0,comp315021_c0,comp314884_c1,comp311172_c0,comp290737_c0,comp311089_c0,comp313525_c0,comp304305_c0,comp317120_c0,comp3107609_c0,comp294850_c0,comp294850_c1,comp305013_c0,comp2181971_c0,comp283581_c0,comp315623_c0,comp296228_c0,comp299848_c0,comp303043_c0,comp287195_c0,comp308878_c0,comp273803_c0,comp304624_c0,comp310666_c0,com…
Organismal Systems	Digestive system	Fat digestion and absorption	ko04975	29	comp292634_c0,comp301731_c0,comp301623_c0,comp204858_c0,comp307784_c0,comp292910_c0,comp307827_c0,comp312798_c0,comp3278401_c0,comp216248_c0,comp294819_c0,comp2640077_c0,comp304805_c0,comp305316_c0,comp301039_c0,comp299409_c0,comp303992_c0,comp305082_c0,comp297807_c0,comp308894_c0,comp303380_c0,comp293943_c0,comp216248_c1,comp316375_c0,comp56669_c0,comp317460_c0,comp300615_c0,comp310072_c0,comp17…
Organismal Systems	Digestive system	Gastric acid secretion	ko04971	43	comp258025_c0,comp282815_c0,comp303800_c0,comp313526_c0,comp300533_c0,comp299360_c0,comp261564_c0,comp310611_c0,comp303855_c0,comp298094_c0,comp310689_c0,comp31768_c0,comp306512_c0,comp318064_c0,comp309123_c0,comp295414_c0,comp315700_c0,comp309250_c0,comp288851_c0,comp316262_c0,comp313001_c0,comp279628_c0,comp150134_c0,comp316439_c0,comp308734_c0,comp303119_c0,comp297284_c0,comp310488_c0,comp2635…
Organismal Systems	Digestive system	Mineral absorption	ko04978	19	comp295863_c0,comp308782_c0,comp312716_c0,comp305750_c0,comp309942_c0,comp293523_c0,comp298539_c0,comp314557_c0,comp3296995_c0,comp315155_c0,comp300954_c0,comp298142_c0,comp311959_c0,comp3766437_c0,comp310741_c0,comp312408_c0,comp312229_c0,comp307443_c0,comp3012693_c0
Organismal Systems	Digestive system	Pancreatic secretion	ko04972	72	comp316375_c0,comp303380_c0,comp291665_c0,comp310799_c0,comp300818_c0,comp17557_c0,comp213432_c1,comp308734_c0,comp301623_c0,comp297284_c0,comp307784_c0,comp297659_c0,comp38417_c0,comp2640077_c0,comp304359_c0,comp306512_c0,comp318064_c0,comp229166_c0,comp315700_c0,comp309021_c0,comp305082_c0,comp297807_c0,comp228973_c0,comp313001_c0,comp240278_c0,comp299836_c0,comp258025_c0,comp307827_c0,comp2926…
Organismal Systems	Digestive system	Protein digestion and absorption	ko04974	49	comp308700_c0,comp303578_c0,comp291053_c0,comp303265_c0,comp275632_c0,comp310741_c0,comp286055_c0,comp17557_c0,comp306814_c1,comp317660_c0,comp291665_c0,comp272839_c0,comp259295_c0,comp290085_c0,comp305837_c0,comp292512_c0,comp288578_c1,comp304186_c0,comp3877306_c0,comp299267_c0,comp312915_c0,comp297659_c0,comp290376_c0,comp310141_c0,comp311152_c0,comp313330_c0,comp308595_c0,comp315192_c0,comp315…
Organismal Systems	Digestive system	Salivary secretion	ko04970	68	comp310722_c0,comp315911_c0,comp309916_c0,comp2640993_c0,comp300818_c0,comp2133403_c0,comp309113_c0,comp293375_c1,comp301741_c0,comp304359_c0,comp306700_c0,comp310488_c0,comp297284_c0,comp303119_c0,comp308734_c0,comp312128_c0,comp311430_c0,comp308037_c1,comp170148_c0,comp305483_c0,comp313001_c0,comp236161_c0,comp3349000_c0,comp315700_c0,comp306512_c0,comp318064_c0,comp314406_c0,comp313763_c0,comp…
Organismal Systems	Digestive system	Vitamin digestion and absorption	ko04977	40	comp309608_c0,comp293592_c0,comp304805_c0,comp303992_c0,comp316616_c0,comp303671_c0,comp311386_c0,comp306288_c1,comp301731_c0,comp292721_c0,comp307827_c0,comp292910_c0,comp298614_c0,comp198061_c0,comp293028_c0,comp316430_c0,comp91152_c0,comp249161_c0,comp314126_c0,comp309299_c0,comp314693_c0,comp276734_c1,comp308480_c0,comp258057_c0,comp277030_c0,comp216248_c1,comp306451_c0,comp310956_c0,comp3133…
Organismal Systems	Endocrine system	Adipocytokine signaling pathway	ko04920	42	comp318326_c0,comp300566_c0,comp304989_c1,comp268403_c0,comp274787_c1,comp5078_c1,comp311089_c0,comp4481743_c0,comp313885_c0,comp300615_c0,comp4045927_c0,comp317401_c0,comp268403_c1,comp298804_c0,comp314392_c0,comp295810_c0,comp288951_c0,comp315698_c0,comp315094_c0,comp309877_c0,comp290737_c0,comp311601_c1,comp306470_c0,comp308569_c0,comp305275_c0,comp307609_c0,comp314404_c0,comp312017_c0,comp316…
Organismal Systems	Endocrine system	GnRH signaling pathway	ko04912	53	comp258025_c0,comp302379_c0,comp302629_c0,comp302466_c0,comp303841_c1,comp303800_c0,comp3310374_c0,comp310611_c0,comp298094_c0,comp303855_c0,comp310689_c0,comp316152_c0,comp303720_c0,comp312504_c0,comp318064_c0,comp306512_c0,comp295414_c0,comp296912_c0,comp311654_c2,comp304802_c0,comp315700_c0,comp297963_c0,comp6800525_c0,comp316262_c0,comp313001_c0,comp2894617_c0,comp303119_c0,comp4738640_c0,com…
Organismal Systems	Endocrine system	Insulin secretion	ko04911	43	comp258025_c0,comp197843_c0,comp303800_c0,comp316600_c0,comp296367_c0,comp310611_c0,comp312297_c1,comp317842_c1,comp309641_c0,comp303855_c0,comp310689_c0,comp317462_c0,comp296854_c0,comp306512_c0,comp306470_c0,comp313342_c0,comp295414_c0,comp315700_c0,comp311654_c2,comp314468_c0,comp294795_c0,comp315226_c1,comp316262_c0,comp313001_c0,comp3560467_c0,comp297284_c0,comp310488_c0,comp313068_c0,comp30…
Organismal Systems	Endocrine system	Insulin signaling pathway	ko04910	120	comp268752_c0,comp6122434_c0,comp4102627_c0,comp305725_c0,comp316590_c0,comp5081674_c0,comp318237_c0,comp304802_c0,comp317661_c0,comp299937_c0,comp303858_c2,comp318231_c0,comp306766_c0,comp2828264_c0,comp318172_c0,comp4911158_c0,comp315899_c0,comp314424_c0,comp307541_c0,comp1884023_c0,comp3310374_c0,comp305282_c0,comp3954225_c0,comp295843_c0,comp4308347_c0,comp49131_c0,comp306579_c0,comp316226_c0…
Organismal Systems	Endocrine system	Melanogenesis	ko04916	63	comp313214_c0,comp308579_c0,comp311203_c0,comp2640993_c0,comp312516_c0,comp261248_c0,comp4775623_c0,comp303082_c0,comp290162_c0,comp5019657_c0,comp303818_c0,comp307804_c0,comp4879942_c0,comp316767_c0,comp299827_c0,comp2133403_c0,comp3338104_c0,comp313068_c0,comp263528_c0,comp3579324_c0,comp316213_c0,comp308404_c1,comp3355493_c0,comp311401_c0,comp308910_c0,comp304359_c0,comp21636_c0,comp314243_c0,…
Organismal Systems	Endocrine system	PPAR signaling pathway	ko03320	78	comp315682_c0,comp270339_c0,comp206407_c0,comp302838_c0,comp296103_c0,comp5078_c0,comp314359_c0,comp274216_c0,comp296696_c0,comp195229_c0,comp315760_c0,comp298743_c0,comp306352_c4,comp300237_c1,comp304629_c0,comp315459_c2,comp306558_c0,comp293080_c0,comp307520_c0,comp304398_c0,comp309877_c0,comp314019_c0,comp305793_c0,comp313931_c0,comp317256_c0,comp304446_c0,comp314392_c0,comp315756_c0,comp21624…
Organismal Systems	Endocrine system	Progesterone-mediated oocyte maturation	ko04914	78	comp294973_c0,comp317784_c0,comp317888_c0,comp318249_c0,comp307160_c0,comp310689_c0,comp2886436_c0,comp310666_c0,comp275860_c0,comp303800_c0,comp315446_c0,comp3319049_c0,comp311172_c0,comp17037_c0,comp4166176_c0,comp4463504_c0,comp301030_c0,comp295414_c0,comp312390_c0,comp316904_c0,comp290737_c0,comp4008449_c0,comp3923887_c0,comp235587_c0,comp2181971_c0,comp243781_c0,comp316304_c0,comp288951_c0,c…
Organismal Systems	Endocrine system	Renin-angiotensin system	ko04614	15	comp314329_c0,comp315654_c0,comp312427_c0,comp299412_c0,comp312572_c0,comp314594_c0,comp308586_c0,comp286091_c0,comp312514_c0,comp292896_c1,comp314168_c0,comp303041_c0,comp313192_c0,comp299363_c0,comp291053_c0
Organismal Systems	Environmental adaptation	Circadian entrainment	ko04713	59	comp312859_c1,comp3355493_c0,comp306700_c0,comp304359_c0,comp300352_c0,comp313068_c0,comp263528_c0,comp317826_c0,comp300887_c0,comp310488_c0,comp303119_c0,comp306998_c0,comp303082_c0,comp310722_c0,comp3300329_c0,comp312516_c0,comp308579_c0,comp314631_c0,comp2640993_c0,comp317133_c0,comp4716616_c0,comp2133403_c0,comp4879942_c0,comp299827_c0,comp293375_c0,comp293375_c1,comp290162_c0,comp5019657_c0,…
Organismal Systems	Environmental adaptation	Circadian rhythm	ko04710	21	comp285904_c0,comp301978_c0,comp304797_c2,comp3954225_c0,comp312765_c0,comp314854_c0,comp300047_c1,comp305573_c1,comp305573_c0,comp312817_c0,comp313233_c0,comp302070_c0,comp306579_c0,comp316385_c0,comp308235_c0,comp4045927_c0,comp290162_c0,comp305899_c0,comp308569_c0,comp315867_c0,comp307167_c0
Organismal Systems	Environmental adaptation	Circadian rhythm - fly	ko04711	5	comp302070_c0,comp311203_c0,comp306010_c0,comp305573_c0,comp305573_c1
Organismal Systems	Environmental adaptation	Circadian rhythm - plant	ko04712	4	comp312833_c0,comp293807_c4,comp2935622_c0,comp302686_c0
Organismal Systems	Environmental adaptation	Plant-pathogen interaction	ko04626	41	comp2133403_c0,comp4879942_c0,comp310123_c0,comp57837_c0,comp1288480_c0,comp303082_c0,comp2640993_c0,comp6618_c0,comp35456_c0,comp243781_c1,comp3872184_c0,comp303119_c0,comp2612225_c0,comp77687_c0,comp309162_c0,comp243781_c0,comp318463_c0,comp2595937_c0,comp3923887_c0,comp302289_c0,comp6618_c1,comp194811_c0,comp235587_c0,comp263528_c0,comp5102703_c0,comp3136764_c0,comp4862630_c0,comp4463504_c0,co…
Organismal Systems	Excretory system	Aldosterone-regulated sodium reabsorption	ko04960	19	comp311172_c0,comp316590_c0,comp3410029_c0,comp310741_c0,comp312516_c0,comp4166176_c0,comp306766_c0,comp5019657_c0,comp2637756_c0,comp304802_c0,comp317667_c1,comp2181971_c0,comp315623_c0,comp304359_c0,comp3107609_c0,comp2945004_c0,comp3355493_c0,comp3931802_c0,comp310666_c0
Organismal Systems	Excretory system	Collecting duct acid secretion	ko04966	17	comp298948_c0,comp304758_c1,comp317487_c0,comp313686_c0,comp304098_c2,comp2034805_c0,comp316631_c1,comp318265_c1,comp286628_c0,comp278679_c0,comp229456_c0,comp3380145_c0,comp314581_c1,comp2879558_c0,comp312869_c0,comp304598_c0,comp305270_c0
Organismal Systems	Excretory system	Endocrine and other factor-regulated calcium reabsorption	ko04961	24	comp308697_c1,comp314547_c0,comp5019657_c0,comp306512_c0,comp317071_c0,comp314802_c1,comp310799_c0,comp3537446_c0,comp316262_c0,comp310741_c0,comp299550_c0,comp315751_c0,comp50482_c0,comp258025_c0,comp303485_c0,comp4458897_c0,comp310329_c1,comp310488_c0,comp310611_c0,comp303855_c0,comp304359_c0,comp3355493_c0,comp310689_c0,comp303015_c0
Organismal Systems	Excretory system	Proximal tubule bicarbonate reclamation	ko04964	9	comp310639_c0,comp311959_c0,comp310741_c0,comp291981_c0,comp2627687_c0,comp302773_c0,comp309877_c0,comp306669_c0,comp3526910_c0
Organismal Systems	Excretory system	Vasopressin-regulated water reabsorption	ko04962	37	comp312269_c0,comp315056_c0,comp310799_c0,comp317983_c0,comp300606_c0,comp290162_c0,comp315379_c0,comp308404_c1,comp307471_c1,comp252812_c0,comp304202_c0,comp314355_c1,comp275489_c0,comp313340_c0,comp299126_c0,comp310488_c0,comp312612_c0,comp307574_c0,comp70540_c0,comp304585_c0,comp295414_c0,comp293009_c0,comp302619_c1,comp3502826_c0,comp301316_c0,comp314468_c0,comp306329_c0,comp310611_c0,comp311…
Organismal Systems	Immune system	Antigen processing and presentation	ko04612	64	comp316355_c0,comp3934532_c0,comp312356_c0,comp276556_c0,comp2886436_c0,comp315183_c1,comp142827_c0,comp280188_c0,comp309069_c0,comp295231_c0,comp4325656_c0,comp305151_c0,comp213278_c0,comp3121886_c0,comp172694_c1,comp4463504_c0,comp1521748_c0,comp315446_c0,comp3319049_c0,comp250109_c1,comp243781_c1,comp301290_c0,comp315183_c0,comp243781_c0,comp312059_c0,comp235587_c0,comp3923887_c0,comp268344_c0…
Organismal Systems	Immune system	B cell receptor signaling pathway	ko04662	36	comp310666_c0,comp304871_c0,comp309211_c0,comp312286_c0,comp313722_c0,comp3310374_c0,comp304769_c0,comp2079986_c0,comp313226_c0,comp307609_c0,comp301521_c0,comp304802_c0,comp290737_c0,comp311172_c0,comp4166176_c0,comp298119_c0,comp311724_c0,comp299836_c0,comp305539_c0,comp3931802_c0,comp317793_c1,comp291889_c0,comp3338104_c0,comp2181971_c0,comp303478_c0,comp315623_c0,comp3107609_c0,comp305761_c0,…
Organismal Systems	Immune system	Chemokine signaling pathway	ko04062	80	comp306859_c0,comp310689_c0,comp312974_c1,comp2943785_c0,comp301112_c2,comp298215_c1,comp303800_c0,comp304871_c0,comp310666_c0,comp3308479_c0,comp17037_c0,comp4166176_c0,comp2593866_c0,comp316262_c0,comp311172_c0,comp290737_c0,comp302606_c1,comp301521_c0,comp295414_c0,comp308907_c1,comp307609_c0,comp309529_c1,comp316082_c0,comp3022803_c0,comp3896593_c0,comp300352_c0,comp308833_c0,comp3338104_c0,c…
Organismal Systems	Immune system	Complement and coagulation cascades	ko04610	15	comp2284381_c0,comp313752_c0,comp307132_c0,comp315411_c0,comp270821_c0,comp3876201_c0,comp6260286_c0,comp310511_c0,comp315240_c1,comp315755_c0,comp258947_c0,comp308339_c0,comp3102930_c0,comp1154360_c0,comp5068152_c0
Organismal Systems	Immune system	Cytosolic DNA-sensing pathway	ko04623	23	comp318158_c0,comp307609_c0,comp304569_c0,comp311007_c0,comp302312_c0,comp313184_c0,comp308203_c0,comp309934_c0,comp315626_c0,comp314356_c0,comp300270_c1,comp317401_c0,comp304641_c0,comp2806873_c0,comp306209_c0,comp304477_c1,comp316640_c0,comp312141_c0,comp316220_c0,comp3399485_c0,comp310429_c0,comp302862_c0,comp313565_c0
Organismal Systems	Immune system	Fc epsilon RI signaling pathway	ko04664	31	comp300302_c0,comp4166176_c0,comp312516_c0,comp299836_c0,comp302603_c0,comp311172_c0,comp301521_c0,comp304802_c0,comp290737_c0,comp303720_c0,comp307231_c0,comp171671_c0,comp313039_c0,comp296912_c0,comp3107609_c0,comp313226_c0,comp305761_c0,comp2079986_c0,comp2181971_c0,comp3310374_c0,comp3338104_c0,comp315623_c0,comp304769_c0,comp291889_c0,comp317793_c1,comp272545_c0,comp3931802_c0,comp310666_c0,…
Organismal Systems	Immune system	Fc gamma R-mediated phagocytosis	ko04666	56	comp4166176_c0,comp298569_c0,comp299836_c0,comp1893031_c0,comp311172_c0,comp301521_c0,comp290737_c0,comp306859_c0,comp314502_c1,comp303015_c0,comp313226_c0,comp307541_c0,comp2079986_c0,comp3310374_c0,comp287817_c0,comp304769_c0,comp312974_c1,comp315647_c0,comp313228_c0,comp298215_c1,comp316409_c0,comp310666_c0,comp296526_c0,comp296608_c0,comp302629_c0,comp309211_c0,comp304871_c0,comp312516_c0,com…
Organismal Systems	Immune system	Hematopoietic cell lineage	ko04640	17	comp4933456_c0,comp300615_c0,comp296259_c0,comp3851731_c0,comp3643250_c0,comp313286_c0,comp315755_c0,comp316767_c0,comp4325656_c0,comp305589_c0,comp315654_c0,comp4999607_c0,comp295633_c0,comp2142286_c0,comp314168_c0,comp5068152_c0,comp313192_c0
Organismal Systems	Immune system	Intestinal immune network for IgA production	ko04672	1	comp295633_c0
Organismal Systems	Immune system	Leukocyte transendothelial migration	ko04670	71	comp302181_c0,comp241548_c0,comp2913137_c0,comp291583_c0,comp299836_c0,comp78208_c0,comp46653_c0,comp266782_c0,comp232615_c0,comp254103_c0,comp315780_c0,comp308140_c0,comp315488_c0,comp317462_c0,comp296854_c0,comp313226_c0,comp316670_c0,comp31768_c0,comp3895228_c0,comp304769_c0,comp2245168_c0,comp311234_c0,comp2333867_c0,comp300302_c0,comp302603_c0,comp3105382_c0,comp308579_c0,comp4734776_c0,comp…
Organismal Systems	Immune system	NOD-like receptor signaling pathway	ko04621	40	comp3923887_c0,comp194811_c0,comp235587_c0,comp6618_c1,comp3399485_c0,comp3507134_c0,comp243781_c0,comp309162_c0,comp3983741_c0,comp3888200_c0,comp288951_c0,comp2612225_c0,comp77687_c0,comp35456_c0,comp243781_c1,comp314512_c0,comp293637_c0,comp6618_c0,comp1288480_c0,comp300302_c0,comp317401_c0,comp312516_c0,comp57837_c0,comp313701_c0,comp46462_c0,comp4723253_c0,comp306769_c0,comp1571051_c0,comp28…
Organismal Systems	Immune system	Natural killer cell mediated cytotoxicity	ko04650	51	comp304753_c0,comp291889_c0,comp317793_c1,comp3931802_c0,comp305539_c0,comp314575_c0,comp311518_c0,comp304359_c0,comp3107609_c0,comp3355493_c0,comp305761_c0,comp2181971_c0,comp3338104_c0,comp305438_c0,comp315623_c0,comp2574638_c0,comp311830_c0,comp2655764_c0,comp5019657_c0,comp307231_c0,comp313039_c0,comp308993_c0,comp312855_c0,comp312516_c0,comp313885_c0,comp302603_c0,comp311612_c0,comp313722_c0…
Organismal Systems	Immune system	RIG-I-like receptor signaling pathway	ko04622	32	comp313650_c1,comp317401_c0,comp300302_c0,comp315498_c0,comp313701_c0,comp3964324_c0,comp302312_c0,comp3377050_c0,comp315216_c0,comp28858_c0,comp318341_c0,comp3898840_c0,comp4926269_c0,comp2346770_c0,comp303781_c2,comp298933_c1,comp4738640_c0,comp288951_c0,comp2894617_c0,comp309490_c0,comp294348_c1,comp4692895_c0,comp313907_c1,comp315626_c0,comp313903_c0,comp316152_c0,comp307609_c0,comp4723253_c0…
Organismal Systems	Immune system	T cell receptor signaling pathway	ko04660	54	comp270527_c0,comp4850784_c0,comp3959906_c0,comp311830_c0,comp307231_c0,comp313039_c0,comp312516_c0,comp312855_c0,comp317401_c0,comp308993_c0,comp300302_c0,comp302603_c0,comp289508_c0,comp4716616_c0,comp311203_c0,comp317793_c1,comp272545_c0,comp291889_c0,comp3931802_c0,comp305539_c0,comp314575_c0,comp311518_c0,comp3107609_c0,comp292289_c0,comp305761_c0,comp3338104_c0,comp298896_c0,comp2181971_c0,…
Organismal Systems	Immune system	Toll-like receptor signaling pathway	ko04620	46	comp313701_c0,comp306483_c0,comp4850784_c0,comp302312_c0,comp28858_c0,comp5012788_c0,comp313650_c1,comp289508_c0,comp300302_c0,comp317401_c0,comp315498_c0,comp312516_c0,comp4716616_c0,comp293637_c0,comp272545_c0,comp303781_c2,comp288951_c0,comp3888200_c0,comp3931802_c0,comp309490_c0,comp3107609_c0,comp2346770_c0,comp315623_c0,comp3022803_c0,comp2181971_c0,comp315626_c0,comp5258872_c0,comp290737_c…
Organismal Systems	Nervous system	Cholinergic synapse	ko04725	69	comp290737_c0,comp311654_c2,comp295414_c0,comp308907_c1,comp312845_c0,comp4166176_c0,comp316262_c0,comp311172_c0,comp316576_c0,comp261564_c0,comp303800_c0,comp296729_c0,comp310666_c0,comp310689_c0,comp299787_c0,comp5019657_c0,comp4481743_c0,comp312516_c0,comp301048_c0,comp286055_c0,comp316121_c0,comp314824_c0,comp311306_c0,comp3931802_c0,comp312112_c0,comp3355493_c0,comp300352_c0,comp308404_c1,co…
Organismal Systems	Nervous system	Dopaminergic synapse	ko04728	76	comp308746_c2,comp305573_c0,comp280364_c0,comp310167_c0,comp288951_c0,comp3355493_c0,comp312859_c1,comp263528_c0,comp300352_c0,comp308404_c1,comp4879942_c0,comp5019657_c0,comp309280_c0,comp299626_c0,comp312487_c0,comp303082_c0,comp315860_c0,comp305573_c1,comp307005_c0,comp3716554_c0,comp190682_c0,comp310689_c0,comp298094_c0,comp290737_c0,comp308907_c1,comp304687_c0,comp2360495_c0,comp261958_c1,co…
Organismal Systems	Nervous system	GABAergic synapse	ko04727	72	comp304604_c1,comp305447_c0,comp20885_c0,comp313486_c0,comp300352_c0,comp294210_c0,comp3355493_c0,comp2165986_c0,comp77295_c0,comp315536_c0,comp5019657_c0,comp192877_c0,comp245154_c0,comp284342_c0,comp264754_c0,comp306166_c0,comp314662_c0,comp255168_c0,comp285563_c0,comp303800_c0,comp3841525_c0,comp3330724_c0,comp2388640_c0,comp310689_c0,comp295414_c0,comp254700_c0,comp240012_c0,comp245963_c1,com…
Organismal Systems	Nervous system	Glutamatergic synapse	ko04724	60	comp5019657_c0,comp4879062_c0,comp299827_c0,comp37943_c0,comp317133_c0,comp308579_c0,comp190851_c0,comp169998_c1,comp292074_c0,comp190851_c1,comp312516_c0,comp3500490_c0,comp306998_c0,comp3300329_c0,comp307245_c0,comp304604_c1,comp207369_c1,comp305539_c0,comp315276_c0,comp1606679_c0,comp300887_c0,comp310488_c0,comp300352_c0,comp184946_c0,comp3355493_c0,comp304359_c0,comp306512_c0,comp308907_c1,co…
Organismal Systems	Nervous system	Long-term depression	ko04730	38	comp310722_c0,comp312516_c0,comp308579_c0,comp2655764_c0,comp2574638_c0,comp299827_c0,comp293375_c0,comp309280_c0,comp297936_c0,comp293375_c1,comp5019657_c0,comp3355493_c0,comp306700_c0,comp304359_c0,comp3338104_c0,comp304753_c0,comp316304_c0,comp17037_c0,comp170148_c0,comp316262_c0,comp242568_c0,comp3349000_c0,comp304802_c0,comp306512_c0,comp318064_c0,comp31768_c0,comp317788_c0,comp303855_c0,com…
Organismal Systems	Nervous system	Long-term potentiation	ko04720	45	comp313722_c0,comp312286_c0,comp310332_c1,comp310689_c0,comp298094_c0,comp303855_c0,comp3310374_c0,comp299325_c0,comp304802_c0,comp297418_c1,comp318064_c0,comp306512_c0,comp293545_c0,comp17037_c0,comp311724_c0,comp298119_c0,comp316262_c0,comp2625449_c0,comp318116_c0,comp308746_c2,comp310488_c0,comp304753_c0,comp303119_c0,comp305539_c0,comp280364_c0,comp21636_c0,comp304359_c0,comp3355493_c0,comp31…
Organismal Systems	Nervous system	Neurotrophin signaling pathway	ko04722	90	comp268216_c0,comp272545_c0,comp298479_c0,comp304753_c0,comp303119_c0,comp2894617_c0,comp312503_c0,comp304062_c0,comp305761_c0,comp3107609_c0,comp315623_c0,comp313068_c0,comp2133403_c0,comp306432_c0,comp2574638_c0,comp302603_c0,comp300302_c0,comp317401_c0,comp189555_c0,comp2640993_c0,comp311203_c0,comp306872_c0,comp1441548_c0,comp313226_c0,comp314348_c0,comp315899_c0,comp304769_c0,comp294636_c1,c…
Organismal Systems	Nervous system	Retrograde endocannabinoid signaling	ko04723	54	comp299827_c0,comp311897_c0,comp310882_c3,comp5019657_c0,comp2165986_c0,comp300302_c0,comp312516_c0,comp177868_c0,comp306998_c0,comp264754_c0,comp316917_c0,comp317253_c0,comp192877_c0,comp283870_c0,comp269466_c0,comp317133_c0,comp316143_c0,comp292074_c0,comp308579_c0,comp310488_c0,comp300887_c0,comp289105_c0,comp288951_c0,comp295268_c0,comp304359_c0,comp3355493_c0,comp312859_c1,comp309161_c0,comp…
Organismal Systems	Nervous system	Serotonergic synapse	ko04726	60	comp304753_c0,comp310488_c0,comp300887_c0,comp3355493_c0,comp304359_c0,comp239859_c0,comp312859_c1,comp3338104_c0,comp300352_c0,comp305438_c0,comp2574638_c0,comp299827_c0,comp1245_c1,comp2655764_c0,comp5019657_c0,comp306105_c0,comp4754127_c0,comp191682_c0,comp2165986_c0,comp312516_c0,comp306998_c0,comp264754_c0,comp2501489_c0,comp177868_c0,comp248184_c0,comp308579_c0,comp181672_c0,comp311947_c0,c…
Organismal Systems	Nervous system	Synaptic vesicle cycle	ko04721	43	comp315751_c0,comp285345_c0,comp292074_c0,comp248184_c0,comp314802_c1,comp192877_c0,comp283870_c0,comp317071_c0,comp312690_c0,comp306657_c0,comp318265_c1,comp306995_c0,comp191682_c0,comp317506_c0,comp278679_c0,comp229456_c0,comp3380145_c0,comp314581_c1,comp2879558_c0,comp304598_c0,comp298948_c0,comp304758_c1,comp317487_c0,comp313686_c0,comp52233_c0,comp311632_c0,comp304098_c2,comp2034805_c0,comp3…
Organismal Systems	Sensory system	Olfactory transduction	ko04740	42	comp310689_c0,comp191330_c0,comp298094_c0,comp306135_c0,comp303800_c0,comp4198357_c0,comp223304_c0,comp4830533_c0,comp240278_c0,comp2346336_c0,comp3277823_c0,comp4394474_c0,comp228973_c0,comp16453_c0,comp4715254_c0,comp3278347_c0,comp229166_c0,comp193528_c0,comp295414_c0,comp3514196_c0,comp3863510_c0,comp38417_c0,comp306700_c0,comp2880719_c0,comp221015_c0,comp313068_c0,comp263528_c0,comp56749_c0,…
Organismal Systems	Sensory system	Phototransduction	ko04744	12	comp303119_c0,comp299482_c0,comp4879942_c0,comp300275_c0,comp2411384_c0,comp2133403_c0,comp3541072_c0,comp310480_c0,comp263528_c0,comp298094_c0,comp2640993_c0,comp303082_c0
Organismal Systems	Sensory system	Phototransduction - fly	ko04745	40	comp316262_c0,comp2913137_c0,comp2663865_c0,comp292710_c0,comp241548_c0,comp306512_c0,comp318064_c0,comp180135_c0,comp298094_c0,comp303855_c0,comp266323_c0,comp4036_c0,comp315818_c0,comp254103_c0,comp65959_c0,comp232615_c0,comp266782_c0,comp46653_c0,comp2640993_c0,comp316143_c0,comp311818_c0,comp303082_c0,comp304209_c0,comp2144901_c0,comp2333867_c0,comp2245168_c0,comp5019657_c0,comp310882_c3,comp…
Organismal Systems	Sensory system	Taste transduction	ko04742	6	comp311654_c0,comp258025_c0,comp310488_c0,comp310689_c0,comp295968_c0,comp3410029_c0
